# Supplementary material for: Transcriptional responses to polycyclic aromatic hydrocarbon-induced stress in Arabidopsis thaliana reveal the involvement of hormone and defense signaling pathways
Source: BMC Plant Biol. 2010 Apr 7;10:59. doi: 10.1186/1471-2229-10-59 (PMC2923533; doi:10.1186/1471-2229-10-59)
Supplement: Additional file 1 — Full microarray dataset. This .csv file contains the full, non-prefiltered microarray experiment dataset. All values were log2 transformed before calculations. Ratio, replicate means, and p-values were computed by the Bioconductor limma package. [file 1471-2229-10-59-S1.ZIP]

Archive with 1 entries (1 files):
- AdditionalFile1.csv
