# Supplementary material for: Transcriptional responses to polycyclic aromatic hydrocarbon-induced stress in Arabidopsis thaliana reveal the involvement of hormone and defense signaling pathways
Source: BMC Plant Biol. 2010 Apr 7;10:59. doi: 10.1186/1471-2229-10-59 (PMC2923533; doi:10.1186/1471-2229-10-59)
Supplement: Additional file 1 — Full microarray dataset. This .csv file contains the full, non-prefiltered microarray experiment dataset. All values were log2 transformed before calculations. Ratio, replicate means, and p-values were computed by the Bioconductor limma package. [file 1471-2229-10-59-S1.ZIP › AdditionalFile1.csv]

	AGI	pValue	log2ratio	control	treated	symbol	annot
261118_at	AT1G75460	3.40176766575403e-08	-2.19663769058277	8.26946628336518	6.07282859278241		ATP-dependent protease La (LON) domain-containing protein; similar to ATP-dependent protease La (LON) domain-containing protein [Arabidopsis thaliana] (TAIR:AT1G19740.1); similar to Os07g0509700 [Oryza sativa (japonica cultivar-group)] (GB:NP_001059749.1); similar to hypothetical protein all4335 [Nostoc sp. PCC 7120] (GB:NP_488375.1); contains InterPro domain Peptidase S16, lon N-terminal; (Inter…
248932_at	AT5G46050	3.89529747745089e-08	3.47578290245329	2.35793590625406	5.83371880870736	ATPTR3, PTR3	ATPTR3/PTR3 (PEPTIDE TRANSPORTER PROTEIN 3); transporter; similar to proton-dependent oligopeptide transport (POT) family protein [Arabidopsis thaliana] (TAIR:AT5G46040.1); similar to putative nitrate transporter NRT1-3 [Glycine max] (GB:BAB19758.1); similar to Os10g0470700 [Oryza sativa (japonica cultivar-group)] (GB:NP_001064823.1); similar to putative peptide transport protein [Oryza sativa] (…
251770_at	AT3G55970	4.30227625080103e-08	2.76066045157722	2.41210669219067	5.17276714376789		oxidoreductase, 2OG-Fe(II) oxygenase family protein; similar to oxidoreductase, 2OG-Fe(II) oxygenase family protein [Arabidopsis thaliana] (TAIR:AT3G11180.1); similar to oxidoreductase, 2OG-Fe(II) oxygenase family protein [Arabidopsis thaliana] (TAIR:AT5G05600.1); similar to 2OG-Fe(II) oxygenase [Medicago truncatula] (GB:ABE94015.1); contains InterPro domain Isopenicillin N synthase; (InterPro:IP…
245692_at	AT5G04150	6.49935058945019e-08	4.0212902477837	2.66491035316345	6.68620060094715	BHLH101	basic helix-loop-helix (bHLH) family protein; similar to ORG2 (OBP3-responsive gene 2), DNA binding / transcription factor [Arabidopsis thaliana] (TAIR:AT3G56970.1); similar to Helix-loop-helix DNA-binding [Medicago truncatula] (GB:ABE94188.1); contains InterPro domain Helix-loop-helix DNA-binding; (InterPro:IPR011598); contains InterPro domain Basic helix-loop-helix dimerisation region bHLH; (In…
266292_at	AT2G29350	7.73032352366692e-08	4.81391387447479	2.83261476422238	7.64652863869717	SAG13	senescence-associated gene SAG13 encoding a short-chain alcohol dehydrogenase
259559_at	AT1G21240	8.3205541393751e-08	1.69666797045511	2.76280034642688	4.45946831688198	WAK3	encodes a wall-associated kinase
253301_at	AT4G33720	8.3361645741958e-08	2.72440753181044	2.36005749568844	5.08446502749888		pathogenesis-related protein, putative; similar to ATPRB1 (Arabidopsis thaliana basic pathogenesis-related protein 1) [Arabidopsis thaliana] (TAIR:AT2G14580.1); similar to pathogenesis-related protein 1a [Malus x domestica] (GB:ABC47922.1); contains InterPro domain Ves allergen; (InterPro:IPR002413); contains InterPro domain Allergen V5/Tpx-1 related; (InterPro:IPR001283)
267567_at	AT2G30770	1.25567745570289e-07	3.63762541900208	3.1332117873933	6.77083720639538	CYP71A13	putative cytochrome P450
266532_at	AT2G16890	1.34840444180364e-07	3.83155050269160	4.10018158697975	7.93173208967134		UDP-glucoronosyl/UDP-glucosyl transferase family protein; similar to transferase, transferring glycosyl groups [Arabidopsis thaliana] (TAIR:AT5G14860.1); similar to Os09g0329200 [Oryza sativa (japonica cultivar-group)] (GB:NP_001062897.1); similar to putative UDP-glucose glucosyltransferase [Oryza sativa (japonica cultivar-group)] (GB:BAD54417.1); similar to OSIGBa0144J05.6 [Oryza sativa (indica …
263951_at	AT2G35960	1.76950193998463e-07	-1.66788514744798	5.400785662239	3.73290051479102	NHL12	Encodes a protein whose sequence is similar to tobacco hairpin-induced gene (HIN1) and Arabidopsis non-race specific disease resistance gene (NDR1). Expression is not altered in response to cucumber mosaic virus or spermine.
250243_at	AT5G13630	2.88738719900602e-07	-2.47592455946273	9.88372481901758	7.40780025955485	CCH, CCH1, CHLH, GUN5	Encodes magnesium chelatase involved in plastid-to-nucleus signal transduction., Encodes magnesium chelatase involved in plastid-to-nucleus signal transduction., Encodes magnesium chelatase involved in plastid-to-nucleus signal transduction., Encodes magnesium chelatase involved in plastid-to-nucleus signal transduction.
247347_at	AT5G63780	3.68429307627321e-07	-3.35965488028477	9.00045593862175	5.64080105833698	SHA1	zinc finger (C3HC4-type RING finger) family protein; similar to zinc finger (C3HC4-type RING finger) family protein [Arabidopsis thaliana] (TAIR:AT5G08750.2); similar to zinc finger protein [Brassica rapa] (GB:ABK56014.1); similar to OSJNBb0020J19.13 [Oryza sativa (japonica cultivar-group)] (GB:CAE05784.2); similar to Os04g0692300 [Oryza sativa (japonica cultivar-group)] (GB:NP_001054367.1); cont…
260568_at	AT2G43570	4.00641879196315e-07	6.0666008201464	3.52911910391532	9.59571992406172		chitinase, putative; similar to chitinase, putative [Arabidopsis thaliana] (TAIR:AT2G43590.1); similar to chitinase class 4-like protein [Brassica napus] (GB:AAK62047.1); contains InterPro domain Chitin-binding, type 1; (InterPro:IPR001002); contains InterPro domain Glycoside hydrolase, family 19; (InterPro:IPR000726)
259839_at	AT1G52190	5.77427179079491e-07	-4.88290691070405	8.52381854224258	3.64091163153854		proton-dependent oligopeptide transport (POT) family protein; similar to proton-dependent oligopeptide transport (POT) family protein [Arabidopsis thaliana] (TAIR:AT3G16180.1); similar to TGF-beta receptor, type I/II extracellular re (GB:ABD32296.1); similar to TGF-beta receptor, type I/II extracellular re (GB:ABD32298.1); contains InterPro domain TGF-beta receptor, type I/II extracellular region…
260933_at	AT1G02470	5.90167802613539e-07	2.1200129154926	2.26773787464005	4.38775079013265		similar to unknown protein [Arabidopsis thaliana] (TAIR:AT1G02475.1); similar to Streptomyces cyclase/dehydrase [Medicago truncatula] (GB:ABE82400.1); contains InterPro domain Streptomyces cyclase/dehydrase; (InterPro:IPR005031)
262357_at	AT1G73040	7.37674134194862e-07	1.06567625512189	2.37705518856012	3.44273144368201		jacalin lectin family protein; similar to jacalin lectin family protein [Arabidopsis thaliana] (TAIR:AT1G19715.1); similar to jacalin-domain protein [Plantago major] (GB:CAJ38387.1); contains InterPro domain Jacalin-related lectin; (InterPro:IPR001229)
264953_at	AT1G77120	9.30080704686259e-07	2.94578872491594	5.3879091032839	8.33369782819983	ADH, ADH1, ATADH	Catalyzes the reduction of acetaldehyde using NADH as reductant. Requires zinc for activity. Dimer. Anaerobic response polypeptide (ANP). Fermentation. The protein undergoes thiolation following treatment with the oxidant tert-butylhydroperoxide., Catalyzes the reduction of acetaldehyde using NADH as reductant. Requires zinc for activity. Dimer. Anaerobic response polypeptide (ANP). Fermentation.…
250073_at	AT5G17170	9.51298292626697e-07	-3.21653987629709	9.22811397240537	6.01157409610828	ENH1, ENH1	rubredoxin family protein; similar to binding / protein binding [Arabidopsis thaliana] (TAIR:AT1G55480.1); similar to Os08g0162600 [Oryza sativa (japonica cultivar-group)] (GB:NP_001061060.1); similar to PREDICTED P0577B11.138 gene product [Oryza sativa (ISS) [Ostreococcus tauri] (GB:CAL53651.1); contains InterPro domain PDZ/DHR/GLGF; (InterPro:IPR001478), rubredoxin family protein; similar to ru…
245195_at	AT1G67740	1.00766281585249e-06	-2.03163603570865	10.6892846170703	8.65764858136168	PSBY, YCF32	PsbY precursor (psbY) mRNA. This single nuclear gene is imported into the chloroplasts where it is processed into two integral membrane proteins with identical topology (PsbY-1 and PsbY-2). The protein appears to bind manganese but its role is not well understood., PsbY precursor (psbY) mRNA. This single nuclear gene is imported into the chloroplasts where it is processed into two integral membra…
254298_at	AT4G22890	1.16646247056916e-06	-1.76827312830105	10.9043390544689	9.13606592616783	PGR5-LIKE	similar to unknown protein [Arabidopsis thaliana] (TAIR:AT4G11960.1); similar to Os03g0857400 [Oryza sativa (japonica cultivar-group)] (GB:NP_001051955.1); similar to Os08g0526300 [Oryza sativa (japonica cultivar-group)] (GB:NP_001062297.1); similar to hypothetical protein OSJNBa0003M24.13 [Oryza sativa (japonica cultivar-group)] (GB:AAQ56398.1); contains domain no description (G3D.2.20.25.10); c…
252170_at	AT3G50480	1.18092067470520e-06	3.70321330157236	4.07295306114507	7.77616636271743	HR4	Homolog of RPW8
248918_at	AT5G45890	1.39583367902907e-06	2.88336269157456	2.52312376734071	5.40648645891527	SAG12	Senescence-associated gene 12 (SAG12) encoding a cysteine protease influenced by cytokinin, auxin, and sugars.Localized to special vacuole found during senescence called senescence associated vacuoles which are different from central vacuole in the tonoplast composition and pH.
265472_at	AT2G15580	1.42318815679351e-06	-1.67415090986374	6.98255216533388	5.30840125547014		zinc finger (C3HC4-type RING finger) family protein; similar to zinc finger (C3HC4-type RING finger) family protein [Arabidopsis thaliana] (TAIR:AT1G49850.1); similar to Os06g0180800 [Oryza sativa (japonica cultivar-group)] (GB:NP_001056975.1); similar to RING-H2 zinc finger protein-like [Oryza sativa (japonica cultivar-group)] (GB:BAC22255.1); contains InterPro domain Zinc finger, RING-type; (In…
256979_at	AT3G21055	1.46666322823541e-06	-1.93500398453863	11.6829007390762	9.74789675453761	PSBTN	Encodes photosystem II 5 kD protein subunit PSII-T. This is a nuclear-encoded gene (PsbTn) which also has a plastid-encoded paralog (PsbTc).
260015_at	AT1G67980	1.93962087755094e-06	3.56213422114207	2.78128706231778	6.34342128345985	CCoAMT	Encodes S-adenosyl-L-methionine: transcaffeoyl Coenzyme A 3-O-methyltransferase.
257061_at	AT3G18250	1.98263717431573e-06	4.345176277859	2.61743694831338	6.96261322617239		unknown protein
267436_at	AT2G19190	1.99977427021382e-06	0.788277658004643	2.22068039319188	3.00895805119652	FRK1	Receptor-like protein kinase. Involved in early defense signaling.
258076_at	AT3G25920	2.03157378951618e-06	-1.15407964842182	9.03723387439796	7.88315422597613	RPL15	encodes a plastid ribosomal protein CL15, a constituent of the large subunit of the ribosomal complex
265149_at	AT1G51400	2.20354348528309e-06	-1.75449547543165	11.5351034985005	9.78060802306884		photosystem II 5 kD protein; similar to PSBTN (photosystem II subunit T) [Arabidopsis thaliana] (TAIR:AT3G21055.1); similar to unknown [Brassica rapa] (GB:ABD91572.1)
260408_at	AT1G69880	2.25759257960239e-06	6.054036220483	2.6900110659276	8.7440472864106	ATH8	ATH8 (thioredoxin H-type 8); thiol-disulfide exchange intermediate; similar to ATH7 (thioredoxin H-type 7), thiol-disulfide exchange intermediate [Arabidopsis thaliana] (TAIR:AT1G59730.1); similar to thioredoxin [Glycine max] (GB:AAS88427.1); contains InterPro domain Thioredoxin-like fold; (InterPro:IPR012336); contains InterPro domain Thioredoxin-related; (InterPro:IPR006662); contains InterPro …
251668_at	AT3G57010	2.33648341206428e-06	1.08475936909120	5.82464408899992	6.90940345809112		strictosidine synthase family protein; similar to strictosidine synthase family protein [Arabidopsis thaliana] (TAIR:AT3G57020.1); similar to putative strictosidine synthase [Oryza sativa (japonica cultivar-group)] (GB:AAR87254.1); similar to Os03g0750700 [Oryza sativa (japonica cultivar-group)] (GB:NP_001051286.1); contains InterPro domain Strictosidine synthase; (InterPro:IPR004141)
253849_at	AT4G28080	2.40466155722660e-06	-1.77906022711784	6.896419831057	5.11735960393916		binding; similar to binding [Arabidopsis thaliana] (TAIR:AT1G15290.1); similar to tetratricopeptide repeat (TPR)-containing protein [Arabidopsis thaliana] (TAIR:AT1G01320.1); similar to putative tetratricopeptide repeat(TPR)-containing protein [Oryza sativa (japonica cultivar-group)] (GB:BAC84544.1); similar to TPR repeat [Medicago truncatula] (GB:ABE77904.1); similar to H0811D08.1 [Oryza sativa …
252092_at	AT3G51420	2.42090932518523e-06	-1.93588071518869	8.15321306924134	6.21733235405264	ATSSL4, SSL4	strictosidine synthase family protein; similar to YLS2 (yellow-leaf-specific gene 2), strictosidine synthase [Arabidopsis thaliana] (TAIR:AT3G51430.1); similar to mucin-like protein [Oryza sativa] (GB:AAG13594.1); contains InterPro domain Strictosidine synthase; (InterPro:IPR004141), strictosidine synthase family protein; similar to YLS2 (yellow-leaf-specific gene 2), strictosidine synthase [Arab…
249510_at	AT5G38510	2.73317823787057e-06	-2.39919530204308	7.01275428818732	4.61355898614424		rhomboid family protein; similar to rhomboid family protein [Arabidopsis thaliana] (TAIR:AT1G12750.2); similar to Predicted inosine-uridine preferring nucleoside hydrolase (ISS) [Ostreococcus tauri] (GB:CAL53978.1); similar to Os02g0326700 [Oryza sativa (japonica cultivar-group)] (GB:NP_001046708.1); contains InterPro domain Rhomboid-like protein; (InterPro:IPR002610)
253161_at	AT4G35770	2.90243988217198e-06	-3.41616295002691	9.20597303815874	5.78981008813182	ATSEN1, DIN1, SEN1	Senescence-associated gene that is strongly induced by phosphate starvation. Transcripts are differentially regulated at the level of mRNA stability at different times of day. mRNAs are targets of the mRNA degradation pathway mediated by the downstream (DST) instability determinant., Senescence-associated gene that is strongly induced by phosphate starvation. Transcripts are differentially regula…
255435_at	AT4G03280	2.99116691788438e-06	-1.34155812917296	11.7572176829434	10.4156595537704	PETC, PGR1	Encodes the Rieske FeS center of cytochrome b6f complex. Gene is expressed in shoot but not in root. Mutant has reduced electron transport at saturating light intensities and Q-cycle activity is hypersensitive to acidification of the thylakoid lumen., Encodes the Rieske FeS center of cytochrome b6f complex. Gene is expressed in shoot but not in root. Mutant has reduced electron transport at satur…
254783_at	AT4G12830	3.01994054725687e-06	-2.7161897155743	5.83608553878968	3.11989582321538		hydrolase, alpha/beta fold family protein; similar to hydrolase [Arabidopsis thaliana] (TAIR:AT1G52510.2); similar to COG0596: Predicted hydrolases or acyltransferases (alpha/beta hydrolase superfamily) [Nostoc punctiforme PCC 73102] (GB:ZP_00112083.1); similar to Os01g0919700 [Oryza sativa (japonica cultivar-group)] (GB:NP_001045213.1); contains InterPro domain Esterase/lipase/thioesterase; (Int…
261763_at	AT1G15520	3.09854864068122e-06	3.52761948172424	2.2533452911434	5.78096477286764	ATPDR12, PDR12	ABC transporter family involved in resistant to lead. Localizes to plasma membrane. Upregulated by lead. Expressed in leaves, flowers. Not expressed in roots., ABC transporter family involved in resistant to lead. Localizes to plasma membrane. Upregulated by lead. Expressed in leaves, flowers. Not expressed in roots.
262151_at	AT1G52510	3.1177370340699e-06	-1.83908049329165	6.81337026044743	4.97428976715578		hydrolase, alpha/beta fold family protein; similar to hydrolase, alpha/beta fold family protein [Arabidopsis thaliana] (TAIR:AT4G12830.1); similar to Alpha/beta hydrolase fold [Medicago truncatula] (GB:ABE77901.1); contains InterPro domain Esterase/lipase/thioesterase; (InterPro:IPR000379); contains InterPro domain Alpha/beta hydrolase fold-1; (InterPro:IPR000073); contains InterPro domain Epoxid…
254571_at	AT4G19370	3.40068378988855e-06	1.07433660663707	2.28921093015466	3.36354753679172		similar to unknown protein [Arabidopsis thaliana] (TAIR:AT1G31720.1); similar to Os06g0114700 [Oryza sativa (japonica cultivar-group)] (GB:NP_001056606.1); similar to Os02g0703300 [Oryza sativa (japonica cultivar-group)] (GB:NP_001047854.1); contains InterPro domain Protein of unknown function DUF1218; (InterPro:IPR009606)
249927_at	AT5G19220	3.50405169935156e-06	-1.45599732104548	8.35483316485102	6.89883584380554	ADG2, APL1	Encodes the large subunit of ADP-glucose pyrophosphorylase which catalyzes the first, rate limiting step in starch biosynthesis. The large subunit plays a regulatory role whereas the small subunit (ApS) is the catalytic isoform. Four isoforms (ApL1-4) have been identified. ApL1 is the major large subunit isoform present in leaves., Encodes the large subunit of ADP-glucose pyrophosphorylase which …
249983_at	AT5G18470	3.66251511485069e-06	2.50941971975119	3.77452186199876	6.28394158174995		curculin-like (mannose-binding) lectin family protein; similar to lectin protein kinase family protein [Arabidopsis thaliana] (TAIR:AT1G67520.1); similar to Receptor protein kinase, putative [Solanum bulbocastanum] (GB:ABG29323.1); contains InterPro domain Curculin-like (mannose-binding) lectin; (InterPro:IPR001480)
251438_s_at	AT3G59930, AT5G33355	3.76349722520452e-06	6.18579402952708	2.73556519076295	8.92135922029003		Encodes a defensin-like (DEFL) family protein., Encodes a defensin-like (DEFL) family protein.
252572_at	AT3G45290	3.76646316401642e-06	2.0416868241059	3.33736710437841	5.37905392848431	ATMLO3, MLO3	A member of a large family of seven-transmembrane domain proteins specific to plants, homologs of the barley mildew resistance locus o (MLO) protein. The Arabidopsis genome contains 15 genes encoding MLO proteins, with localization in plasma membrane. Phylogenetic analysis revealed four clades of closely-related AtMLO genes. ATMLO3 belongs to the clade IV, with AtMLO2, AtMLO6 and AtMLO12. The gen…
266385_at	AT2G14610	3.78958993867984e-06	7.77709698258558	3.56101182664445	11.3381088092300	PR, PR1	PR1 gene expression is induced in response to a variety of pathogens. It is a useful molecular marker for the SAR response. Though the Genbank record for the cDNA associated to this gene is called 'PR-1-like', the sequence actually corresponds to PR1. Expression of this gene is salicylic-acid responsive., PR1 gene expression is induced in response to a variety of pathogens. It is a useful molecul…
257365_x_at	AT2G26020	3.92803377429534e-06	5.06309162390843	3.68272900800637	8.7458206319148	PDF1.2b	PDF1.2b (plant defensin 1.2b); Identical to Probable cysteine-rich antifungal protein At2g26020 precursor (AFP) [Arabidopsis Thaliana] (GB:O80994); similar to PDF1.2c (plant defensin 1.2c) [Arabidopsis thaliana] (TAIR:AT5G44430.1); similar to PDF1.2 (Low-molecular-weight cysteine-rich 77) [Arabidopsis thaliana] (TAIR:AT5G44420.1); similar to antifungal protein [Sinapis alba] (GB:AAY15221.1); cont…
255078_at	AT4G09010	4.09006419131531e-06	-1.49143179765868	9.5232099752333	8.03177817757462	APX4	Encodes a microsomal ascorbate peroxidase APX4. Ascorbate peroxidases are enzymes that scavenge hydrogen peroxide in plant cells. Eight types of APX have been described for Arabidopsis: three cytosolic (APX1, APX2, APX6), two chloroplastic types (stromal sAPX, thylakoid tAPX), and three microsomal (APX3, APX4, APX5) isoforms.
265284_at	AT2G20230	4.14622921805790e-06	-0.894674465442567	8.23798831869316	7.3433138532506		similar to unknown protein [Arabidopsis thaliana] (TAIR:AT4G28770.1); similar to CD9/CD37/CD63 antigen [Medicago truncatula] (GB:ABE93060.1); similar to Os06g0731400 [Oryza sativa (japonica cultivar-group)] (GB:NP_001058664.1); contains InterPro domain CD9/CD37/CD63 antigen; (InterPro:IPR000301)
251919_at	AT3G53800	4.66963164995329e-06	-2.68552433740137	6.67758252543768	3.99205818803631		armadillo/beta-catenin repeat family protein; similar to armadillo/beta-catenin repeat family protein [Arabidopsis thaliana] (TAIR:AT3G09350.1); similar to Os03g0271400 [Oryza sativa (japonica cultivar-group)] (GB:NP_001049691.1); similar to putative stress-induced protein [Solanum commersonii] (GB:CAJ19270.1); similar to Os03g0822700 [Oryza sativa (japonica cultivar-group)] (GB:NP_001051736.1); …
249923_at	AT5G19120	4.79498213294155e-06	-1.82321158915502	9.44249930398328	7.61928771482826		pepsin A; similar to extracellular dermal glycoprotein, putative / EDGP, putative [Arabidopsis thaliana] (TAIR:AT1G03220.1); similar to EDGP precursor [Daucus carota] (GB:BAA03413.1); contains InterPro domain Peptidase A1, pepsin; (InterPro:IPR001461); contains InterPro domain Peptidase aspartic, catalytic; (InterPro:IPR009007)
261793_at	AT1G16080	4.85419419038327e-06	-0.9791819453209	6.45412815579423	5.47494621047333		similar to unnamed protein product [Ostreococcus tauri] (GB:CAL54676.1); similar to Os08g0266300 [Oryza sativa (japonica cultivar-group)] (GB:NP_001061403.1)
254232_at	AT4G23600	4.98338083216295e-06	2.60646426732460	6.25416639068213	8.86063065800673	CORI3, JR2	Encodes cystine lyase which is expected to be involved in amino acid metabolism, providing the plant with cysteine and the generation of precursors of ethylene biosynthesis. mRNA levels are elevated in response to wounding., Encodes cystine lyase which is expected to be involved in amino acid metabolism, providing the plant with cysteine and the generation of precursors of ethylene biosynthesis. …
252984_at	AT4G37990	4.98382857307073e-06	1.46504321980300	3.3550393939137	4.8200826137167	ATCAD8, CAD-B2, ELI3, ELI3-2	Encodes an aromatic alcohol:NADP+ oxidoreductase whose mRNA levels are increased in response to treatment with a variety of phytopathogenic bacteria. Though similar to mannitol dehydrogenases, this enzyme does not have mannitol dehydrogenase activity., Encodes an aromatic alcohol:NADP+ oxidoreductase whose mRNA levels are increased in response to treatment with a variety of phytopathogenic bacter…
257860_at	AT3G13062	5.02410893771796e-06	-0.700399273688971	6.32975543035748	5.62935615666851		similar to unknown protein [Arabidopsis thaliana] (TAIR:AT1G55960.1); similar to Lipid-binding START [Medicago truncatula] (GB:ABE91086.1); contains InterPro domain Lipid-binding START; (InterPro:IPR002913)
261021_at	AT1G26380	5.09619696309513e-06	2.65791816282519	2.52346485695233	5.18138301977752		FAD-binding domain-containing protein; similar to FAD-binding domain-containing protein [Arabidopsis thaliana] (TAIR:AT1G26410.1); similar to FAD-binding domain-containing protein [Arabidopsis thaliana] (TAIR:AT1G26420.1); similar to FAD-binding domain-containing protein [Arabidopsis thaliana] (TAIR:AT1G26390.1); similar to FAD linked oxidase, N-terminal [Medicago truncatula] (GB:ABD32603.1); con…
257100_at	AT3G25010	5.17097335062969e-06	1.53061359368746	3.09350553367678	4.62411912736424	AtRLP41	disease resistance family protein; similar to disease resistance family protein / LRR family protein [Arabidopsis thaliana] (TAIR:AT3G24900.1); similar to protein binding [Arabidopsis thaliana] (TAIR:AT3G24982.1); similar to disease resistance family protein [Arabidopsis thaliana] (TAIR:AT3G25020.1); similar to putative kinase [Brassica napus] (GB:ABI99471.1); contains InterPro domain Leucine-ric…
252908_at	AT4G39670	5.28639323908784e-06	2.84004230568879	2.38034330706891	5.2203856127577		similar to ACD11 (ACCELERATED CELL DEATH 11) [Arabidopsis thaliana] (TAIR:AT2G34690.1); similar to Os03g0710700 [Oryza sativa (japonica cultivar-group)] (GB:NP_001051050.1); similar to expressed protein [Oryza sativa (japonica cultivar-group)] (GB:ABF98504.1); contains domain GLYCOLIPID TRANSFER PROTEIN-RELATED (PTHR10219)
251031_at	AT5G02120	5.73189695003748e-06	-2.19209323585969	8.80534715894238	6.6132539230827	OHP	Encodes a one helix protein homologous to cyanobacterial high-light inducible proteins. The protein is localized to the thylakoid membrane and its transcript is transiently induced by exposure to high light conditions.
254952_at	AT4G10955, AT4G10960	5.78530713435017e-06	1.21277017500313	4.69532677470597	5.90809694970909	UGE5	lipase class 3 family protein; similar to lipase class 3 family protein [Arabidopsis thaliana] (TAIR:AT2G05260.1); similar to Os02g0286200 [Oryza sativa (japonica cultivar-group)] (GB:NP_001046574.1); similar to lipase class 3-like [Oryza sativa (japonica cultivar-group)] (GB:BAB84413.1); contains InterPro domain Lipase, class 3; (InterPro:IPR002921), Encodes a protein with UDP-D-glucose 4-epimer…
258399_at	AT3G15540	5.8079417438904e-06	-1.24533067078536	4.88218183590092	3.63685116511556	IAA19, MSG2	IAA induced protein 19, IAA induced protein 19
263410_at	AT2G04039	6.0487089802767e-06	-1.08276335110530	6.18428845705339	5.10152510594809		similar to unknown protein [Oryza sativa (japonica cultivar-group)] (GB:BAC84849.1)
248333_at	AT5G52390	6.25235567403239e-06	3.21387665926682	2.78352786113688	5.9974045204037		photoassimilate-responsive protein, putative; similar to photoassimilate-responsive protein-related [Arabidopsis thaliana] (TAIR:AT3G54040.1); similar to PAR-1c [Nicotiana tabacum] (GB:CAA58732.1); contains InterPro domain PAR1; (InterPro:IPR009489)
261751_at	AT1G76080	6.31247471718034e-06	-2.04521227869894	10.1598123157084	8.11460003700945	ATCDSP32, CDSP32	ATCDSP32/CDSP32 (CHLOROPLASTIC DROUGHT-INDUCED STRESS PROTEIN OF 32 KD); thiol-disulfide exchange intermediate; similar to ATTRX4 (thioredoxin H-type 4), thiol-disulfide exchange intermediate [Arabidopsis thaliana] (TAIR:AT1G19730.1); similar to CDSP32 protein (Chloroplast Drought-induced Stress Protein of 32kDa) [Solanum tuberosum] (GB:CAA71103.1); contains InterPro domain Thioredoxin-like fold;…
263776_s_at	AT2G46430, AT2G46440	6.36135329960165e-06	1.77484318990365	3.80744154251526	5.58228473241891	ATCNGC3, CNGC3, CNGC3.C, ATCNGC11, CNGC11	cyclic nucleotide gated channel (CNGC4), downstream component of the signaling pathways leading to HR/resistance, cyclic nucleotide gated channel (CNGC4), downstream component of the signaling pathways leading to HR/resistance, cyclic nucleotide gated channel (CNGC4), downstream component of the signaling pathways leading to HR/resistance, Member of Cyclic nucleotide gated channel family. Positiv…
261954_at	AT1G64510	6.42820820477264e-06	-1.29910673428402	9.08832391348428	7.78921717920026		ribosomal protein S6 family protein; Identical to 30S ribosomal protein S6 alpha, chloroplast precursor (RPS6) [Arabidopsis Thaliana] (GB:Q8VY91;GB:Q9SGW4); similar to 30S ribosomal protein S6 alpha, chloroplast precursor [Contains: 30S ribosomal protein S6 beta; 30S ribosomal protein S6 gamma; 30S ribosomal protein S6 delta; 30S ribosomal protein S6 epsilon] (GB:P82403); contains InterPro domain…
250286_at	AT5G13320	6.48119451203573e-06	1.99907503700469	2.32643949972298	4.32551453672767	GDG1, PBS3, WIN3	signaling gene in disease-resistance involved in restricting the spread of both virulent and avirulent pathogens, signaling gene in disease-resistance involved in restricting the spread of both virulent and avirulent pathogens, signaling gene in disease-resistance involved in restricting the spread of both virulent and avirulent pathogens
254819_at	AT4G12500	6.55721309490436e-06	3.30804895565768	2.60082541078005	5.90887436643774		protease inhibitor/seed storage/lipid transfer protein (LTP) family protein; similar to protease inhibitor/seed storage/lipid transfer protein (LTP) family protein [Arabidopsis thaliana] (TAIR:AT4G12490.1); similar to HyPRP [Fragaria x ananassa] (GB:AAD01800.1); contains InterPro domain Plant lipid transfer/seed storage/trypsin-alpha amylase inhibitor; (InterPro:IPR003612)
249658_s_at	AT5G36700, AT5G36790	6.62687863614939e-06	-1.46765984439337	9.6559441552695	8.18828431087614	ATPGLP1, PGLP1	phosphoglycolate phosphatase, putative; similar to phosphoglycolate phosphatase, putative [Arabidopsis thaliana] (TAIR:AT5G36790.1); similar to HAD-superfamily hydrolase, subfamily IIA [Medicago truncatula] (GB:ABE78003.1); similar to OSIGBa0130B08.3 [Oryza sativa (indica cultivar-group)] (GB:CAH67343.1); similar to Os04g0490800 [Oryza sativa (japonica cultivar-group)] (GB:NP_001053167.1); contai…
260405_at	AT1G69930	6.64532241362746e-06	3.29385791980772	2.17586659589464	5.46972451570236	ATGSTU11	Encodes glutathione transferase belonging to the tau class of GSTs. Naming convention according to Wagner et al. (2002).
249495_at	AT5G39100	6.66265269645016e-06	1.19061276351575	2.70186066757070	3.89247343108644	GLP6	germin-like protein (GLP6)
246777_at	AT5G27420	6.73879136156376e-06	2.28007816577284	5.26580297264063	7.54588113841347		zinc finger (C3HC4-type RING finger) family protein; Identical to RING-H2 finger protein ATL5H precursor (ATL5H) [Arabidopsis Thaliana] (GB:Q8LGA5); similar to ATL6 (Arabidopsis T?xicos en Levadura 6), protein binding / zinc ion binding [Arabidopsis thaliana] (TAIR:AT3G05200.1); similar to RING/C3HC4/PHD zinc finger-like protein [Cucumis melo] (GB:AAO45753.1); contains InterPro domain Zinc finger…
246487_at	AT5G16030	6.83602892753662e-06	-3.90533844061545	8.17737175810348	4.27203331748803		similar to unknown protein [Arabidopsis thaliana] (TAIR:AT3G02500.1); similar to hypothetical protein [Cleome spinosa] (GB:ABD96956.1)
266279_at	AT2G29290	7.31632449854754e-06	-3.1641498157139	8.166103621605	5.00195380589111		tropinone reductase, putative / tropine dehydrogenase, putative; similar to SAG13 (Senescence-associated gene 13), oxidoreductase [Arabidopsis thaliana] (TAIR:AT2G29350.1); similar to Tropinone reductase, putative, expressed [Oryza sativa (japonica cultivar-group)] (GB:ABF95188.1); contains InterPro domain Short-chain dehydrogenase/reductase SDR; (InterPro:IPR002198); contains InterPro domain Glu…
256597_at	AT3G28500	8.2068335430071e-06	-1.43160318324200	4.93560688401945	3.50400370077745		60S acidic ribosomal protein P2 (RPP2C); Identical to 60S acidic ribosomal protein P2-3 (RPP2C) [Arabidopsis Thaliana] (GB:Q9LH85); similar to 60S acidic ribosomal protein P2 (RPP2E) [Arabidopsis thaliana] (TAIR:AT5G40040.1); similar to 60s acidic ribosomal protein-like protein [Solanum tuberosum] (GB:ABA40434.1); contains InterPro domain Ribosomal protein 60S; (InterPro:IPR001813)
248686_at	AT5G48540	8.33049179895896e-06	3.33965022529573	3.85867385149213	7.19832407678786		33 kDa secretory protein-related; similar to receptor protein kinase-related [Arabidopsis thaliana] (TAIR:AT3G22060.1); similar to 33 kDa secretory protein-like protein [Brassica rapa subsp. pekinensis] (GB:AAN23095.1); similar to Os03g0277600 [Oryza sativa (japonica cultivar-group)] (GB:NP_001049721.1); similar to Os03g0277700 [Oryza sativa (japonica cultivar-group)] (GB:NP_001049722.1); contain…
258996_at	AT3G01800	8.4740910007906e-06	0.811593987419617	3.11635112851199	3.92794511593161		ribosome recycling factor family protein / ribosome releasing factor family protein; similar to ribosome recycling factor, chloroplast, putative / ribosome releasing factor, chloroplast, putative [Arabidopsis thaliana] (TAIR:AT3G63190.1); similar to ribosome recycling factor [Bacillus clausii KSM-K16] (GB:YP_175735.1); similar to Os04g0490400 [Oryza sativa (japonica cultivar-group)] (GB:NP_001053…
267061_at	AT2G32480	8.71435161340324e-06	-1.43991987593097	7.68322745452743	6.24330757859646		membrane-associated zinc metalloprotease, putative; similar to membrane-associated zinc metalloprotease, putative [Arabidopsis thaliana] (TAIR:AT1G05140.1); similar to hypothetical protein slr1821 [Synechocystis sp. PCC 6803] (GB:NP_441081.1); similar to Os03g0579000 [Oryza sativa (japonica cultivar-group)] (GB:NP_001050547.1); contains InterPro domain Peptidase M50, putative membrane-associated …
250818_at	AT5G04930	8.85719582048017e-06	1.83982988482780	4.63326123554412	6.47309112037192	ALA1	Encodes a putative aminophospholipid translocase (p-type ATPase) involved in chilling response.
264717_at	AT1G70140	8.86867836587815e-06	1.14488143214802	3.35622077931695	4.50110221146497	ATFH8	Encodes a group I formin. Binds to F-actin barbed ends. Has severing actin filaments activity. Binds profilin. Involved in the initiation and tip growth of root hairs through regulation of actin cytoskeleton.
259161_at	AT3G01500	9.0911825786017e-06	-2.17492477478720	11.6126100688518	9.4376852940646	ATBCA1, CA1, SABP3, ATBCA1, CA1, SABP3	CA1 (CARBONIC ANHYDRASE 1); carbonate dehydratase/ zinc ion binding; Identical to Carbonic anhydrase, chloroplast precursor (EC 4.2.1.1) (Carbonate dehydratase) (CA1) [Arabidopsis Thaliana] (GB:P27140;GB:Q8RWW2;GB:Q93VR8); similar to CA2 (BETA CARBONIC ANHYDRASE 2), carbonate dehydratase/ zinc ion binding [Arabidopsis thaliana] (TAIR:AT5G14740.2); similar to chloroplast carbonic anhydrase precurs…
261141_at	AT1G19740	9.33538612900880e-06	-2.69354661448010	6.7161015724549	4.02255495797479		ATP-dependent protease La (LON) domain-containing protein; similar to ATP-dependent protease La (LON) domain-containing protein [Arabidopsis thaliana] (TAIR:AT1G75460.1); similar to Os07g0509700 [Oryza sativa (japonica cultivar-group)] (GB:NP_001059749.1); similar to hypothetical protein all4335 [Nostoc sp. PCC 7120] (GB:NP_488375.1); similar to COG2802: Uncharacterized protein, similar to the N-…
254975_at	AT4G10500	9.8724356800487e-06	4.56376515845817	2.23093759489638	6.79470275335456		oxidoreductase, 2OG-Fe(II) oxygenase family protein; similar to oxidoreductase, 2OG-Fe(II) oxygenase family protein [Arabidopsis thaliana] (TAIR:AT4G10490.1); similar to Os04g0581100 [Oryza sativa (japonica cultivar-group)] (GB:NP_001053652.1); similar to H0303A11-B0406H05.3 [Oryza sativa (indica cultivar-group)] (GB:CAH67943.1); contains InterPro domain Isopenicillin N synthase; (InterPro:IPR002…
247320_at	AT5G64040	1.02521654598345e-05	-2.77021956573087	11.9606286231713	9.19040905744045	PSAN	Encodes the only subunit of photosystem I located entirely in the thylakoid lumen. May be involved in the interaction between plastocyanin and the photosystem I complex.
249742_at	AT5G24490	1.04673623193868e-05	-2.33669750737139	10.9960003030441	8.65930279567272		30S ribosomal protein, putative; similar to chloroplast-specific ribosomal protein [Lycopersicon esculentum] (GB:AAU03364.1); contains InterPro domain Rudiment single hybrid motif; (InterPro:IPR011054); contains InterPro domain Sigma 54 modulation protein/ribosomal protein S30EA; (InterPro:IPR003489)
251029_at	AT5G02050	1.06607861553141e-05	0.767426100170114	4.49237498637536	5.25980108654548		mitochondrial glycoprotein family protein / MAM33 family protein; similar to mitochondrial glycoprotein family protein / MAM33 family protein [Arabidopsis thaliana] (TAIR:AT3G55605.1); similar to Os06g0326500 [Oryza sativa (japonica cultivar-group)] (GB:NP_001057529.1); similar to Os01g0143300 [Oryza sativa (japonica cultivar-group)] (GB:NP_001041996.1); similar to hypothetical protein [Oryza sat…
256011_at	AT1G19230	1.10116693361718e-05	0.473159360570563	2.53670667113946	3.00986603171002		respiratory burst oxidase protein E (RbohE) / NADPH oxidase; similar to respiratory burst oxidase, putative / NADPH oxidase, putative [Arabidopsis thaliana] (TAIR:AT4G11230.1); similar to RBOHD (RESPIRATORY BURST OXIDASE PROTEIN D) [Arabidopsis thaliana] (TAIR:AT5G47910.1); similar to ATRBOH F (RESPIRATORY BURST OXIDASE PROTEIN F), NAD(P)H oxidase [Arabidopsis thaliana] (TAIR:AT1G64060.1); simila…
262629_at	AT1G06460	1.10327608102883e-05	-1.10269205457685	10.0162243008515	8.91353224627466	ACD31.2, ACD32.1	ACD32.1 encodes an alpha-crystallin domain containing protein with homology to small heat shock proteins., ACD32.1 encodes an alpha-crystallin domain containing protein with homology to small heat shock proteins.
266415_at	AT2G38530	1.12200619744181e-05	4.35594055854595	4.01764057079485	8.3735811293408	LP2, LTP2	Involved in lipid transfer between membranes. Belongs to a family of Lipid transfer proteins. Sequence similarity to other plant/Arabidopsis LPT genes but highest similarity to LPT1. Stress and pathogen-inducible motifs found in the upstream region.Expressed in flower, leaves and siliques but absent in roots., Involved in lipid transfer between membranes. Belongs to a family of Lipid transfer pro…
252134_at	AT3G50910	1.14021839652699e-05	1.23003224772560	4.52474950828241	5.75478175600801		similar to unknown protein [Arabidopsis thaliana] (TAIR:AT5G66480.1); similar to hypothetical protein [Thellun (GB:ABB45854.1); contains domain no description (G3D.3.40.50.300)
245291_at	AT4G16155	1.14079870783896e-05	-1.37533728480488	6.80025776783474	5.42492048302986		dihydrolipoamide dehydrogenase 2, plastidic / lipoamide dehydrogenase 2 (PTLPD2); similar to LPD1 (LIPOAMIDE DEHYDROGENASE 1) [Arabidopsis thaliana] (TAIR:AT3G16950.1); similar to Pyridine nucleotide-disulphide oxidoreductase, class I [Medicago truncatula] (GB:ABD32316.1); similar to Pyridine nucleotide-disulphide oxidoreductase, class I [Medicago truncatula] (GB:ABE83195.1); similar to Pyridine …
257894_at	AT3G17100	1.15577153627646e-05	-1.68322194570401	6.95973053433366	5.27650858862966		transcription factor; similar to unknown protein [Arabidopsis thaliana] (TAIR:AT3G06590.2); similar to Helix-loop-helix DNA-binding [Medicago truncatula] (GB:ABE82804.1); contains InterPro domain Helix-loop-helix DNA-binding; (InterPro:IPR011598)
251677_at	AT3G56980	1.17301620772242e-05	3.73785956128495	2.44529722579027	6.18315678707522	BHLH039, ORG3, BHLH039, ORG3	ORG3 (OBP3-responsive gene 3); DNA binding / transcription factor; similar to ORG2 (OBP3-responsive gene 2), DNA binding / transcription factor [Arabidopsis thaliana] (TAIR:AT3G56970.1); similar to basic helix-loop-helix family protein [Thlaspi caerulescens] (GB:ABD37969.1); contains InterPro domain Helix-loop-helix DNA-binding; (InterPro:IPR011598); contains InterPro domain Basic helix-loop-heli…
254221_at	AT4G23820	1.20911832398245e-05	-3.20074682666736	6.74893921454033	3.54819238787297		glycoside hydrolase family 28 protein / polygalacturonase (pectinase) family protein; similar to glycoside hydrolase family 28 protein / polygalacturonase (pectinase) family protein [Arabidopsis thaliana] (TAIR:AT5G41870.1); similar to Os05g0587000 [Oryza sativa (japonica cultivar-group)] (GB:NP_001056466.1); similar to Os02g0256100 [Oryza sativa (japonica cultivar-group)] (GB:NP_001046468.1); si…
246007_at	AT5G08410	1.24023612784877e-05	-1.60841076528706	9.53431454783589	7.92590378254883	FTRA2	FTRA2 (ferredoxin/thioredoxin reductase subunit A (variable subunit) 2); ferredoxin:thioredoxin reductase; similar to FTRA1 (ferredoxin/thioredoxin reductase subunit A (variable subunit) 1), ferredoxin:thioredoxin reductase [Arabidopsis thaliana] (TAIR:AT5G23440.1); similar to Os04g0528800 [Oryza sativa (japonica cultivar-group)] (GB:NP_001053378.1); similar to ferredoxin-thioredoxin reductase SU…
255720_at	AT1G32060	1.24816525807275e-05	-1.98701534564778	11.1377963225700	9.15078097692219	PRK	PRK (PHOSPHORIBULOKINASE); ATP binding / phosphoribulokinase/ protein binding; Identical to Phosphoribulokinase, chloroplast precursor (EC 2.7.1.19) (Phosphopentokinase) (PRKase) (PRK) [Arabidopsis Thaliana] (GB:P25697); similar to uracil phosphoribosyltransferase, putative / UMP pyrophosphorylase, putative / UPRTase, putative [Arabidopsis thaliana] (TAIR:AT3G27440.1); similar to Phosphoribulokin…
246630_at	AT1G50730	1.25007161900848e-05	-0.936232155468137	5.9358792230434	4.99964706757526		similar to hypothetical protein DDBDRAFT_0217150 [Dictyostelium discoideum AX4] (GB:XP_644589.1); contains domain ESOPHAGEAL CANCER ASSOCIATED PROTEIN (PTHR13673)
249454_at	AT5G39520	1.26213360908699e-05	3.9054910149855	3.67487263081334	7.58036364579884		similar to unknown protein [Arabidopsis thaliana] (TAIR:AT5G39530.1); similar to hypothetical protein MtrDRAFT_AC119412g1v1 [Medicago truncatula] (GB:ABE86761.1)
265073_at	AT1G55480	1.26829667127745e-05	-1.13419782740475	7.87297918627343	6.73878135886868		binding / protein binding; similar to rubredoxin family protein [Arabidopsis thaliana] (TAIR:AT5G17170.2); similar to PDZ/DHR/GLGF; Tetratricopeptide-like helical [Medicago truncatula] (GB:ABE87465.1); contains InterPro domain Tetratricopeptide region; (InterPro:IPR013026); contains InterPro domain PDZ/DHR/GLGF; (InterPro:IPR001478); contains InterPro domain Tetratricopeptide-like helical; (Inter…
265699_at	AT2G03550	1.27683092086242e-05	-1.83262785742139	7.05666649534044	5.22403863791905		similar to unknown protein [Arabidopsis thaliana] (TAIR:AT3G48690.1); similar to unknown protein [Arabidopsis thaliana] (TAIR:AT3G48700.1); similar to Esterase/lipase/thioesterase [Medicago truncatula] (GB:ABE83378.1); contains InterPro domain Esterase/lipase/thioesterase; (InterPro:IPR000379); contains InterPro domain Alpha/beta hydrolase fold-3; (InterPro:IPR013094)
253420_at	AT4G32260	1.27687167624541e-05	-1.52762463085735	10.5777597917086	9.05013516085123		ATP synthase family; similar to H+-transporting two-sector ATPase, B/B subunit [Medicago truncatula] (GB:ABE81773.1); contains InterPro domain ATPase, F0 complex, subunit B/B&apos; (InterPro:IPR002146)
254204_at	AT4G24160	1.30267596872112e-05	0.686091351369438	6.36769172699664	7.05378307836608		hydrolase, alpha/beta fold family protein; similar to hydrolase, alpha/beta fold family protein [Arabidopsis thaliana] (TAIR:AT4G36530.2); similar to Os09g0520200 [Oryza sativa (japonica cultivar-group)] (GB:NP_001063697.1); similar to CGI-58 protein -like [Oryza sativa (japonica cultivar-group)] (GB:BAD46672.1); contains InterPro domain Esterase/lipase/thioesterase; (InterPro:IPR000379); contain…
255257_at	AT4G05050	1.30357856857216e-05	0.582358711875761	10.5588190046043	11.1411777164801	UBQ11	polyubiquitin gene, belongs to a subtype group with UBQ10 and UBQ14. Various ecotypes of Arabidopsis have different numbers of ubiquitin repeats within this gene.
266277_at	AT2G29310	1.32570452873673e-05	-2.77023377712156	7.70520973687142	4.93497595974986		tropinone reductase, putative / tropine dehydrogenase, putative; similar to tropinone reductase, putative / tropine dehydrogenase, putative [Arabidopsis thaliana] (TAIR:AT2G29320.1); similar to tropinone reductase, putative / tropine dehydrogenase, putative [Arabidopsis thaliana] (TAIR:AT2G29300.1); similar to Tropinone reductase, putative, expressed [Oryza sativa (japonica cultivar-group)] (GB:A…
262309_at	AT1G70820	1.34543081365852e-05	-2.4266895358556	8.90445560320968	6.47776606735408		phosphoglucomutase, putative / glucose phosphomutase, putative; similar to phosphoglucosamine mutase family protein [Arabidopsis thaliana] (TAIR:AT5G17530.2); similar to Os06g0476200 [Oryza sativa (japonica cultivar-group)] (GB:NP_001057639.1); similar to phosphoglucomutase [Spinacia oleracea] (GB:CAA53507.1); contains InterPro domain Phosphoglucomutase/phosphomannomutase alpha/beta/alpha domain …
264960_at	AT1G76930	1.37118198957401e-05	1.14982043999210	3.98538094871406	5.13520138870615	ATEXT1, ATEXT4, ORG5	Encodes an Arabidopsis extensin gene that belongs to cell-wall hydroxyproline-rich glycoproteins. The cross-link of extensins enforces cell wall strength. Transgenic plants overexpressing this gene show an increase in stem thickness., Encodes an Arabidopsis extensin gene that belongs to cell-wall hydroxyproline-rich glycoproteins. The cross-link of extensins enforces cell wall strength. Transgeni…
253197_at	AT4G35250	1.41506735237942e-05	-2.017227542303	8.40132655542091	6.38409901311791		vestitone reductase-related; similar to DVR (PALE-GREEN AND CHLOROPHYLL B REDUCED 2), 3,8-divinyl protochlorophyllide a 8-vinyl reductase [Arabidopsis thaliana] (TAIR:AT5G18660.1); similar to hypothetical protein MtrDRAFT_AC121239g27v1 [Medicago truncatula] (GB:ABE78447.1); contains InterPro domain NmrA-like; (InterPro:IPR008030)
250445_at	AT5G10760	1.41742245835819e-05	5.05299284191978	2.57541642552451	7.62840926744428		aspartyl protease family protein; similar to chloroplast nucleoid DNA-binding protein, putative [Arabidopsis thaliana] (TAIR:AT5G10770.1); similar to CND41, chloroplast nucleoid DNA binding protein [Nicotiana tabacum] (GB:BAA22813.1); contains InterPro domain Peptidase A1, pepsin; (InterPro:IPR001461); contains InterPro domain Peptidase aspartic, catalytic; (InterPro:IPR009007)
251176_at	AT3G63380	1.45689473322645e-05	1.21525744268601	2.46091638709692	3.67617382978293		calcium-transporting ATPase, plasma membrane-type, putative / Ca(2+)-ATPase, putative (ACA12); Identical to Putative calcium-transporting ATPase 12, plasma membrane-type (EC 3.6.3.8) (Ca(2+)-ATPase isoform 12) (ACA12) [Arabidopsis Thaliana] (GB:Q9LY77); similar to ACA10 (autoinhibited Ca2+ -ATPase 10), calcium-transporting ATPase/ calmodulin binding [Arabidopsis thaliana] (TAIR:AT4G29900.1); simi…
259080_at	AT3G04910	1.47994173951404e-05	-0.797748035998675	7.89160468813507	7.0938566521364	ATWNK1, WNK1, ZIK4	Serine/threonine protein kinase, whose transcription is regulated by circadian rhythm., Serine/threonine protein kinase, whose transcription is regulated by circadian rhythm., Serine/threonine protein kinase, whose transcription is regulated by circadian rhythm.
254805_at	AT4G12480	1.50643780019050e-05	4.0330460202876	3.2558180186506	7.2888640389382	pEARLI	a putative lipid transfer protein, vernalization-responsive and cold-induced
260044_at	AT1G73655	1.53154827270949e-05	-1.85126633037152	8.72001672398115	6.86875039360963		immunophilin / FKBP-type peptidyl-prolyl cis-trans isomerase family protein; similar to immunophilin / FKBP-type peptidyl-prolyl cis-trans isomerase family protein [Arabidopsis thaliana] (TAIR:AT1G18170.1); similar to hypothetical protein MtrDRAFT_AC139526g24v1 [Medicago truncatula] (GB:ABE80155.1); contains InterPro domain Peptidylprolyl isomerase, FKBP-type; (InterPro:IPR001179)
253915_at	AT4G27280	1.56685469223002e-05	-2.35135783654959	9.6025507083459	7.25119287179631		calcium-binding EF hand family protein; similar to PBP1 (PINOID-BINDING PROTEIN 1), calcium ion binding [Arabidopsis thaliana] (TAIR:AT5G54490.1); similar to Avr9/Cf-9 rapidly elicited protein 20 [Nicotiana tabacum] (GB:AAV92890.1); contains InterPro domain EF-Hand type; (InterPro:IPR011992); contains InterPro domain Calcium-binding EF-hand; (InterPro:IPR002048)
263783_at	AT2G46400	1.61140212266703e-05	1.61572584116019	2.85045770028406	4.46618354144425	AtWRKY46, WRKY46	member of WRKY Transcription Factor; Group III, member of WRKY Transcription Factor; Group III
250189_at	AT5G14410	1.63542743036408e-05	-1.34146838538637	4.21561316768651	2.87414478230014		similar to unknown protein [Oryza sativa (japonica cultivar-group)] (GB:BAD87311.1); similar to Os01g0938400 [Oryza sativa (japonica cultivar-group)] (GB:NP_001045341.1)
260106_at	AT1G35420	1.63714365015981e-05	-1.57690742951954	7.17237484665996	5.59546741714042		dienelactone hydrolase family protein; similar to dienelactone hydrolase family protein [Arabidopsis thaliana] (TAIR:AT3G23600.1); similar to Dienelactone hydrolase [Medicago truncatula] (GB:ABE94325.1); contains InterPro domain Dienelactone hydrolase; (InterPro:IPR002925)
252123_at	AT3G51240	1.63801049235823e-05	2.17553089775582	6.08776465219302	8.26329554994884	F3'H, F3H, TT6	Encodes flavanone 3-hydroxylase that is coordinately expressed with chalcone synthase and chalcone isomerases. Regulates flavonoid biosynthesis., Encodes flavanone 3-hydroxylase that is coordinately expressed with chalcone synthase and chalcone isomerases. Regulates flavonoid biosynthesis., Encodes flavanone 3-hydroxylase that is coordinately expressed with chalcone synthase and chalcone isomeras…
262612_at	AT1G14150	1.64455450296152e-05	-2.19703253589937	8.7994795477728	6.60244701187343		oxygen evolving enhancer 3 (PsbQ) family protein; similar to PSBQ/PSBQ-2 (photosystem II subunit Q-2), calcium ion binding [Arabidopsis thaliana] (TAIR:AT4G05180.1); similar to Putative oxygen evolving enhancer protein 3, identical [Solanum demissum] (GB:AAW28572.1); contains InterPro domain Photosystem II oxygen evolving complex protein PsbQ; (InterPro:IPR008797), oxygen evolving enhancer 3 (Psb…
263134_at	AT1G78570	1.64642513960939e-05	1.01671037353579	6.66101602558568	7.67772639912147	ATRHM1, RHM1, ROL1	Encodes a UDP-L-Rhamnose synthase involved in the biosynthesis of rhamnose, a major monosaccharide component of pectin. Catalyzes the conversion of UDP-D-Glc to UDP-L-Rha. The dehydrogenase domain of RHM1 was shown to catalyze the conversion of UDP-D-Glc to the reaction intermediate UDP-4-keto-6-deoxy-D-Glc using recombinant protein assay but the activity of the full-length protein was not determ…
261480_at	AT1G14280	1.69280385516270e-05	-3.05772355273446	6.02846802019502	2.97074446746056	PKS2	Encodes phytochrome kinase substrate 2. PKS proteins are critical for hypocotyl phototropism.
256366_at	AT1G66880	1.75521095431219e-05	1.76847522545485	4.46694405480323	6.23541928025808		serine/threonine protein kinase family protein; similar to serine/threonine protein kinase family protein [Arabidopsis thaliana] (TAIR:AT5G38210.1); similar to wall-associated kinase 4-like [Oryza sativa (japonica cultivar-group)] (GB:BAD82478.1); similar to Os05g0550800 [Oryza sativa (japonica cultivar-group)] (GB:NP_001056244.1); contains InterPro domain Serine/threonine protein kinase; (InterP…
264201_at	AT1G22630	1.76703742793338e-05	-1.84638709444965	7.15599403841616	5.30960694396651		similar to Os05g0105800 [Oryza sativa (japonica cultivar-group)] (GB:NP_001054413.1); contains domain Cysteine-rich domain of the chaperone protein DnaJ. (SSF57938)
255939_at	AT1G12730	1.79975266059917e-05	-0.93184014394409	4.35263621709426	3.42079607315017		cell division cycle protein-related; similar to cell division cycle protein-related [Arabidopsis thaliana] (TAIR:AT1G63110.1); similar to putative transamidase complex subunit PIG-U [Oryza sativa (japonica cultivar-group)] (GB:BAD81713.1); similar to Os02g0688900 [Oryza sativa (japonica cultivar-group)] (GB:NP_001047781.1); contains InterPro domain GPI transamidase subunit PIG-U; (InterPro:IPR009…
256655_at	AT3G18890	1.83917153132260e-05	-1.93638020137401	5.86029158013314	3.92391137875914		catalytic/ coenzyme binding; similar to flavin reductase-related [Arabidopsis thaliana] (TAIR:AT2G34460.1); similar to Tic62 protein [Pisum sativum] (GB:CAC87810.2); contains InterPro domain NAD-dependent epimerase/dehydratase; (InterPro:IPR001509)
265415_at	AT2G20890	1.85646607266585e-05	-1.19836261092955	9.69910645037157	8.50074383944202	PSB29, THF1	Chloroplast-localized Thylakoid formation1 gene product involved in vesicle-mediated formation of thylakoid membranes. Thf1 antisense lines contain abnormal chloroplasts early in leaf development (chloroplasts have loosely stacked thylakoid membranes). Expression was induced in the light and decreased under dark conditions. G-alpha interaction partner that functions downstream of the plasma membr…
253530_at	AT4G31530	1.86991857816620e-05	-1.39582621474946	7.13173421501713	5.73590800026767		catalytic/ coenzyme binding; similar to catalytic/ coenzyme binding [Arabidopsis thaliana] (TAIR:AT2G37660.1); similar to Male sterility-like [Trichodesmium erythraeum IMS101] (GB:YP_724032.1); similar to Os03g0355900 [Oryza sativa (japonica cultivar-group)] (GB:NP_001050138.1); contains InterPro domain NAD-dependent epimerase/dehydratase; (InterPro:IPR001509)
267472_at	AT2G02850	1.91697931319263e-05	1.90888135422756	5.40957739718645	7.31845875141401	ARPN	Encodes plantacyanin one of blue copper proteins. Involved in anther development and pollination. Expressed in the transmitting tract of the pistil.
263475_at	AT2G31945	1.94893694052243e-05	1.86209690848161	5.36403340723301	7.22613031571462		similar to unknown protein [Arabidopsis thaliana] (TAIR:AT1G05575.1); similar to hypothetical protein [Oryza sativa (japonica cultivar-group)] (GB:BAD38225.1); similar to Os06g0207200 [Oryza sativa (japonica cultivar-group)] (GB:NP_001057099.1); similar to Os02g0774200 [Oryza sativa (japonica cultivar-group)] (GB:NP_001048273.1)
251395_at	AT2G45470	1.95740676764280e-05	-1.17505608918313	6.82312425437192	5.64806816518879	AGP8, FLA8, AGP8, FLA8	FLA8 (Arabinogalactan protein 8); Identical to Fasciclin-like arabinogalactan protein 8 precursor (AtAGP8) (FLA8) [Arabidopsis Thaliana] (GB:O22126;GB:Q56ZW9;GB:Q8L9B1;GB:Q9FR46); similar to FLA10 (fasciclin-like arabinogalactan-protein 10) [Arabidopsis thaliana] (TAIR:AT3G60900.1); similar to fasciclin-like protein FLA5 [Triticum aestivum] (GB:ABI95395.1); similar to Os04g0574200 [Oryza sativa (…
261576_at	AT1G01070	1.97655480929597e-05	0.560387675017943	3.72847914961396	4.2888668246319		nodulin MtN21 family protein; similar to nodulin MtN21 family protein [Arabidopsis thaliana] (TAIR:AT1G11460.1); similar to Os06g0109300 [Oryza sativa (japonica cultivar-group)] (GB:NP_001056575.1); similar to Os02g0103600 [Oryza sativa (japonica cultivar-group)] (GB:NP_001045606.1); similar to Protein of unknown function DUF6, transmembrane [Medicago truncatula] (GB:ABE82165.1); contains InterPr…
251885_at	AT3G54050	2.0052352700369e-05	-1.61115214618059	9.9818960915107	8.37074394533012		fructose-1,6-bisphosphatase, putative / D-fructose-1,6-bisphosphate 1-phosphohydrolase, putative / FBPase, putative; Identical to Fructose-1,6-bisphosphatase, chloroplast precursor (EC 3.1.3.11) (D- fructose-1,6-bisphosphate 1-phosphohydrolase) (FBPase) (FBP) [Arabidopsis Thaliana] (GB:P25851;GB:Q9M398); similar to fructose-1,6-bisphosphatase, putative / D-fructose-1,6-bisphosphate 1-phosphohydro…
258203_at	AT3G13950	2.02661227554559e-05	1.87621627425183	4.64249399437152	6.51871026862335		similar to unknown protein [Arabidopsis thaliana] (TAIR:AT4G13266.1); similar to conserved hypothetical protein [Medicago truncatula] (GB:ABE80572.1)
253372_at	AT4G33220	2.03314561835081e-05	-2.53869671548873	6.3557195841131	3.81702286862438		pectinesterase family protein; similar to pectinesterase family protein [Arabidopsis thaliana] (TAIR:AT3G43270.1); similar to Pectinesterase PPE8B precursor (Pectin methylesterase) (PE) (GB:Q43062); contains InterPro domain Virulence factor, pectin lyase fold; (InterPro:IPR011050); contains InterPro domain Pectinesterase; (InterPro:IPR000070)
257654_at	AT3G13310	2.09254667707066e-05	2.62542792388334	7.03649044535385	9.66191836923719		DNAJ heat shock N-terminal domain-containing protein; similar to DNAJ heat shock N-terminal domain-containing protein (J11) [Arabidopsis thaliana] (TAIR:AT4G36040.1); similar to DNAJ heat shock protein, putative [Arabidopsis thaliana] (TAIR:AT2G17880.1); similar to Os06g0716100 [Oryza sativa (japonica cultivar-group)] (GB:NP_001058589.1); similar to DnaJ-like protein [Phaseolus vulgaris] (GB:AAB3…
251970_at	AT3G53150	2.11144335398305e-05	2.27012982804788	3.18804840097336	5.45817822902124	UGT73D1	UGT73D1 (UDP-glucosyl transferase 73D1); UDP-glycosyltransferase; similar to DOGT1 (DON-GLUCOSYLTRANSFERASE), UDP-glycosyltransferase/ transferase, transferring glycosyl groups [Arabidopsis thaliana] (TAIR:AT2G36800.1); similar to glucosyltransferase NTGT4 [Nicotiana tabacum] (GB:BAD93688.1); contains InterPro domain UDP-glucuronosyl/UDP-glucosyltransferase; (InterPro:IPR002213)
256736_at	AT3G29410	2.18266226594027e-05	-3.45703211829446	6.08463998559256	2.6276078672981		terpene synthase/cyclase family protein; similar to terpene synthase/cyclase family protein [Arabidopsis thaliana] (TAIR:AT1G33750.1); similar to terpene synthase/cyclase family protein [Arabidopsis thaliana] (TAIR:AT3G32030.1); similar to terpene synthase/cyclase family protein [Arabidopsis thaliana] (TAIR:AT3G14490.1); similar to Casbene synthase, chloroplast precursor (GB:P59287); contains Int…
263046_at	AT2G05380	2.19563034677922e-05	2.28430203510059	9.44155838039405	11.7258604154946	GRP3S	glycine-rich protein 3 short isoform (GRP3S) mRNA, complete
261948_at	AT1G64680	2.20417300188316e-05	-1.92972656933265	6.94897574257584	5.0192491732432		similar to unknown protein [Arabidopsis thaliana] (TAIR:AT1G03055.1); similar to hypothetical protein LOC_Os11g37650 [Oryza sativa (japonica cultivar-group)] (GB:ABA94460.1); similar to Os08g0114100 [Oryza sativa (japonica cultivar-group)] (GB:NP_001060847.1)
253391_at	AT4G32590	2.2906826775224e-05	-1.71458701874360	6.10760204116302	4.39301502241942		electron carrier; similar to ferredoxin-related [Arabidopsis thaliana] (TAIR:AT3G16250.1); similar to unknown protein [Oryza sativa (japonica cultivar-group)] (GB:AAT58739.1); similar to Os05g0555300 [Oryza sativa (japonica cultivar-group)] (GB:NP_001056273.1); contains InterPro domain 2Fe-2S Ferredoxin-like fold; (InterPro:IPR012675); contains InterPro domain Ferredoxin; (InterPro:IPR001041), fe…
253387_at	AT4G33010	2.32690309430058e-05	-1.71524677257851	9.96452077414747	8.24927400156896	AtGLDP1	glycine dehydrogenase (decarboxylating), putative / glycine decarboxylase, putative / glycine cleavage system P-protein, putative; Identical to Putative glycine dehydrogenase [decarboxylating] 2, mitochondrial precursor (EC 1.4.4.2) (Glycine decarboxylase 2) (Glycine cleavage system P-protein 2) [Arabidopsis Thaliana] (GB:Q94B78;GB:O82642;GB:Q8GTY1;GB:Q8VZF0); similar to glycine dehydrogenase (de…
262503_at	AT1G21670	2.33550869659403e-05	1.72340586759956	7.36451551219816	9.08792137979772		similar to unknown protein [Arabidopsis thaliana] (TAIR:AT1G21680.1); similar to WD40 domain protein beta Propeller [Solibacter usitatus Ellin6076] (GB:YP_828764.1); similar to Os03g0840200 [Oryza sativa (japonica cultivar-group)] (GB:NP_001051846.1); similar to Os07g0638100 [Oryza sativa (japonica cultivar-group)] (GB:NP_001060406.1); contains InterPro domain WD40-like Beta Propeller; (InterPro:…
259410_at	AT1G13340	2.36192672626531e-05	1.64768956265195	3.13291011317573	4.78059967582768		similar to unknown protein [Arabidopsis thaliana] (TAIR:AT4G35730.1); similar to unknown protein [Arabidopsis thaliana] (TAIR:AT1G34220.2); similar to expressed protein [Oryza sativa (japonica cultivar-group)] (GB:ABF95057.1); similar to Os03g0710000 [Oryza sativa (japonica cultivar-group)] (GB:NP_001051046.1); contains InterPro domain Protein of unknown function DUF292, eukaryotic; (InterPro:IPR…
258285_at	AT3G16140	2.48317999308446e-05	-1.6733355762607	10.7148332562919	9.0414976800312	PSAH-1	Encodes subunit H of photosystem I reaction center subunit VI.
261338_at	AT1G44920	2.48837664250815e-05	-1.75569455044587	7.33748270862091	5.58178815817504		similar to unknown protein [Oryza sativa (japonica cultivar-group)] (GB:AAO38479.1)
255886_at	AT1G20340	2.50538200372006e-05	-1.45757858549623	11.8702670270171	10.4126884415209	DRT112, PETE2	recombination and DNA-damage resistance protein (DRT112), recombination and DNA-damage resistance protein (DRT112)
245546_at	AT4G15290	2.54906235248244e-05	0.522150085009346	4.25791755496753	4.78006763997687	ATCSLB05, ATCSLB5, CSLB05	encodes a gene similar to cellulose synthase, encodes a gene similar to cellulose synthase, encodes a gene similar to cellulose synthase
259925_at	AT1G75040	2.61238657350767e-05	6.13817024491983	3.10412724228691	9.24229748720674	PR-5, PR5	Thaumatin-like protein involved in response to pathogens. mRNA level of the PR-5 gene (At1g75040)is significantly changed after cutting the inflorescence stem indicating the existence of a network of signal transducing pathways as other stress-regulated genes (At5g01410, At3g17800, At1g29930)do not response to the treatment., Thaumatin-like protein involved in response to pathogens. mRNA level of…
260551_at	AT2G43510	2.62752432081876e-05	5.18183740506278	4.99851563066975	10.1803530357325	ATTI1	Member of the defensin-like (DEFL) family. Encodes putative trypsin inhibitor protein which may function in defense against herbivory.
265058_s_at	AT1G52030, AT1G52040	2.63881815617873e-05	2.88039689309842	4.08734519936286	6.96774209246128	F-ATMBP, MBP1.2, MBP2, ATMBP, MBP1	Similar to myrosinase binding proteins which may be involved in metabolizing glucosinolates and forming defense compounds to protect against herbivory. Also similar to lectins and other agglutinating factors. Expressed only in flowers., Similar to myrosinase binding proteins which may be involved in metabolizing glucosinolates and forming defense compounds to protect against herbivory. Also simil…
265704_at	AT2G03420	2.65037282537793e-05	-1.38122521573919	7.8021990898174	6.4209738740782		similar to expressed protein [Oryza sativa (japonica cultivar-group)] (GB:ABF94594.1)
261684_at	AT1G47400	2.6844904439357e-05	5.12753993415366	4.20816500435586	9.33570493850952		similar to unknown protein [Arabidopsis thaliana] (TAIR:AT1G47395.1)
253337_at	AT4G33470	2.73234732956991e-05	-1.4514218281722	7.07552744487526	5.62410561670307	hda14	HDA14 (histone deacetylase 14); histone deacetylase; similar to HDA15 (histone deacetylase 15), histone deacetylase [Arabidopsis thaliana] (TAIR:AT3G18520.2); similar to Os12g0182700 [Oryza sativa (japonica cultivar-group)] (GB:NP_001066322.1); similar to Histone deacetylase complex, catalytic component RPD3 (ISS) [Ostreococcus tauri] (GB:CAL55176.1); contains InterPro domain Histone deacetylase …
249860_at	AT5G22860	2.77875824317622e-05	2.69701003841137	4.52908863505305	7.22609867346442		serine carboxypeptidase S28 family protein; similar to serine carboxypeptidase S28 family protein [Arabidopsis thaliana] (TAIR:AT5G65760.1); similar to serine carboxypeptidase S28 family protein [Arabidopsis thaliana] (TAIR:AT2G24280.1); similar to hypothetical protein LOC780095 [Xenopus tropicalis] (GB:NP_001072639.1); similar to Os01g0767100 [Oryza sativa (japonica cultivar-group)] (GB:NP_00104…
265569_at	AT2G05620	2.80623338587786e-05	-1.51214793487786	8.66744338302958	7.15529544815172	PGR5	Involved in electron flow in Photosystem I. Essential for photoprotection.
262050_at	AT1G80130	2.81248918992858e-05	3.08677538487655	2.65145517349534	5.73823055837188		binding; similar to unknown protein [Arabidopsis thaliana] (TAIR:AT5G20190.1); similar to Os06g0606700 [Oryza sativa (japonica cultivar-group)] (GB:NP_001058025.1); similar to Tetratricopeptide-like helical [Medicago truncatula] (GB:ABE92930.1); contains InterPro domain Tetratricopeptide-like helical; (InterPro:IPR011990)
251353_at	AT3G61080	2.82283981072526e-05	-2.5801765060902	6.9706288175879	4.3904523114977		fructosamine kinase family protein; similar to hypothetical protein alr5126 [Nostoc sp. PCC 7120] (GB:NP_489166.1); similar to Os03g0117800 [Oryza sativa (japonica cultivar-group)] (GB:NP_001048768.1); contains InterPro domain Protein kinase-like; (InterPro:IPR011009); contains InterPro domain Fructosamine kinase; (InterPro:IPR005581)
251643_at	AT3G57550	2.83928768163414e-05	0.553331339242199	5.76491075586961	6.31824209511181	AGK2, GK-2	guanylate kinase, guanylate kinase
245383_at	AT4G17810	2.91662682563336e-05	-1.07196169997735	3.96905654982801	2.89709484985067		nucleic acid binding / transcription factor/ zinc ion binding; similar to zinc finger (C2H2 type) family protein [Arabidopsis thaliana] (TAIR:AT2G37740.1); similar to zinc finger (C2H2 type) containing protein [Brassica oleracea] (GB:ABD65171.1); contains InterPro domain Zinc finger, C2H2-type; (InterPro:IPR007087)
264751_at	AT1G23020	2.94019988158883e-05	2.81056113169955	4.00354949585372	6.81411062755326	ATFRO3, FRO3	Encodes a ferric chelate reductase whose transcription is regulated by FIT1. Expressed in the root, shoot, flower and cotyledon., Encodes a ferric chelate reductase whose transcription is regulated by FIT1. Expressed in the root, shoot, flower and cotyledon.
248681_at	AT5G48900	2.94189908946283e-05	-1.32494563565341	6.92369705839437	5.59875142274096		pectate lyase family protein; Identical to Probable pectate lyase 20 precursor (EC 4.2.2.2) [Arabidopsis Thaliana] (GB:Q93WF1;GB:Q8LDB4;GB:Q9FI81); similar to pectate lyase family protein [Arabidopsis thaliana] (TAIR:AT3G24670.1); similar to pectate lyase family protein [Arabidopsis thaliana] (TAIR:AT4G13210.1); similar to pectate lyase family protein [Arabidopsis thaliana] (TAIR:AT3G07010.1); si…
246158_at	AT5G19855	2.97327751152307e-05	-0.70835926960095	6.20481927752516	5.49646000792421		similar to Os03g0807900 [Oryza sativa (japonica cultivar-group)] (GB:NP_001051646.1); similar to chaperonin-like RbcX [Trichodesmium erythraeum IMS101] (GB:YP_723870.1); similar to Os07g0569600 [Oryza sativa (japonica cultivar-group)] (GB:NP_001060039.1)
256012_at	AT1G19250	2.98000389289050e-05	2.43973987308608	2.59073028991618	5.03047016300226	FMO1	FMO1 is required for full expression of TIR-NB-LRR�conditioned resistance to avirulent pathogens and for basal resistance to invasive virulent pathogens. Functions in an EDS1-regulated but SA-independent mechanism that promotes resistance and cell death at pathogen infection sites.
251306_at	AT3G61260	2.98632511433731e-05	-1.02023427675929	8.92153683964636	7.90130256288706		DNA-binding family protein / remorin family protein; similar to DNA-binding protein, putative [Arabidopsis thaliana] (TAIR:AT2G45820.1); similar to DNA-binding protein (GB:AAA57124.1); contains InterPro domain Remorin, N-terminal region; (InterPro:IPR005518); contains InterPro domain Remorin, C-terminal region; (InterPro:IPR005516)
251036_at	AT5G02160	3.00216811676427e-05	-2.79145985038049	10.1538540190585	7.36239416867802		similar to hypothetical protein [Solanum lycopersicum] (GB:BAD95796.1)
246272_at	AT4G37150	3.03403136248352e-05	1.69321552692615	3.22588816996902	4.91910369689517	ATMES9, MES9	esterase, putative; similar to hydrolase, alpha/beta fold family protein [Arabidopsis thaliana] (TAIR:AT2G23580.1); similar to ethylene-induced esterase [Citrus sinensis] (GB:AAK58599.1); similar to protein S [Catharanthus roseus] (GB:AAU95203.1); contains InterPro domain Esterase/lipase/thioesterase; (InterPro:IPR000379); contains InterPro domain Alpha/beta hydrolase fold-1; (InterPro:IPR000073)…
252481_at	AT3G46630	3.07855162584779e-05	-1.37459110334727	7.26545213380057	5.8908610304533		similar to defective chloroplasts and leaves protein-related / DCL protein-related [Arabidopsis thaliana] (TAIR:AT1G45230.1); similar to putative defective chloroplasts and leaves (DCL) protein [Oryza sativa (japonica cultivar-group)] (GB:AAQ56405.1)
257846_at	AT3G12910	3.10937934743582e-05	0.467133087702082	2.69094552690245	3.15807861460453		transcription factor; similar to ANAC042 (Arabidopsis NAC domain containing protein 42), transcription factor [Arabidopsis thaliana] (TAIR:AT2G43000.1); similar to putative development regulation gene OsNAC4 protein [Oryza sativa (japonica cultivar-group)] (GB:BAC45041.1); similar to Os03g0777000 [Oryza sativa (japonica cultivar-group)] (GB:NP_001051438.1); contains InterPro domain No apical meri…
259098_at	AT3G04790	3.12484795635227e-05	-1.02165748349978	9.61218513253192	8.59052764903214		ribose 5-phosphate isomerase-related; similar to ribose-5-phosphate isomerase [Arabidopsis thaliana] (TAIR:AT2G01290.1); similar to putative ribose-5-phosphate isomerase [Oryza sativa (japonica cultivar-group)] (GB:BAC83440.1); similar to Os07g0176900 [Oryza sativa (japonica cultivar-group)] (GB:NP_001059023.1); contains InterPro domain Ribose 5-phosphate isomerase; (InterPro:IPR004788)
245948_at	AT5G19540	3.22779868674064e-05	-0.679560749781919	8.04822277762523	7.36866202784331		similar to Os08g0387500 [Oryza sativa (japonica cultivar-group)] (GB:NP_001061714.1); similar to unknown [Striga asiatica] (GB:ABE66393.1)
248117_at	AT5G55000	3.23562245248992e-05	0.380454375418296	4.79617608772448	5.17663046314278	FIP2	FH protein interacting protein FIP2
251305_at	AT3G62030	3.27689392728534e-05	-0.533463663403952	11.1268153791780	10.5933517157740	ROC4	nuclear-encoded chloroplast stromal cyclophilin (ROC4)
264041_at	AT2G03710	3.31130228965773e-05	-1.08230575034306	4.20322048270039	3.12091473235732	AGL3, SEP4	This gene belongs to the family of SEP genes. It is involved in the development of sepals, petals, stamens and carpels. Additionally, it plays a central role in the determination of flower meristem and organ identity., This gene belongs to the family of SEP genes. It is involved in the development of sepals, petals, stamens and carpels. Additionally, it plays a central role in the determination o…
257651_at	AT3G16850	3.34292430829854e-05	-1.16605713473754	5.34555060993606	4.17949347519852		glycoside hydrolase family 28 protein / polygalacturonase (pectinase) family protein; similar to glycoside hydrolase family 28 protein / polygalacturonase (pectinase) family protein [Arabidopsis thaliana] (TAIR:AT3G06770.2); similar to polygalacturonase-like protein-like [Solanum tuberosum] (GB:ABB55373.1); contains InterPro domain Virulence factor, pectin lyase fold; (InterPro:IPR011050); contai…
251762_at	AT3G55800	3.37216678124449e-05	-1.49597776105171	10.4178002661801	8.92182250512841	SBPASE	Encodes the chloroplast enzyme sedoheptulose-1,7-bisphosphatase (SBPase), involved in the carbon reduction of the Calvin cycle. Increase in SBPase activity in transgenic lines accumulate up to 50% more sucrose and starch than wild-type.
265387_at	AT2G20670	3.50005596416848e-05	-2.07088073304335	9.63326524781205	7.5623845147687		similar to unknown protein [Arabidopsis thaliana] (TAIR:AT4G32480.1); similar to Protein of unknown function DUF506, plant [Medicago truncatula] (GB:ABD32359.1); contains InterPro domain Protein of unknown function DUF506, plant; (InterPro:IPR006502)
250170_at	AT5G14260	3.51983338574005e-05	-1.16679969839217	7.80417291307847	6.6373732146863		SET domain-containing protein; similar to SET domain-containing protein [Arabidopsis thaliana] (TAIR:AT3G07670.1); similar to Os12g0236900 [Oryza sativa (japonica cultivar-group)] (GB:NP_001066466.1); similar to Nuclear protein SET [Medicago truncatula] (GB:ABE81113.1); contains InterPro domain Nuclear protein SET; (InterPro:IPR001214)
247356_at	AT5G63800	3.58487567040105e-05	-0.955882368003018	6.92740789443044	5.97152552642743	BGAL6, MUM2	member of Glycoside Hydrolase Family 35, member of Glycoside Hydrolase Family 35
253424_at	AT4G32330	3.58731361892751e-05	-0.648565930087018	6.90863979300037	6.26007386291335		similar to unknown protein [Arabidopsis thaliana] (TAIR:AT2G25480.1); similar to putative BRI1-KD interacting protein [Oryza sativa (japonica cultivar-group)] (GB:BAD15848.1); contains InterPro domain Targeting for Xklp2; (InterPro:IPR009675)
256088_at	AT1G20810	3.60963672303014e-05	-1.06844533558082	5.85951936671047	4.79107403112965		immunophilin / FKBP-type peptidyl-prolyl cis-trans isomerase family protein; Identical to Probable FKBP-type peptidyl-prolyl cis-trans isomerase 1, chloroplast precursor (EC 5.2.1.8) (PPIase) (Rotamase) [Arabidopsis Thaliana] (GB:Q9LM71); similar to immunophilin, putative / FKBP-type peptidyl-prolyl cis-trans isomerase, putative [Arabidopsis thaliana] (TAIR:AT3G10060.1); similar to Peptidylprolyl…
267265_at	AT2G22980	3.62291339413971e-05	-3.71986903184859	8.62317675173838	4.90330771988979	SCPL13, SCPL13, SCPL13, SCPL13	SCPL13; serine carboxypeptidase; similar to SCPL11 [Arabidopsis thaliana] (TAIR:AT2G22970.3); similar to SCPL12, serine carboxypeptidase [Arabidopsis thaliana] (TAIR:AT2G22920.2); similar to 1-O-sinapoylglucose:choline sinapoyltransferase [Brassica napus] (GB:AAQ91191.1); contains InterPro domain Esterase/lipase/thioesterase; (InterPro:IPR000379); contains InterPro domain Peptidase S10, serine ca…
254377_at	AT4G21650	3.63588120529756e-05	-1.96855868724186	5.68988394169881	3.72132525445695		subtilase family protein; similar to subtilase family protein [Arabidopsis thaliana] (TAIR:AT4G21640.1); similar to subtilase family protein [Arabidopsis thaliana] (TAIR:AT1G32960.1); similar to subtilase family protein [Arabidopsis thaliana] (TAIR:AT4G21630.1); similar to Os09g0530800 [Oryza sativa (japonica cultivar-group)] (GB:NP_001063751.1); similar to Protease-associated PA; Proteinase inhi…
266716_at	AT2G46820	3.66847915945167e-05	-1.57763069758126	10.4172769893873	8.83964629180606	PSAP, PSI-P, PTAC8, TMP14	Encodes the P subunit of Photosystem I. About 25% of the TMP14 pool appeared to be phosphorylated, and this ratio is not affected by light. Contains seven phosphorylation sites on threonine residue and chloroplast targeting signal. Located in the proximity of PSI-L, -H and -O subunits., Encodes the P subunit of Photosystem I. About 25% of the TMP14 pool appeared to be phosphorylated, and this rat…
263048_s_at	AT2G05310, AT4G13500	3.73890365463937e-05	-1.71800369040532	9.11439521018572	7.3963915197804		similar to unknown protein [Arabidopsis thaliana] (TAIR:AT4G13500.1); similar to Os03g0595300 [Oryza sativa (japonica cultivar-group)] (GB:NP_001050596.1); similar to hypothetical protein MA4_112I10.24 [Musa acuminata] (GB:ABF70151.1), similar to unknown protein [Arabidopsis thaliana] (TAIR:AT2G05310.1); similar to Os03g0595300 [Oryza sativa (japonica cultivar-group)] (GB:NP_001050596.1); similar…
263597_at	AT2G01870	3.8487096918182e-05	-1.79469379102118	6.45292400274228	4.6582302117211		unknown protein
251221_at	AT3G62550	3.86170347863489e-05	-0.677653337663374	11.5782764351752	10.9006230975118		universal stress protein (USP) family protein; similar to ethylene-responsive protein, putative [Arabidopsis thaliana] (TAIR:AT1G09740.1); similar to universal stress protein family [Medicago truncatula] (GB:ABE78101.1); contains InterPro domain Universal stress protein (Usp); (InterPro:IPR006015); contains InterPro domain UspA; (InterPro:IPR006016)
267189_at	AT2G44180	3.86580719129905e-05	0.98977015260823	5.96334908272238	6.95311923533061	MAP2A	Encodes a MAP2 like methionine aminopeptidase. In MAP1A mutant background plants show an increased sensitivity to fumagillin resulting in defects in development. Phenotype is similar to RNAi lines which knock out all MAP2/MAP1 loci.
252543_at	AT3G45780	3.88516384787091e-05	-2.05253327782537	8.28075359291873	6.22822031509335	JK224, NPH1, PHOT1, RPT1	Blue-light photoreceptor. Contains a light activated serine-threonine kinase domain and LOV1 and LOV2 repeats. Mutants are defective in blue-light response. Mediates blue light-induced growth enhancements. PHOT1 and PHOT2 mediate blue light-dependent activation of the plasma membrane H+-ATPase in guard cell protoplasts., Blue-light photoreceptor. Contains a light activated serine-threonine kinase…
251814_at	AT3G54890	3.91759428881504e-05	-1.70240956128789	12.2864963177044	10.5840867564165	LHCA1	Encodes a component of the light harvesting complex associated with photosystem I.
264037_at	AT2G03750	3.95502009706788e-05	-1.87543880697736	7.42675787706834	5.55131907009098		sulfotransferase family protein; similar to sulfotransferase family protein [Arabidopsis thaliana] (TAIR:AT3G45070.1); similar to Sulfotransferase [Medicago truncatula] (GB:ABE89261.1); contains InterPro domain Sulfotransferase; (InterPro:IPR000863)
266614_at	AT2G14910	3.98300072010831e-05	-1.34889631553041	8.98501567040119	7.63611935487078		similar to unknown protein [Arabidopsis thaliana] (TAIR:AT5G14970.1); similar to seed maturation protein PM23 [Glycine max] (GB:AAF21309.1)
255822_at	AT2G40610	4.0218288847617e-05	-5.36071468413991	8.45707640690192	3.09636172276201	ATEXP8, ATEXPA8, ATHEXP, EXP8	member of Alpha-Expansin Gene Family. Naming convention from the Expansin Working Group (Kende et al, 2004. Plant Mol Bio). Involved in the formation of nematode-induced syncytia in roots of Arabidopsis thaliana., member of Alpha-Expansin Gene Family. Naming convention from the Expansin Working Group (Kende et al, 2004. Plant Mol Bio). Involved in the formation of nematode-induced syncytia in roo…
249472_at	AT5G39210	4.03250520214674e-05	-1.57456163167581	7.31603921815982	5.74147758648401	CRR7	Encodes a protein of the chloroplastic NAD(P)H dehydrogenase complex (NDH Complex) involved in respiration, photosystem I (PSI) cyclic electron transport and CO2 uptake. The product of this gene appears to be essential for the stable formation of the NDH Complex.
245745_at	AT1G51110	4.10198257061858e-05	-1.46091703623079	9.00062047662868	7.53970344039789		plastid-lipid associated protein PAP / fibrillin family protein; similar to plastid-lipid associated protein PAP / fibrillin family protein [Arabidopsis thaliana] (TAIR:AT3G26070.1); similar to PAP fibrillin [Medicago truncatula] (GB:ABE81557.1); contains InterPro domain PAP fibrillin; (InterPro:IPR006843)
254271_at	AT4G23150	4.10538639120855e-05	2.65839862931756	2.60484453592777	5.26324316524534		protein kinase family protein; similar to protein kinase family protein [Arabidopsis thaliana] (TAIR:AT4G23160.1); similar to CRK10 (CYSTEINE-RICH RLK10), kinase [Arabidopsis thaliana] (TAIR:AT4G23180.1); similar to CRK6 (CYSTEINE-RICH RLK 6), kinase [Arabidopsis thaliana] (TAIR:AT4G23140.1); similar to receptor-like protein kinase homolog RK20-1 [Phaseolus vulgaris] (GB:AAD21872.1); contains Int…
251786_at	AT3G55270	4.12986730361137e-05	0.653895109857135	4.42514799629063	5.07904310614777	MKP1	MAP kinase phosphatase (MKP1)
252280_at	AT3G49260	4.13490412569614e-05	-1.56641185202621	4.9502349819817	3.38382312995549	iqd21	IQD21 (IQ-domain 21); calmodulin binding; similar to IQD3 (IQ-domain 3), calmodulin binding [Arabidopsis thaliana] (TAIR:AT3G52290.1); similar to IQ calmodulin-binding motif, putative [Medicago truncatula] (GB:ABE77889.1); similar to Os08g0115200 [Oryza sativa (japonica cultivar-group)] (GB:NP_001060851.1); similar to Os02g0299200 [Oryza sativa (japonica cultivar-group)] (GB:NP_001046615.1); cont…
260012_at	AT1G67865	4.15065300637803e-05	-3.21925349027647	9.91180345613124	6.69254996585477		similar to unknown protein [Arabidopsis thaliana] (TAIR:AT1G67860.1)
251820_at	AT3G55040	4.22028433732771e-05	-0.896448350976341	6.8197441875548	5.92329583657846	GSTL2	In2-1 protein, putative; similar to In2-1 protein, putative [Arabidopsis thaliana] (TAIR:AT5G02790.1); similar to Os03g0283100 [Oryza sativa (japonica cultivar-group)] (GB:NP_001049751.1); similar to IN2-1 protein, putative, expressed [Oryza sativa (japonica cultivar-group)] (GB:ABF95327.1); contains InterPro domain Thioredoxin-like fold; (InterPro:IPR012336); contains InterPro domain Glutathione…
264100_at	AT1G78970	4.26276342202783e-05	-2.61509019491296	6.33455198701217	3.71946179209921	ATLUP1, LUP1	Lupeol synthase. Converts oxidosqualene to multiple triterpene alcohols and a triterpene diols. This conversion proceeds through the formation of a 17&#946;-dammarenyl cation., Lupeol synthase. Converts oxidosqualene to multiple triterpene alcohols and a triterpene diols. This conversion proceeds through the formation of a 17&#946;-dammarenyl cation.
260150_at	AT1G52820	4.2766974479023e-05	-2.23866828981865	4.83688053490969	2.59821224509104		2-oxoglutarate-dependent dioxygenase, putative; similar to AOP1 (2-oxoglutarate?dependent dioxygenase 1.1), oxidoreductase, acting on paired donors, with incorporation or reduction of molecular oxygen, 2-oxoglutarate as one donor, and incorporation of one atom each of oxygen into both donors [Arabidopsis thaliana] (TAIR:AT4G03070.1); similar to Immunoglobulin/major histocompatibility complex; 2OG…
262427_s_at	AT1G47600, AT1G51470	4.29749305378983e-05	0.763988105179514	6.73679634611099	7.5007844512905	BGLU34, BGLU35	glycosyl hydrolase family 1 protein; similar to glycosyl hydrolase family 1 protein [Arabidopsis thaliana] (TAIR:AT1G51490.1); similar to glycosyl hydrolase family 1 protein [Arabidopsis thaliana] (TAIR:AT1G51470.1); similar to Glycoside hydrolase, family 1 [Medicago truncatula] (GB:ABE86373.1); contains InterPro domain Glycoside hydrolase, family 1; (InterPro:IPR001360), glycosyl hydrolase famil…
251719_at	AT3G56140	4.30012750960790e-05	-0.721174652743303	6.21332002894701	5.49214537620371		similar to unknown protein [Arabidopsis thaliana] (TAIR:AT2G40400.2); similar to Trimeric LpxA-like [Medicago truncatula] (GB:ABE84885.1); similar to unknown protein [Oryza sativa (japonica cultivar-group)] (GB:AAU44243.1); similar to Os01g0826900 [Oryza sativa (japonica cultivar-group)] (GB:NP_001044677.1); contains InterPro domain Protein of unknown function DUF399; (InterPro:IPR007314)
256129_at	AT1G18210	4.31339417863228e-05	1.15608358136272	6.39637635681996	7.55245993818268		calcium-binding protein, putative; similar to calcium-binding protein, putative [Arabidopsis thaliana] (TAIR:AT1G73630.1); similar to Calcium-binding EF-hand [Medicago truncatula] (GB:ABE81417.1); contains InterPro domain EF-Hand type; (InterPro:IPR011992); contains InterPro domain Calcium-binding EF-hand; (InterPro:IPR002048)
247571_at	AT5G61210	4.32728207286977e-05	0.94930120645086	7.55541753285614	8.504718739307	ATSNAP33, ATSNAP33B, SNAP33, SNP33	membrane localized t-SNARE SNAP25 homologue, probably involved in cytokinesis and cell plate formation, membrane localized t-SNARE SNAP25 homologue, probably involved in cytokinesis and cell plate formation, membrane localized t-SNARE SNAP25 homologue, probably involved in cytokinesis and cell plate formation, membrane localized t-SNARE SNAP25 homologue, probably involved in cytokinesis and cell …
246547_at	AT5G14970	4.38721678925598e-05	-2.43020588074946	7.5315894743995	5.10138359365005		similar to unknown protein [Arabidopsis thaliana] (TAIR:AT2G14910.1); similar to seed maturation-like protein, putative [Medicago truncatula] (GB:ABE86960.1)
259499_at	AT1G15730	4.41569711466925e-05	-1.00057857265009	5.89690487484303	4.89632630219293		PRLI-interacting factor L, putative; similar to PTAC17 (PLASTID TRANSCRIPTIONALLY ACTIVE17) [Arabidopsis thaliana] (TAIR:AT1G80480.1); similar to Cobalamin synthesis protein (ISS) [Ostreococcus tauri] (GB:CAL54572.1); similar to Os02g0800000 [Oryza sativa (japonica cultivar-group)] (GB:NP_001048412.1); similar to Os04g0599700 [Oryza sativa (japonica cultivar-group)] (GB:NP_001053753.1); contains …
250563_at	AT5G08050	4.42401424010031e-05	-1.58078729867863	8.93478352538401	7.35399622670538		similar to unknown protein [Arabidopsis thaliana] (TAIR:AT1G74730.1); similar to Os12g0575000 [Oryza sativa (japonica cultivar-group)] (GB:NP_001067105.1); similar to hypothetical protein LOC_Os11g27300 [Oryza sativa (japonica cultivar-group)] (GB:ABA93451.1); contains InterPro domain Protein of unknown function DUF1118; (InterPro:IPR009500)
246596_at	AT5G14740	4.44845942661847e-05	-1.64389632801856	11.3527085655768	9.70881223755823	BETA, CA18, CA2	Encodes a beta carbonic anhydrase likely to be localized in the cytoplasm. Expression of its mRNA is seen in etiolated seedlings and points to a possible nonphotosynthetic role for this isoform., Encodes a beta carbonic anhydrase likely to be localized in the cytoplasm. Expression of its mRNA is seen in etiolated seedlings and points to a possible nonphotosynthetic role for this isoform., Encodes…
AFFX-r2-At-GAPDH-3_s_at	AT3G04120	4.47920092504673e-05	1.43713474113643	9.56948537766625	11.0066201188027	GAPC, GAPC-1, GAPC1	encodes cytosolic GADPH (C subunit) involved in the glycolytic pathway but also interacts with H2O2 potentially placing it in a signalling cascade induced by ROS., encodes cytosolic GADPH (C subunit) involved in the glycolytic pathway but also interacts with H2O2 potentially placing it in a signalling cascade induced by ROS., encodes cytosolic GADPH (C subunit) involved in the glycolytic pathway …
265943_at	AT2G19570	4.53698227042653e-05	0.551260127746687	6.09441731039552	6.6456774381422	AT-CDA1, CDA1, DESZ	Encodes a cytidine deaminase that deaminates cytidine and deoxycytidine and is competitively inhibited by cytosine-containing compounds., Encodes a cytidine deaminase that deaminates cytidine and deoxycytidine and is competitively inhibited by cytosine-containing compounds., Encodes a cytidine deaminase that deaminates cytidine and deoxycytidine and is competitively inhibited by cytosine-containi…
253987_at	AT4G26270	4.54985249918559e-05	1.48171368949365	4.8622562463971	6.34396993589074	PFK3	phosphofructokinase family protein; similar to phosphofructokinase family protein [Arabidopsis thaliana] (TAIR:AT4G32840.1); similar to phosphofructokinase family protein [Arabidopsis thaliana] (TAIR:AT5G56630.1); similar to phosphofructokinase family protein [Arabidopsis thaliana] (TAIR:AT4G29220.1); similar to Phosphofructokinase [Medicago truncatula] (GB:ABE84859.1); similar to Phosphofructoki…
266188_at	AT2G39000	4.58903463934801e-05	-1.33670410228113	6.30746527293589	4.97076117065476		GCN5-related N-acetyltransferase (GNAT) family protein; similar to Os02g0806000 [Oryza sativa (japonica cultivar-group)] (GB:NP_001048446.1), GCN5-related N-acetyltransferase (GNAT) family protein; similar to Os02g0806000 [Oryza sativa (japonica cultivar-group)] (GB:NP_001048446.1); similar to hypothetical protein slr1906 [Synechocystis sp. PCC 6803] (GB:NP_440447.1); contains InterPro domain GCN…
267523_at	AT2G30600	4.61337080452656e-05	-2.13254688225136	7.35132800157898	5.21878111932761		BTB/POZ domain-containing protein; similar to BTB/POZ domain-containing protein [Arabidopsis thaliana] (TAIR:AT2G46260.1); similar to unknown protein [Oryza sativa (japonica cultivar-group)] (GB:AAV43802.1); contains InterPro domain BTB/Kelch-associated; (InterPro:IPR011705); contains InterPro domain Coagulation factor 5/8 type, C-terminal; (InterPro:IPR000421); contains InterPro domain BTB; (Int…
251625_at	AT3G57260	4.62029397140113e-05	5.78690538592304	2.64316466268957	8.4300700486126	BG2, BGL2, PR-2, PR2	beta 1,3-glucanase, beta 1,3-glucanase, beta 1,3-glucanase, beta 1,3-glucanase
247523_at	AT5G61410	4.6904806229672e-05	-1.5097650173543	10.5461847761829	9.03641975882864	RPE, emb2728	Arabidopsis thaliana ribulose-5-phosphate-3-epimerase mRNA, Arabidopsis thaliana ribulose-5-phosphate-3-epimerase mRNA
255283_at	AT4G04620	4.76129489818027e-05	0.95171927040621	6.71292111064952	7.66464038105573	ATG8B	ATG8B (AUTOPHAGY 8B); microtubule binding; similar to APG8A (autophagy 8A) [Arabidopsis thaliana] (TAIR:AT4G21980.2); similar to microtubule-associated protein 1 light chain 3 [Gossypium hirsutum] (GB:AAQ76706.1); similar to Os08g0191600 [Oryza sativa (japonica cultivar-group)] (GB:NP_001061171.1); contains InterPro domain Light chain 3 (LC3); (InterPro:IPR004241)
258498_at	AT3G02480	4.76203743798774e-05	5.3884308686807	3.48008431181256	8.86851518049327		ABA-responsive protein-related; similar to unknown protein [Arabidopsis thaliana] (TAIR:AT5G38760.1); similar to hypothetical protein [Cleome spinosa] (GB:ABD96872.1); contains InterPro domain Late embryogenesis abundant protein; (InterPro:IPR004238)
261218_at	AT1G20020	4.77252468537223e-05	-1.66115105128498	11.3195653130075	9.65841426172248	ATLFNR2, FNR2	Encodes a leaf-type ferredoxin:NADP(H) oxidoreductase. It is present in both chloroplast stroma and thylakoid membranes but is more abundant in the stroma, Encodes a leaf-type ferredoxin:NADP(H) oxidoreductase. It is present in both chloroplast stroma and thylakoid membranes but is more abundant in the stroma
259213_at	AT3G09010	4.78464425908204e-05	0.642840582688411	3.19509632978890	3.83793691247731		protein kinase family protein; similar to protein kinase family protein [Arabidopsis thaliana] (TAIR:AT1G16670.1); similar to putative receptor ser/thr protein [Oryza sativa (japonica cultivar-group)] (GB:AAP06827.1); contains InterPro domain Protein kinase-like; (InterPro:IPR011009); contains InterPro domain Protein kinase; (InterPro:IPR000719); contains InterPro domain Serine/threonine protein …
250798_at	AT5G05340	4.78751787670144e-05	3.31002671588922	2.47034818413748	5.7803749000267		peroxidase, putative; Identical to Peroxidase 52 precursor (EC 1.11.1.7) (Atperox P52) (ATP49) (PER52) [Arabidopsis Thaliana] (GB:Q9FLC0); similar to peroxidase, putative [Arabidopsis thaliana] (TAIR:AT5G58400.1); similar to Peroxidase P7 (TP7) (GB:P00434); contains InterPro domain Haem peroxidase; (InterPro:IPR010255); contains InterPro domain Haem peroxidase, plant/fungal/bacterial; (InterPro:I…
248402_at	AT5G52100	4.81026667985149e-05	-1.44758050253824	6.20504098830199	4.75746048576375	crr1	dihydrodipicolinate reductase family protein; similar to dihydrodipicolinate reductase [Medicago truncatula] (GB:ABE86300.1); contains InterPro domain Dihydrodipicolinate reductase; (InterPro:IPR000846); contains InterPro domain Dihydrodipicolinate reductase, bacterial; (InterPro:IPR011770)
251157_at	AT3G63140	4.83259649630338e-05	-2.22387672016962	9.10774562076483	6.88386890059522	CSP41A	mRNA-binding protein, putative; similar to catalytic/ coenzyme binding [Arabidopsis thaliana] (TAIR:AT1G09340.1); similar to mRNA-binding protein precursor [Nicotiana tabacum] (GB:AAP87140.1); contains InterPro domain NAD-dependent epimerase/dehydratase; (InterPro:IPR001509)
259803_at	AT1G72150	4.98391497639899e-05	-1.09109367283537	9.61421859941217	8.5231249265768	PATL1	novel cell-plate-associated protein that is related in sequence to proteins involved in membrane trafficking in other eukaryotes
261197_at	AT1G12900	5.02162548457483e-05	-1.70711606687532	11.3363244759556	9.62920840908024	GAPA-2, GAPA-2	GAPA-2; glyceraldehyde-3-phosphate dehydrogenase; similar to GAPA (GLYCERALDEHYDE 3-PHOSPHATE DEHYDROGENASE A SUBUNIT), glyceraldehyde-3-phosphate dehydrogenase [Arabidopsis thaliana] (TAIR:AT3G26650.1); similar to glyceraldehyde-3-phosphate dehydrogenase A subunit [Glycine max] (GB:ABA86963.1); similar to Glyceraldehyde-3-phosphate dehydrogenase A, chloroplast precursor (NADP-dependent glycerald…
261226_at	AT1G20190	5.0321678981131e-05	-2.19630540202100	6.84132109631285	4.64501569429185	ATEXP11, ATEXPA11, ATHEXP, EXP11	member of Alpha-Expansin Gene Family. Naming convention from the Expansin Working Group (Kende et al, 2004. Plant Mol Bio), member of Alpha-Expansin Gene Family. Naming convention from the Expansin Working Group (Kende et al, 2004. Plant Mol Bio), member of Alpha-Expansin Gene Family. Naming convention from the Expansin Working Group (Kende et al, 2004. Plant Mol Bio), member of Alpha-Expansin Ge…
266070_at	AT2G18660	5.04930234214364e-05	4.50246457978993	2.55857179166978	7.06103637145971	EXLB3	expansin family protein (EXPR3); Identical to Expansin-like B3 precursor (AtEXLB3) (AtEXPR3) (Ath-ExpGamma-1.2) (EXLB3) [Arabidopsis Thaliana] (GB:Q9ZV52); similar to expansin-related [Arabidopsis thaliana] (TAIR:AT4G30380.1); similar to immuno-reactant natriuretic peptide-like protein [Erucastrum strigosum] (GB:AAM18791.1); contains InterPro domain Barwin-related endoglucanase; (InterPro:IPR0090…
258002_at	AT3G28930	5.06951152744587e-05	1.41238519972314	4.39499731933245	5.8073825190556	AIG2	avrRpt2-induced gene that exhibits RPS2- and avrRpt2-dependent induction early after infection with Pseudomonas syringae pv maculicola strain ES4326 carrying avrRpt2
247095_at	AT5G66400	5.11481255693216e-05	1.92209891103974	6.98982271062664	8.91192162166639	ATDI8, RAB18	Belongs to the dehydrin protein family, which contains highly conserved stretches of 7-17 residues that are repetitively scattered in their sequences, the K-, S-, Y- and lysine rich segments. ABA- and drought-induced glycine-rice dehydrin protein. The ABA-induced expression of RAB18 was reduced following ACC application, indicating that ethylene inhibits the ABA signaling pathway. RAB18 is also e…
264442_at	AT1G27480	5.12229203070245e-05	-1.73589714648349	6.0372946371379	4.30139749065441		lecithin:cholesterol acyltransferase family protein / LACT family protein; similar to lecithine cholesterol acyltransferase-like protein [Medicago truncatula] (GB:AAQ10316.1); contains InterPro domain CUB; (InterPro:IPR000859); contains InterPro domain Esterase/lipase/thioesterase; (InterPro:IPR000379); contains InterPro domain Lecithin:cholesterol acyltransferase; (InterPro:IPR003386)
258063_at	AT3G14620	5.2396332490923e-05	1.82467867465938	6.52727034733378	8.35194902199316	CYP72A8	putative cytochrome P450
261005_at	AT1G26420	5.27396031537558e-05	2.06391688917619	2.78211398455573	4.84603087373192		FAD-binding domain-containing protein; similar to FAD-binding domain-containing protein [Arabidopsis thaliana] (TAIR:AT1G26410.1); similar to FAD-binding domain-containing protein [Arabidopsis thaliana] (TAIR:AT1G26380.1); similar to FAD-binding domain-containing protein [Arabidopsis thaliana] (TAIR:AT1G26390.1); similar to FAD linked oxidase, N-terminal [Medicago truncatula] (GB:ABD32603.1); con…
264185_at	AT1G54780	5.29172453966e-05	-1.29041577627478	10.3329174628089	9.04250168653414		thylakoid lumen 18.3 kDa protein; similar to Os05g0401100 [Oryza sativa (japonica cultivar-group)] (GB:NP_001055486.1); similar to unnamed protein product [Ostreococcus tauri] (GB:CAL57312.1); contains InterPro domain Protein of unknown function DUF477; (InterPro:IPR007621)
245450_at	AT4G16880	5.33018798434439e-05	-2.27853767951488	5.40901718824084	3.13047950872595		disease resistance protein-related; similar to disease resistance protein (TIR-NBS-LRR class), putative [Arabidopsis thaliana] (TAIR:AT4G16940.1); similar to TIR [Medicago truncatula] (GB:ABE91518.1); contains InterPro domain Leucine-rich repeat 3; (InterPro:IPR011713)
248377_at	AT5G51720	5.37760479289433e-05	-4.36256301856753	7.59740014463064	3.23483712606311		similar to zinc finger, CDGSH-type domain 2 [Homo sapiens] (GB:NP_001008389.1); similar to Os07g0467200 [Oryza sativa (japonica cultivar-group)] (GB:NP_001059590.1); similar to hypothetical protein [Homo sapiens] (GB:CAD97935.1); contains InterPro domain Zinc finger, CDGSH-type; (InterPro:IPR006622)
250207_at	AT5G13930	5.3837956740911e-05	2.21507762755232	6.93110406367252	9.14618169122485	ATCHS, CHS, TT4	Encodes chalcone synthase (CHS), a key enzyme involved in the biosynthesis of flavonoids. Required for the accumulation of purple anthocyanins in leaves and stems. Also involved in the regulation of auxin transport and the modulation of root gravitropism., Encodes chalcone synthase (CHS), a key enzyme involved in the biosynthesis of flavonoids. Required for the accumulation of purple anthocyanins…
249996_at	AT5G18600	5.38636416773157e-05	-2.72509491090319	7.01868797046529	4.29359305956210		glutaredoxin family protein; Identical to Monothiol glutaredoxin-S2 (AtGrxS2) (GRXS2) [Arabidopsis Thaliana] (GB:Q8L8Z8); similar to glutaredoxin family protein [Arabidopsis thaliana] (TAIR:AT4G15680.1); similar to Os01g0368900 [Oryza sativa (japonica cultivar-group)] (GB:NP_001043047.1); similar to Glutaredoxin-like family protein [Oryza sativa (japonica cultivar-group)] (GB:ABA99336.1); contain…
255764_at	AT1G16720	5.40076597815958e-05	-1.72043021758594	7.92731906248731	6.20688884490137	HCF173	oxidoreductase/ transcriptional repressor; similar to transcriptional repressor [Arabidopsis thaliana] (TAIR:AT4G18810.1); similar to Os06g0704700 [Oryza sativa (japonica cultivar-group)] (GB:NP_001058511.1); similar to unknown [Oryza sativa (japonica cultivar-group)] (GB:AAO72612.1); similar to hypothetical protein MtrDRAFT_AC144538g9v2 [Medicago truncatula] (GB:ABE91079.1); contains InterPro do…
254241_at	AT4G23190	5.40742148160317e-05	0.554934783309559	4.27301156592296	4.82794634923252	AT-RLK3, CRK11	Encodes putative receptor-like protein kinase that is induced by the soil-borne vascular bacteria, Ralstonia solanacearum. Naming convention from Chen et al 2003 (PMID 14756307), Encodes putative receptor-like protein kinase that is induced by the soil-borne vascular bacteria, Ralstonia solanacearum. Naming convention from Chen et al 2003 (PMID 14756307)
258956_at	AT3G01440	5.41964007587329e-05	-2.35106842513750	7.46902062200184	5.11795219686434		oxygen evolving enhancer 3 (PsbQ) family protein; similar to PSBQ/PSBQ-1/PSBQA, calcium ion binding [Arabidopsis thaliana] (TAIR:AT4G21280.2); similar to Os07g0105600 [Oryza sativa (japonica cultivar-group)] (GB:NP_001058698.1); similar to photosystem II oxygen-evolving complex protein 3 [Lycopersicon esculentum] (GB:AAU03361.1); contains InterPro domain Photosystem II oxygen evolving complex pro…
264467_at	AT1G10140	5.54032275549126e-05	1.17280527936663	7.40498532506736	8.577790604434		similar to unknown protein [Arabidopsis thaliana] (TAIR:AT1G58420.1); similar to Os07g0123800 [Oryza sativa (japonica cultivar-group)] (GB:NP_001058800.1); similar to Os03g0769700 [Oryza sativa (japonica cultivar-group)] (GB:NP_001051398.1); similar to hypothetical protein MtrDRAFT_AC140720g19v1 [Medicago truncatula] (GB:ABE79597.1)
259133_at	AT3G05400	5.59591450510605e-05	1.1667459174839	3.48946318549083	4.65620910297473		sugar transporter, putative; Identical to Sugar transporter ERD6-like 12 (Sugar transporter-like protein 5) (SUGTL5) [Arabidopsis Thaliana] (GB:Q8VZT3;GB:Q9MA53;GB:Q9SCW6); similar to SFP1, carbohydrate transporter/ sugar porter [Arabidopsis thaliana] (TAIR:AT5G27350.1); similar to putative sugar transporter [Solanum lycopersicum] (GB:CAC00697.2); contains InterPro domain Sugar transporter; (Inte…
253722_at	AT4G29190	5.63705361206515e-05	-1.36855869523272	7.45960732958951	6.09104863435679		zinc finger (CCCH-type) family protein; similar to zinc finger (CCCH-type) family protein [Arabidopsis thaliana] (TAIR:AT2G19810.1); similar to Zinc finger, CCCH-type [Medicago truncatula] (GB:ABE91976.1); contains InterPro domain Zinc finger, CCCH-type; (InterPro:IPR000571)
254187_at	AT4G23890	5.7719902117728e-05	-1.52111563709469	8.92700249656718	7.40588685947249		similar to Os07g0196200 [Oryza sativa (japonica cultivar-group)] (GB:NP_001059119.1); similar to conserved hypothetical protein [Medicago truncatula] (GB:ABD28447.1)
244976_at	ATCG00720	5.79616219636008e-05	-0.846080925046268	11.9597242198893	11.1136432948431	PETB	Encodes the cytochrome b(6) subunit of the cytochrome b6f complex.
259787_at	AT1G29460	5.80914138942706e-05	-1.80127568299782	5.47013991713577	3.66886423413795		auxin-responsive protein, putative; similar to auxin-responsive family protein [Arabidopsis thaliana] (TAIR:AT5G27780.1); similar to auxin-induced SAUR-like protein [Capsicum annuum] (GB:AAM12781.1); contains InterPro domain Auxin responsive SAUR protein; (InterPro:IPR003676)
246368_at	AT1G51890	5.81577127700391e-05	1.88247092296188	4.01659273630454	5.89906365926642		leucine-rich repeat protein kinase, putative; similar to protein kinase family protein [Arabidopsis thaliana] (TAIR:AT1G51910.1); similar to leucine-rich repeat protein kinase, putative [Arabidopsis thaliana] (TAIR:AT1G51880.1); similar to leucine-rich repeat protein kinase, putative [Arabidopsis thaliana] (TAIR:AT1G51860.1); similar to Protein kinase [Medicago truncatula] (GB:ABE90328.1); simila…
245022_at	ATCG00560	5.81918981977668e-05	-0.73602660335395	9.18452357118096	8.448496967827	PSBL	PSII L protein
261488_at	AT1G14345	6.02423064830408e-05	-2.01090262304092	6.76157269552898	4.75067007248805		similar to hypothetical protein 9 [Ipomoea batatas] (GB:AAV88073.1); contains domain ALDO/KETO REDUCTASE (PTHR11732); contains domain ALDO/KETO REDUCTASE RELATED/NUCLEIC ACID BINDING (PTHR11732:SF1)
260014_at	AT1G68010	6.02723705892095e-05	-1.89996131911323	10.9716804027112	9.07171908359797	HPR	Encodes hydroxypyruvate reductase.
267606_at	AT2G26640	6.03566043222831e-05	-0.521568544104388	5.00355607440765	4.48198753030327	KCS11	beta-ketoacyl-CoA synthase, putative; Identical to 3-ketoacyl-CoA synthase 11 (EC 2.3.1.-) (EC 2.3.1.119) (KCS-11) (Very- long-chain fatty acid condensing enzyme 11) (VLCFA condensing enzyme 11) (KCS11) [Arabidopsis Thaliana] (GB:O48780); similar to beta-ketoacyl-CoA synthase, putative [Arabidopsis thaliana] (TAIR:AT5G43760.1); similar to beta-ketoacyl-CoA synthase, putative [Arabidopsis thaliana…
245712_at	AT5G04360	6.04021698839464e-05	-1.15749594225294	5.40383933454468	4.24634339229174	ATLDA, ATPU1, PU1	Encodes an enzyme thought to be involved in the hydrolysis of the &#945;-1,6 linkages during starch degradation in seed endosperm. However, a knockout mutant of Arabidopsis lacking limit dextrinase has normal rates of starch degradation in the leaf at night, indicating that more than one isoamylases might be involved in this process., Encodes an enzyme thought to be involved in the hydrolysis of …
253009_at	AT4G37930	6.0833836050278e-05	-1.31009148706548	11.4902308380024	10.1801393509369	SHM1, SHMT1, STM	Encodes a protein with mitochondrial serine hydroxymethyltransferase activity, which functions in the photorespiratory pathway, catalyzes the conversion of serine and tetrahydrofolate to glycine and 5,10-methylene tetrahydrofolate. Involved in controlling cell damage caused by abiotic stress, such as high light and salt and the hypersensitive defense response of plants., Encodes a protein with mi…
266206_at	AT2G27730	6.10836452953976e-05	0.918878798863394	8.08840483967719	9.00728363854058		Identical to Unknown mitochondrial protein At2g27730 [Arabidopsis Thaliana] (GB:Q9ZUX4;GB:Q8LBD1); similar to Os09g0568900 [Oryza sativa (japonica cultivar-group)] (GB:NP_001063974.1); similar to putative F1F0-ATPase inhibitor protein [Oryza sativa (japonica cultivar-group)] (GB:BAD13133.1); similar to Os08g0559000 [Oryza sativa (japonica cultivar-group)] (GB:NP_001062499.1)
258993_at	AT3G08940	6.17914802419215e-05	-2.34790246550549	11.2340284186982	8.88612595319267	LHCB4.2	Lhcb4.2 protein (Lhcb4.2, protein involved in the light harvesting complex of photosystem II
262288_at	AT1G70760	6.2842320520209e-05	-1.90778323840293	8.5082092648648	6.60042602646187	CRR23	inorganic carbon transport protein-related; similar to NADH dehydrogenase subunit [Thermosynechococcus elongatus BP-1] (GB:NP_681495.1); similar to Os05g0348100 [Oryza sativa (japonica cultivar-group)] (GB:NP_001055267.1)
252214_at	AT3G50260	6.31562362033066e-05	1.71094420368152	5.04376711780604	6.75471132148756	ATERF#011, CEJ1	encodes a member of the DREB subfamily A-5 of ERF/AP2 transcription factor family. The protein contains one AP2 domain. There are 16 members in this subfamily including RAP2.1, RAP2.9 and RAP2.10., encodes a member of the DREB subfamily A-5 of ERF/AP2 transcription factor family. The protein contains one AP2 domain. There are 16 members in this subfamily including RAP2.1, RAP2.9 and RAP2.10.
251929_at	AT3G53920	6.43734562869469e-05	-1.01794133207861	6.73911471772451	5.7211733856459	SIG3, SIGC	Encodes a sigma-like transcription factor, Sigma 3 (SIG3 or SIGC). As a subunit of chloroplast RNA polymerase, SIG3 confers the ability to recognize promoter sequences on the core enzyme. SIG3 transcribes specifically the psbN gene in plastids., Encodes a sigma-like transcription factor, Sigma 3 (SIG3 or SIGC). As a subunit of chloroplast RNA polymerase, SIG3 confers the ability to recognize prom…
254790_at	AT4G12800	6.44064551642448e-05	-1.18890463090205	11.3106042927103	10.1216996618082	PSAL	Encodes subunit L of photosystem I reaction center.
266293_at	AT2G29360	6.44430116448681e-05	-1.89542968549389	6.94511837012014	5.04968868462625		tropinone reductase, putative / tropine dehydrogenase, putative; similar to tropinone reductase, putative / tropine dehydrogenase, putative [Arabidopsis thaliana] (TAIR:AT2G29150.1); similar to Tropinone reductase, putative, expressed [Oryza sativa (japonica cultivar-group)] (GB:ABF95188.1); contains InterPro domain Short-chain dehydrogenase/reductase SDR; (InterPro:IPR002198); contains InterPro …
248793_at	AT5G47240	6.53942109112229e-05	-3.01166082001033	8.30106966083493	5.2894088408246	atnudt8	ATNUDT8 (Arabidopsis thaliana Nudix hydrolase homolog 8); hydrolase; Identical to Nudix hydrolase 8 (EC 3.6.1.-) (AtNUDT8) (NUDT8) [Arabidopsis Thaliana] (GB:Q8L7W2;GB:Q8LAJ0;GB:Q9LVT5); similar to ATNUDT2 (Arabidopsis thaliana Nudix hydrolase homolog 2), ADP-ribose diphosphatase/ NAD binding / hydrolase [Arabidopsis thaliana] (TAIR:AT5G47650.1); similar to hydrolase, NUDIX family protein [Brassi…
257615_at	AT3G26510	6.6021219676238e-05	-0.94402225054429	7.09638845575223	6.15236620520794		octicosapeptide/Phox/Bem1p (PB1) domain-containing protein; similar to octicosapeptide/Phox/Bem1p (PB1) domain-containing protein [Arabidopsis thaliana] (TAIR:AT1G70640.1); similar to PB1 domain, putative [Oryza sativa (japonica cultivar-group)] (GB:AAX96259.1); contains InterPro domain Octicosapeptide/Phox/Bem1p; (InterPro:IPR000270)
258845_at	AT3G03150	6.61401991924925e-05	-1.64305104623399	8.96600013462326	7.32294908838927		similar to unknown protein [Arabidopsis thaliana] (TAIR:AT5G17165.1); similar to seed specific protein Bn15D1B [Brassica napus] (GB:AAP37967.1)
267288_at	AT2G23680	6.63539891737261e-05	1.40295228959786	2.52369314115240	3.92664543075026		stress-responsive protein, putative; similar to stress-responsive protein, putative [Arabidopsis thaliana] (TAIR:AT4G37220.1); similar to cold acclimation protein COR413-PM1 [Zea mays] (GB:AAO24629.1); contains InterPro domain Cold acclimation WCOR413; (InterPro:IPR008892)
245136_at	AT2G45210	6.71151934557615e-05	2.04041846832098	4.0853123121741	6.12573078049508		auxin-responsive protein-related; similar to auxin-responsive family protein [Arabidopsis thaliana] (TAIR:AT3G60690.1); similar to Auxin responsive SAUR protein [Medicago truncatula] (GB:ABE93517.1); similar to Os04g0537100 [Oryza sativa (japonica cultivar-group)] (GB:NP_001053425.1); similar to OSJNBa0091D06.3 [Oryza sativa (japonica cultivar-group)] (GB:CAE03018.3); contains InterPro domain Aux…
260748_at	AT1G49210	6.78755534694526e-05	-0.734155587698054	2.97080206060199	2.23664647290393		zinc finger (C3HC4-type RING finger) family protein; Identical to RING-H2 finger protein ATL1J (ATL1J) [Arabidopsis Thaliana] (GB:Q6NML0;GB:Q9M9C0); similar to zinc finger (C3HC4-type RING finger) family protein [Arabidopsis thaliana] (TAIR:AT1G49200.1); similar to Zinc finger, RING-type; RINGv [Medicago truncatula] (GB:ABE81190.1); contains InterPro domain Zinc finger, RING-type; (InterPro:IPR00…
252076_at	AT3G51660	6.79883785130352e-05	2.07939468048129	4.03452083625973	6.11391551674102		macrophage migration inhibitory factor family protein / MIF family protein; similar to macrophage migration inhibitory factor family protein / MIF family protein [Arabidopsis thaliana] (TAIR:AT5G01650.1); similar to Macrophage migration inhibitory factor family protein [Oryza sativa (japonica cultivar-group)] (GB:ABA95632.1); contains InterPro domain Macrophage migration inhibitory factor; (Inter…
248624_at	AT5G48790	6.82978273201102e-05	-1.84057772129866	8.41699420395828	6.57641648265962		similar to unknown protein [Arabidopsis thaliana] (TAIR:AT1G73060.1); similar to hypothetical protein SBB1_14t00013 [Solanum bulbocastanum] (GB:AAP45177.2); similar to hypothetical protein SBB1_21t00009 [Solanum bulbocastanum] (GB:ABI34553.1)
252366_at	AT3G48420	6.89863835635682e-05	-1.92632045924249	8.90068498213818	6.97436452289569		haloacid dehalogenase-like hydrolase family protein; similar to haloacid dehalogenase-like hydrolase family protein [Arabidopsis thaliana] (TAIR:AT4G39970.1); similar to Os03g0565200 [Oryza sativa (japonica cultivar-group)] (GB:NP_001050499.1); similar to Putative hydrolase [Oryza sativa (japonica cultivar-group)] (GB:AAK53865.1); contains InterPro domain HAD-superfamily hydrolase subfamily IA, v…
246154_at	AT5G19940	6.96250046076371e-05	-1.83186654334748	8.75206521180904	6.92019866846157		plastid-lipid associated protein PAP-related / fibrillin-related; similar to plastid-lipid associated protein PAP / fibrillin family protein [Arabidopsis thaliana] (TAIR:AT3G26070.1); similar to PAP fibrillin [Medicago truncatula] (GB:ABE82162.1); similar to OSIGBa0113I13.8 [Oryza sativa (indica cultivar-group)] (GB:CAH66782.1); similar to Os04g0607000 [Oryza sativa (japonica cultivar-group)] (GB…
250255_at	AT5G13730	6.9722056100751e-05	-1.6895650302643	7.71093559017267	6.02137055990836	SIG4, SIGD	Encodes sigma 4 factor, involved in regulating the activity of the plastid-encoded RNA polymerase PEP. Regulates the overall quantity of NDH complexes and thus influences NDH activity., Encodes sigma 4 factor, involved in regulating the activity of the plastid-encoded RNA polymerase PEP. Regulates the overall quantity of NDH complexes and thus influences NDH activity.
249120_at	AT5G43750	7.09687119608215e-05	-1.95040294604064	8.18720684129965	6.23680389525901		similar to unknown protein [Oryza sativa (japonica cultivar-group)] (GB:BAD88171.1)
266768_s_at	AT2G47110, AT3G62250	7.1100470176494e-05	0.64854677392506	10.05623063026	10.7047774041851	UBQ6, UBQ5	polyubiquitin gene, UBQ5 (UBIQUITIN 5); protein binding; Identical to Ubiquitin (UBQ16) [Arabidopsis Thaliana] (GB:P59263;GB:O80715;GB:Q38875;GB:Q9LDJ2;GB:Q9LYW1;GB:Q9M1P9;GB:Q9S7X3); Identical to 40S ribosomal protein S27a-3 (UBQ5) [Arabidopsis Thaliana] (GB:P59233;GB:P19233;GB:Q9M1P9); similar to UBQ6 (ubiquitin 6), protein binding [Arabidopsis thaliana] (TAIR:AT2G47110.1); similar to ubiquitin…
248094_at	AT5G55220	7.11936589288734e-05	-1.19527627561643	7.37238115874533	6.1771048831289		trigger factor type chaperone family protein; similar to Os06g0308000 [Oryza sativa (japonica cultivar-group)] (GB:NP_001057472.1); similar to unnamed protein product [Ostreococcus tauri] (GB:CAL52285.1); contains InterPro domain Bacterial trigger factor, C-terminal; (InterPro:IPR008880); contains InterPro domain Peptidylprolyl isomerase, FKBP-type; (InterPro:IPR001179); contains InterPro domain …
252417_at	AT3G47480	7.13628916234991e-05	2.65679042334381	3.58294639175085	6.23973681509466		calcium-binding EF hand family protein; similar to calcium-binding EF hand family protein [Arabidopsis thaliana] (TAIR:AT5G39670.1); similar to Calcium-binding EF-hand [Medicago truncatula] (GB:ABE80363.1); contains InterPro domain EF-Hand type; (InterPro:IPR011992); contains InterPro domain Calcium-binding EF-hand; (InterPro:IPR002048); contains InterPro domain Parvalbumin; (InterPro:IPR008080);…
245273_at	AT4G14950	7.13918493814578e-05	0.397164128981584	2.5670401408434	2.96420426982498		similar to unknown protein [Arabidopsis thaliana] (TAIR:AT1G05360.1); similar to conserved hypothetical protein [Medicago truncatula] (GB:ABE91712.1); contains domain VACUOLE MEMBRANE PROTEIN 1 (PTHR10281:SF1); contains domain MEMBRANE ASSOCIATED PROGESTERONE RECEPTOR-RELATED (PTHR10281)
255900_at	AT1G17830	7.17090682384944e-05	3.86475425519774	2.81684798614813	6.68160224134587		similar to unknown protein [Arabidopsis thaliana] (TAIR:AT1G73210.1); similar to hypothetical protein [Oryza sativa (japonica cultivar-group)] (GB:AAO39871.1); similar to Os10g0494000 [Oryza sativa (japonica cultivar-group)] (GB:NP_001064942.1); similar to hypothetical protein [Oryza sativa (japonica cultivar-group)] (GB:AAP46235.1); contains InterPro domain Protein of unknown function DUF789; (I…
245976_at	AT5G13080	7.25183106997347e-05	2.47533611161004	4.52151449432634	6.99685060593638	AtWRKY75, WRKY75	member of WRKY Transcription Factor; Group II-c, member of WRKY Transcription Factor; Group II-c
245198_at	AT1G67700	7.25663722415147e-05	-1.16528281957545	8.83297796455097	7.66769514497552		similar to At1g67700/F12A21_30 [Medicago truncatula] (GB:ABE84614.1); contains domain OLIGOPEPTIDASE (PTHR11804:SF2); contains domain PROTEASE M3 THIMET OLIGOPEPTIDASE-RELATED (PTHR11804)
249524_at	AT5G38520	7.27423642103545e-05	-2.51118811334844	8.31441426945815	5.80322615610971		hydrolase, alpha/beta fold family protein; similar to hydrolase, alpha/beta fold family protein [Arabidopsis thaliana] (TAIR:AT5G19850.1); similar to Os05g0419000 [Oryza sativa (japonica cultivar-group)] (GB:NP_001055569.1); similar to Predicted hydrolase/acyltransferase (alpha/beta hydrolase superfamily) (ISS) [Ostreococcus tauri] (GB:CAL57254.1); contains InterPro domain Esterase/lipase/thioest…
267460_at	AT2G33810	7.29100396281043e-05	-2.54924410938139	5.89692246188266	3.34767835250127	SPL3	Encodes a member of the SPL (squamosa-promoter binding protein-like)gene family, a novel gene family encoding DNA binding proteins and putative transcription factors. Contains the SBP-box, which encodes the SBP-domain, required and sufficient for interaction with DNA. It binds DNA, may directly regulate AP1, and is involved in regulation of flowering and vegetative phase change. Its temporal expr…
260706_at	AT1G32350	7.30551244531033e-05	2.99595791661892	2.40899647701624	5.40495439363516	AOX1D	AOX1D (ALTERNATIVE OXIDASE 1D); alternative oxidase; Identical to Alternative oxidase 3, mitochondrial precursor (EC 1.-.-.-) (AOX3) [Arabidopsis Thaliana] (GB:Q8LEE7;GB:Q8VY45;GB:Q9C612;GB:Q9LQM4); similar to AOX1A (alternative oxidase 1A), alternative oxidase [Arabidopsis thaliana] (TAIR:AT3G22370.1); similar to alternative oxidase [Populus tremula x Populus tremuloides] (GB:CAB72441.1); contai…
261788_at	AT1G15980	7.32842073732913e-05	-1.78194585818921	8.95950391605663	7.17755805786742	NDF1	similar to Os08g0276100 [Oryza sativa (japonica cultivar-group)] (GB:NP_001061432.1); similar to COG0859: ADP-heptose:LPS heptosyltransferase [Nostoc punctiforme PCC 73102] (GB:ZP_00111141.1); contains domain UDP-Glycosyltransferase/glycogen phosphorylase (SSF53756)
250133_at	AT5G16400	7.3921774715486e-05	-1.88555337586051	7.38130900247711	5.4957556266166	ATF2, TRXF2	ATF2/TRXF2 (THIOREDOXIN F2); thiol-disulfide exchange intermediate; Identical to Thioredoxin F-type 2, chloroplast precursor (TRX-F2) [Arabidopsis Thaliana] (GB:Q9XFH9); similar to ATF1/TRXF1 (THIOREDOXIN F-TYPE 1), thiol-disulfide exchange intermediate [Arabidopsis thaliana] (TAIR:AT3G02730.1); similar to Thioredoxin F-type, chloroplast precursor (TRX-F) (GB:O48897); contains InterPro domain Thi…
267370_at	AT2G44525	7.41578932986135e-05	0.697774542241063	5.92644462251419	6.62421916475525		similar to unknown protein [Arabidopsis thaliana] (TAIR:AT3G60150.1); similar to putative nuclear protein [Oryza sativa (japonica cultivar-group)] (GB:AAL86478.1); contains InterPro domain Protein of unknown function DUF498; (InterPro:IPR007523)
267262_at	AT2G22990	7.41648750981068e-05	-3.54068982457483	10.0321131176433	6.49142329306845	SCPL8, SNG1	sinapoylglucose:malate sinapoyltransferase. Catalyzes the formation of sinapoylmalate from sinapoylglucose. Mutants accumulate excess sinapoylglucose., sinapoylglucose:malate sinapoyltransferase. Catalyzes the formation of sinapoylmalate from sinapoylglucose. Mutants accumulate excess sinapoylglucose.
262304_at	AT1G70890	7.48867285296205e-05	-1.38798818741532	10.4936697127814	9.1056815253661	MLP43	major latex protein-related / MLP-related; Identical to MLP-like protein 43 (MLP43) [Arabidopsis Thaliana] (GB:Q9SSK5); similar to MLP28 (MLP-LIKE PROTEIN 28) [Arabidopsis thaliana] (TAIR:AT1G70830.3); similar to major latex-like protein [Prunus persica] (GB:AAK14060.1); contains InterPro domain Bet v I allergen; (InterPro:IPR000916)
261553_at	AT1G63420	7.54640783269211e-05	0.530710048640337	5.45466210524885	5.98537215388918		similar to unknown protein [Arabidopsis thaliana] (TAIR:AT3G48980.1); similar to unknown protein [Arabidopsis thaliana] (TAIR:AT5G23850.1); similar to OSIGBa0159I10.7 [Oryza sativa (indica cultivar-group)] (GB:CAH67462.1); similar to Os02g0642700 [Oryza sativa (japonica cultivar-group)] (GB:NP_001047557.1); similar to Lipopolysaccharide-modifying protein [Medicago truncatula] (GB:ABD33425.1); con…
264799_at	AT1G08550	7.57516520804631e-05	-2.19607835928890	8.51374943463062	6.31767107534172	AVDE1, NPQ1	Violaxanthin deepoxidase involved in xanthophyll cycle.Two major consequences of the npq1 mutation are the absence of zeaxanthin formation in strong light and the partial inhibition of the quenching of singlet excited chlorophylls in the photosystem II light-harvesting complex, Violaxanthin deepoxidase involved in xanthophyll cycle.Two major consequences of the npq1 mutation are the absence of ze…
263142_at	AT1G65230	7.59760998511321e-05	-2.42552224443372	7.72550328612567	5.29998104169195		similar to hypothetical protein MtrDRAFT_AC148171g2v1 [Medicago truncatula] (GB:ABE89789.1)
265926_at	AT2G18600	7.6102282309735e-05	0.591015992573318	3.79648321655663	4.38749920912995		RUB1-conjugating enzyme, putative; Identical to Probable NEDD8-conjugating enzyme Ubc12-like (EC 6.3.2.-) (RUB1- conjugating enzyme 2) (RUB1-protein ligase 2) (RUB1 carrier protein 2) (RCE2) [Arabidopsis Thaliana] (GB:Q9ZU75); similar to RCE1 (RUB1 CONJUGATING ENZYME 1), small protein conjugating enzyme [Arabidopsis thaliana] (TAIR:AT4G36800.1); similar to ubiquitin-conjugating enzyme [Vitis pseu…
255718_at	AT1G32070	7.6385720710406e-05	-1.39269839441750	7.74105709720311	6.34835870278562	ATNSI	Encodes a nuclear acetyltransferase (NSI)that interacts with the geminivirus movement protein NSP. This interaction is required for viral infection and systemic spread. Acetylates the viral coat protein (CP) in vitro, but not NSP. NSP inhibits NSI activity in vitro. NSI is highly transcribed in phloem and in xylem parenchyma cells, and in the apical meristem and guard cells, within young tissues …
266979_at	AT2G39470	7.65779739793898e-05	-2.35049903666731	8.40162047256512	6.05112143589781	PPL2, PPL2	calcium ion binding; similar to photosystem II reaction center PsbP family protein [Arabidopsis thaliana] (TAIR:AT3G55330.1); similar to kinase binding protein [Oryza sativa (japonica cultivar-group)] (GB:BAF30961.1); contains InterPro domain Photosystem II oxygen evolving complex protein PsbP; (InterPro:IPR002683), photosystem II reaction center PsbP family protein; similar to photosystem II rea…
262399_at	AT1G49500	7.68563819043474e-05	-1.44798808160080	11.6524047540968	10.2044166724960		similar to unknown protein [Arabidopsis thaliana] (TAIR:AT3G19030.1)
253041_at	AT4G37870	7.82425801209816e-05	1.14806223462269	8.43799435431188	9.58605658893457	PCK1, PEPCK, PCK1, PEPCK	ATP binding / phosphoenolpyruvate carboxykinase (ATP); Identical to Phosphoenolpyruvate carboxykinase [ATP] (EC 4.1.1.49) (PEP carboxykinase) (Phosphoenolpyruvate carboxylase) (PEPCK) [Arabidopsis Thaliana] (GB:Q9T074); similar to phosphoenolpyruvate carboxykinase (ATP), putative / PEP carboxykinase, putative / PEPCK, putative [Arabidopsis thaliana] (TAIR:AT5G65690.1); similar to phosphoenolpyruv…
258900_at	AT3G05590	7.84883779693096e-05	0.438795048415548	8.80347647266561	9.24227152108116	RPL18	Encodes cytoplasmic ribosomal protein L18.
247921_at	AT5G57660	7.87886565091794e-05	-1.89181298794778	7.9112784857698	6.01946549782202		zinc finger (B-box type) family protein; Identical to Zinc finger protein CONSTANS-LIKE 5 (COL5) [Arabidopsis Thaliana] (GB:Q9FHH8;GB:Q8L9H4;GB:Q93ZC8); similar to zinc finger (B-box type) family protein [Arabidopsis thaliana] (TAIR:AT5G24930.1); similar to Zinc finger, B-box; CCT [Medicago truncatula] (GB:ABE83395.1); contains InterPro domain Zinc finger, CONSTANS-type; (InterPro:IPR002926); con…
257805_at	AT3G18830	7.8963977184902e-05	0.879710187104127	6.34856500157018	7.2282751886743	ATPLT5	This gene encodes a plasma membrane-localized polyol/cyclitol/monosaccharide-H+-symporter. The AtPLT5 symporter is able to catalyze the energy-dependent membrane passage of a wide range of linear polyols (three to six carbon backbone), of cyclic polyols (<i>myo</i>-inositol), and of numerous monosaccharides, including pyranose ring-forming and furanose ring-forming hexoses and pentoses. This gene…
262198_at	AT1G53830	7.98839968022713e-05	0.483708385814196	4.51917606392241	5.00288444973661	ATPME2	encodes a pectin methylesterase
245730_at	AT1G73470	8.00885289590855e-05	-1.67496776277104	6.71165925641466	5.03669149364362		similar to hypothetical protein slr0975 [Synechocystis sp. PCC 6803] (GB:NP_440211.1); similar to Os09g0448900 [Oryza sativa (japonica cultivar-group)] (GB:NP_001063318.1)
263034_at	AT1G24020	8.02936056917413e-05	1.09830451721892	7.8820341478587	8.98033866507762	MLP423	Bet v I allergen family protein; Identical to MLP-like protein 423 (MLP423) [Arabidopsis Thaliana] (GB:Q93VR4;GB:Q8L9L8;GB:Q9LR93); similar to MLP34 (MLP-LIKE PROTEIN 34) [Arabidopsis thaliana] (TAIR:AT1G70850.3); similar to Bet v I allergen [Medicago truncatula] (GB:ABE83209.1); contains InterPro domain Bet v I allergen; (InterPro:IPR000916)
247899_at	AT5G57345	8.10503688390178e-05	-1.06034483295776	7.55234795198332	6.49200311902556		similar to unknown protein [Arabidopsis thaliana] (TAIR:AT1G54520.1); similar to conserved hypothetical protein [Medicago truncatula] (GB:ABE83998.1); contains domain N-terminal nucleophile aminohydrolases (Ntn hydrolases) (SSF56235)
250857_at	AT5G04790	8.11904755635008e-05	-0.458774922391215	4.78906665426188	4.33029173187066		unknown protein
251193_at	AT3G62910	8.165573551274e-05	-1.08710643192011	5.95568844094606	4.86858200902594	APG3	Isolated in a screen for chloroplast development mutants. Pale green, albino seedlings arrest early in seedling development.
258862_at	AT3G02090	8.21909831951904e-05	0.67998799253796	9.08840832952062	9.76839632205858	MPPBETA	MPPBETA; metalloendopeptidase; Identical to Probable mitochondrial-processing peptidase subunit beta, mitochondrial precursor (EC 3.4.24.64) (Beta-MPP) [Arabidopsis Thaliana] (GB:Q42290;GB:Q9SGA7); similar to mitochondrial processing peptidase alpha subunit, putative [Arabidopsis thaliana] (TAIR:AT1G51980.1); similar to mitochondrial processing peptidase beta subunit [Cucumis melo] (GB:AAK07827.1…
258989_at	AT3G08920	8.22061891984673e-05	-2.16261808058642	7.15819237196474	4.99557429137831		rhodanese-like domain-containing protein; similar to rhodanese-like domain-containing protein [Arabidopsis thaliana] (TAIR:AT2G42220.1); similar to Os09g0279400 [Oryza sativa (japonica cultivar-group)] (GB:NP_001062759.1); similar to Os03g0289400 [Oryza sativa (japonica cultivar-group)] (GB:NP_001049793.1); similar to Os02g0596000 [Oryza sativa (japonica cultivar-group)] (GB:NP_001047318.1); cont…
264886_at	AT1G61120	8.25914054732549e-05	1.14689233890420	2.27523158789906	3.42212392680326	GES, TPS04	terpene synthase/cyclase family protein; similar to GA2 (GA REQUIRING 2), ent-kaurene synthase [Arabidopsis thaliana] (TAIR:AT1G79460.1); similar to linalool synthase [Clarkia concinna] (GB:AAD19839.1); contains InterPro domain Terpenoid cylases/protein prenyltransferase alpha-alpha toroid; (InterPro:IPR008930); contains InterPro domain Terpenoid synthase; (InterPro:IPR008949); contains InterPro …
264912_at	AT1G60750	8.2761020410827e-05	1.39644453198930	2.58419589462276	3.98064042661206		pseudogene, aldo/keto reductase family, contains Pfam profile PF00248: oxidoreductase, aldo/keto reductase family; blastp match of 71% identity and 8.2e-127 P-value to GP|2606077|gb|AAB84222.1||AF030301 auxin-induced protein {Helianthus annuus}
267471_at	AT2G30390	8.3120632654468e-05	-1.12563169835893	8.06089022937722	6.9352585310183	FC2	ferrochelatase II; Identical to Ferrochelatase-2, chloroplast precursor (EC 4.99.1.1) (Ferrochelatase II) (Protoheme ferro-lyase 2) (Heme synthetase 2) [Arabidopsis Thaliana] (GB:O04921;GB:O23623;GB:Q7GB39); similar to ferrochelatase [Arabidopsis thaliana] (TAIR:AT5G26030.2); similar to ferrochelatase [Nicotiana tabacum] (GB:CAC50871.1); similar to ferrochelatase [Oryza sativa] (GB:BAA22284.1); s…
252193_at	AT3G50060	8.31267675871217e-05	-3.12598503899787	7.69400258467921	4.56801754568134	MYB77	Member of the R2R3 factor gene family.
249710_at	AT5G35630	8.31289827069723e-05	-0.796391612140958	10.7466098356610	9.95021822352001	ATGSL1, GLN2, GS2	chloroplastic glutamine synthetase, chloroplastic glutamine synthetase, chloroplastic glutamine synthetase
247816_at	AT5G58260	8.3293498144745e-05	-2.29160415984505	7.3592730537291	5.06766889388405		Encodes subunit NDH-N of NAD(P)H:plastoquinone dehydrogenase complex (Ndh complex) present in the thylakoid membrane of chloroplasts. This subunit is thought to be required for Ndh complex assembly.
254077_at	AT4G25640	8.3713997982075e-05	1.50071524226991	5.64364592175296	7.14436116402287		MATE efflux family protein; similar to MATE efflux family protein [Arabidopsis thaliana] (TAIR:AT4G00350.1); similar to Multi antimicrobial extrusion protein MatE [Medicago truncatula] (GB:ABE85324.1); similar to putative anthocyanin permease [Lycopersicon esculentum] (GB:AAQ55183.1); contains InterPro domain Multi antimicrobial extrusion protein MatE; (InterPro:IPR002528)
266822_at	AT2G44860	8.38782130576449e-05	0.684546806572727	6.7676087294599	7.45215553603263		60S ribosomal protein L24, putative; Identical to Probable ribosome biogenesis protein RLP24 [Arabidopsis Thaliana] (GB:O22165); similar to STV1 (SHORT VALVE1), structural constituent of ribosome [Arabidopsis thaliana] (TAIR:AT3G53020.1); similar to Os07g0292800 [Oryza sativa (japonica cultivar-group)] (GB:NP_001059399.1); similar to Os01g0514000 [Oryza sativa (japonica cultivar-group)] (GB:NP_00…
255795_at	AT2G33380	8.41338959938675e-05	3.39782751177337	4.37354394616181	7.77137145793519	RD20	Encodes a calcium binding protein whose mRNA is induced upon treatment with NaCl, ABA and in response to dessication. mRNA expression under drought conditions is apparent particularly in leaves and flowers.
259193_at	AT3G01480	8.43220352626026e-05	-1.73843089863823	8.89455863862558	7.15612773998734	CYP38	peptidyl-prolyl cis-trans isomerase, putative / cyclophilin, putative / rotamase, putative; similar to peptidyl-prolyl cis-trans isomerase TLP38, chloroplast / thylakoid lumen PPIase of 38 kDa / cyclophilin / rotamase [Arabidopsis thaliana] (TAIR:AT3G15520.1); similar to Peptidyl-prolyl cis-trans isomerase, chloroplast precursor (40 kDa thylakoid lumen PPIase) (40 kDa thylakoid lumen rotamase) (G…
258156_at	AT3G18050	8.4431331659682e-05	-3.05195425027221	6.50188964079813	3.44993539052591		similar to unknown protein [Arabidopsis thaliana] (TAIR:AT4G28100.1); similar to hypothetical protein MtrDRAFT_AC139526g8v1 [Medicago truncatula] (GB:ABE80139.1)
264249_at	AT1G78920	8.48811849656524e-05	0.355377820771071	5.91773112413323	6.2731089449043	AVP2, AVPL1	vacuolar-type H+-translocating inorganic pyrophosphatase, vacuolar-type H+-translocating inorganic pyrophosphatase
256076_at	AT1G18060	8.59525048861005e-05	-0.89698772779874	8.456041672857	7.55905394505825		similar to unnamed protein product [Ostreococcus tauri] (GB:CAL52789.1); similar to Os01g0120500 [Oryza sativa (japonica cultivar-group)] (GB:NP_001041868.1)
257222_at	AT3G27925	8.59826444857152e-05	-1.46334617135330	7.62239701891757	6.15905084756427	DEGP1, Deg1	Encodes a DegP protease; nuclear gene encoding chloroplast-targeted protease that can degrade two lumenal proteins, plastocyanin and OE33, suggesting a role as a general-purpose protease in the thylakoid lumen. Involved in the degradation of D1 protein of PS II, hence participating in the repair of PS II damages caused by photoinhibition., Encodes a DegP protease; nuclear gene encoding chloroplas…
248021_at	AT5G56500	8.63003922987614e-05	0.571952653789354	5.53009522533406	6.10204787912341		ATP binding / protein binding / unfolded protein binding; similar to chaperonin, putative [Arabidopsis thaliana] (TAIR:AT1G26230.1); similar to chaperonin, putative [Arabidopsis thaliana] (TAIR:AT3G13470.1); similar to CPN60B (CHAPERONIN 60 BETA), ATP binding / protein binding / unfolded protein binding [Arabidopsis thaliana] (TAIR:AT1G55490.2); similar to RuBisCO large subunit-binding protein su…
265400_at	AT2G10940	8.66382097382807e-05	-3.09833227525768	8.44451753265444	5.34618525739675		protease inhibitor/seed storage/lipid transfer protein (LTP) family protein; similar to unknown protein [Arabidopsis thaliana] (TAIR:AT3G22142.1); similar to hypothetical protein [Trifolium pratense] (GB:BAE71274.1); contains InterPro domain Plant lipid transfer/seed storage/trypsin-alpha amylase inhibitor; (InterPro:IPR003612)
254255_at	AT4G23220	8.68975035497591e-05	1.75293239471213	2.23602389087722	3.98895628558936		protein kinase family protein; similar to protein kinase family protein [Arabidopsis thaliana] (TAIR:AT4G11530.1); similar to receptor-like protein kinase homolog RK20-1 [Phaseolus vulgaris] (GB:AAD21872.1); contains InterPro domain Serine/threonine protein kinase; (InterPro:IPR002290); contains InterPro domain Protein kinase-like; (InterPro:IPR011009); contains InterPro domain Protein kinase; (I…
262397_at	AT1G49380	8.79617673692312e-05	-1.83160369862607	6.14595848103237	4.3143547824063		cytochrome c biogenesis protein family; similar to CCS1 [Chlamydomonas reinhardtii] (GB:AAB95195.1); similar to Os03g0769600 [Oryza sativa (japonica cultivar-group)] (GB:NP_001051397.1); contains InterPro domain ResB-like; (InterPro:IPR007816)
266951_at	AT2G18940	8.80431408146969e-05	-0.831875713269156	4.33769702840015	3.50582131513099		pentatricopeptide (PPR) repeat-containing protein; similar to pentatricopeptide (PPR) repeat-containing protein [Arabidopsis thaliana] (TAIR:AT5G02860.1); similar to Os07g0590600 [Oryza sativa (japonica cultivar-group)] (GB:NP_001060154.1); similar to Os05g0275000 [Oryza sativa (japonica cultivar-group)] (GB:NP_001055073.1); similar to pentatricopeptide (PPR) repeat-containing protein-like [Oryza…
248566_s_at	AT5G49730, AT5G49740	8.81202072561954e-05	-3.90152228713325	9.16148190781541	5.25995962068216	ATFRO6, FRO6, ATFRO7, FRO7	Encodes a putative ferric chelate reductase. Its mRNA is expressed in green aerial tissues (shoot, flower and cotyledon) in a light- and cell differentiation-specific manner. However, in vitro assays in yeast have not shown ferric chelate reductase activity for this protein. T, Encodes a putative ferric chelate reductase. Its mRNA is expressed in green aerial tissues (shoot, flower and cotyledon)…
251218_at	AT3G62410	8.81869898298672e-05	-1.96873979830227	10.4145650372507	8.4458252389484	CP12, CP12-2	CP12-2 encodes a small peptide found in the chloroplast stroma. It belongs to the CP12 gene family thought to be involved in the formation of a supramolecular complex with glyceraldehyde-3-phosphate dehydrogenase (GAPDH) and phosphoribulokinase (PRK) embedded in the Calvin cycle. CP12-2 is coordinately regulated by light with the photosynthetic GAPDH and PRK. The annotation of this gene is based …
259592_at	AT1G27950	9.07487949248932e-05	-0.790437977362177	7.09610467843715	6.30566670107497		lipid transfer protein-related; Identical to Uncharacterized GPI-anchored protein At1g27950 precursor [Arabidopsis Thaliana] (GB:Q9C7F7;GB:Q570M7;GB:Q8LEI0); similar to protease inhibitor/seed storage/lipid transfer protein (LTP) family protein (YLS3) [Arabidopsis thaliana] (TAIR:AT2G44290.1); similar to lipid transfer protein-like protein [Thlaspi caerulescens] (GB:ABI81469.1); contains InterPro…
246724_at	AT5G29000	9.14654684509288e-05	0.444613869649783	4.6892000156999	5.13381388534969		myb family transcription factor; similar to transcription factor [Arabidopsis thaliana] (TAIR:AT3G04450.1); similar to CDPK substrate protein 1; CSP1 [Mesembryanthemum crystallinum] (GB:AAF32350.1); contains InterPro domain Homeodomain-like; (InterPro:IPR009057); contains InterPro domain Myb-like DNA-binding region, SHAQKYF class; (InterPro:IPR006447); contains InterPro domain Myb, DNA-binding; (…
254869_at	AT4G11890	9.17353162261189e-05	2.52805495223422	3.10294557918764	5.63100053142185		protein kinase family protein; similar to EMB1290 (EMBRYO DEFECTIVE 1290), kinase [Arabidopsis thaliana] (TAIR:AT4G23250.1); similar to receptor-like protein kinase homolog RK20-1 [Phaseolus vulgaris] (GB:AAD21872.1); contains InterPro domain Protein kinase-like; (InterPro:IPR011009); contains InterPro domain Protein kinase; (InterPro:IPR000719); contains InterPro domain Serine/threonine protein …
247931_at	AT5G57040	9.22716239970943e-05	-1.46387028332948	8.79758634608253	7.33371606275305		lactoylglutathione lyase family protein / glyoxalase I family protein; similar to lactoylglutathione lyase family protein / glyoxalase I family protein [Arabidopsis thaliana] (TAIR:AT1G80160.1); similar to Os07g0160400 [Oryza sativa (japonica cultivar-group)] (GB:NP_001058939.1); similar to unknown protein [Oryza sativa (japonica cultivar-group)] (GB:BAC79640.1); contains InterPro domain Glyoxala…
251827_at	AT3G55120	9.24989945773763e-05	1.60631173646285	5.60014788345373	7.20645961991657	A11, CFI, TT5	Catalyzes the conversion of chalcones into flavanones. Required for the accumulation of purple anthocyanins in leaves and stems., Catalyzes the conversion of chalcones into flavanones. Required for the accumulation of purple anthocyanins in leaves and stems., Catalyzes the conversion of chalcones into flavanones. Required for the accumulation of purple anthocyanins in leaves and stems.
258107_at	AT3G23560	9.31384629498095e-05	1.28947924827546	5.17763109779429	6.46711034606975	ALF5	Member of the multidrug and toxic compound extrusion (MATE) family, protects roots from inhibitory compounds.
265628_at	AT2G27290	9.38504224222913e-05	-1.14561971306133	7.53050146311152	6.38488175005019		similar to unknown protein [Arabidopsis thaliana] (TAIR:AT2G20940.1); similar to Os04g0416000 [Oryza sativa (japonica cultivar-group)] (GB:NP_001052762.1); similar to Predicted membrane protein (ISS) [Ostreococcus tauri] (GB:CAL57011.1); similar to OSIGBa0092M08.4 [Oryza sativa (indica cultivar-group)] (GB:CAH67592.1); contains InterPro domain Protein of unknown function DUF1279; (InterPro:IPR009…
267635_at	AT2G42220	9.4577400099905e-05	-2.00105266400266	8.76887755520926	6.7678248912066		rhodanese-like domain-containing protein; similar to rhodanese-like domain-containing protein [Arabidopsis thaliana] (TAIR:AT3G08920.1); similar to Os09g0279400 [Oryza sativa (japonica cultivar-group)] (GB:NP_001062759.1); similar to Os03g0289400 [Oryza sativa (japonica cultivar-group)] (GB:NP_001049793.1); similar to Os02g0596000 [Oryza sativa (japonica cultivar-group)] (GB:NP_001047318.1); cont…
260030_at	AT1G68880	9.49980114940383e-05	1.92598027746133	3.18397417681764	5.10995445427897	AtbZIP	bZIP transcription factor family protein; similar to bZIP transcription factor family protein [Arabidopsis thaliana] (TAIR:AT5G38800.1); similar to bZIP transcription factor bZIP73B [Glycine max] (GB:ABI34652.1); contains InterPro domain Eukaryotic transcription factor, DNA-binding; (InterPro:IPR008917); contains InterPro domain bZIP transcription factor, bZIP_1; (InterPro:IPR011616); contains In…
262281_at	AT1G68570	9.50885749803064e-05	4.09164819651764	4.0276836805387	8.11933187705634		proton-dependent oligopeptide transport (POT) family protein; similar to proton-dependent oligopeptide transport (POT) family protein [Arabidopsis thaliana] (TAIR:AT3G54140.1); similar to Os06g0264500 [Oryza sativa (japonica cultivar-group)] (GB:NP_001057335.1); similar to nitrite transporter [Cucumis sativus] (GB:CAA93316.2); contains InterPro domain TGF-beta receptor, type I/II extracellular re…
247377_at	AT5G63180	9.57773055743074e-05	-3.25517845826	7.26842584390565	4.01324738564565		pectate lyase family protein; Identical to Probable pectate lyase 22 precursor (EC 4.2.2.2) [Arabidopsis Thaliana] (GB:Q93Z25;GB:Q9FMK5); similar to pectate lyase family protein [Arabidopsis thaliana] (TAIR:AT4G24780.1); similar to pectate lyase family protein [Arabidopsis thaliana] (TAIR:AT1G67750.1); similar to pectate lyase [Gossypium hirsutum] (GB:AAY85180.1); similar to pectate lyase [Malus …
261020_at	AT1G26390	9.62385587859969e-05	3.50270206621316	3.22069764376252	6.72339970997568		FAD-binding domain-containing protein; similar to FAD-binding domain-containing protein [Arabidopsis thaliana] (TAIR:AT1G26410.1); similar to FAD-binding domain-containing protein [Arabidopsis thaliana] (TAIR:AT1G26380.1); similar to FAD-binding domain-containing protein [Arabidopsis thaliana] (TAIR:AT1G26420.1); similar to FAD linked oxidase, N-terminal [Medicago truncatula] (GB:ABD32603.1); con…
248700_at	AT5G48400	9.66667214325633e-05	1.50889238113164	2.99613363887592	4.50502602000756	ATGLR1.2, GLR1.2	member of Putative ligand-gated ion channel subunit family, member of Putative ligand-gated ion channel subunit family
266892_at	AT2G26080	9.6944516665769e-05	-1.04368946954203	7.63811654354503	6.594427074003	AtGLDP2	glycine dehydrogenase (decarboxylating), putative / glycine decarboxylase, putative / glycine cleavage system P-protein, putative; Identical to Glycine dehydrogenase [decarboxylating], mitochondrial precursor (EC 1.4.4.2) (Glycine decarboxylase) (Glycine cleavage system P- protein) (GDCSP) [Arabidopsis Thaliana] (GB:O80988); similar to glycine dehydrogenase (decarboxylating), putative / glycine d…
264575_at	AT1G05190	9.76973967834915e-05	-1.36188712360246	9.35521603301579	7.99332890941333	emb2394	EMB2394 (EMBRYO DEFECTIVE 2394); structural constituent of ribosome; Identical to 50S ribosomal protein L6, chloroplast precursor (RPL6) [Arabidopsis Thaliana] (GB:O23049); similar to ribosomal protein L6 family protein [Arabidopsis thaliana] (TAIR:AT2G18400.1); similar to Os03g0751400 [Oryza sativa (japonica cultivar-group)] (GB:NP_001051292.1); similar to putative ribosomal protein CtrL6e, 5'-p…
246651_at	AT5G35170	9.79606578508796e-05	-2.23515427592429	8.65674172452	6.42158744859571		adenylate kinase family protein; similar to adenylate kinase, chloroplast, putative / ATP-AMP transphosphorylase, putative [Arabidopsis thaliana] (TAIR:AT5G47840.1); similar to Os08g0109300 [Oryza sativa (japonica cultivar-group)] (GB:NP_001060810.1); similar to Adenylate kinase, chloroplast (ATP-AMP transphosphorylase) (GB:P43188); similar to Os08g0288200 [Oryza sativa (japonica cultivar-group)]…
260745_at	AT1G78370	9.82123023935137e-05	0.86015983039804	8.80736053038665	9.6675203607847	ATGSTU20	Encodes glutathione transferase belonging to the tau class of GSTs. Naming convention according to Wagner et al. (2002).
253221_at	AT4G34870	9.85089077914232e-05	0.868716995174486	9.32743317796348	10.1961501731380	ATCYP1, ROC5	belongs to cyclophilin family, belongs to cyclophilin family
253597_at	AT4G30690	9.89042733569382e-05	-1.76369934078505	8.11180158759116	6.3481022468061		translation initiation factor 3 (IF-3) family protein; similar to translation initiation factor 3 (IF-3) family protein [Arabidopsis thaliana] (TAIR:AT2G24060.1); similar to Initiation factor 3 [Medicago truncatula] (GB:ABE79490.1); contains InterPro domain Initiation factor 3; (InterPro:IPR001288)
248329_at	AT5G52780	9.91536724123226e-05	-1.77565248409338	5.93271767791377	4.15706519382039		similar to unknown protein [Arabidopsis thaliana] (TAIR:AT4G19100.1); similar to hypothetical protein MtrDRAFT_AC134521g30v1 [Medicago truncatula] (GB:ABE93878.1)
266224_at	AT2G28800	9.98382648990227e-05	-1.46256239677004	8.69245655862704	7.229894161857	ABL3, ALB3	member of Chloroplast membrane protein ALBINO3 family, member of Chloroplast membrane protein ALBINO3 family
252234_at	AT3G49780	0.000100786889750915	3.17554568745626	7.17763028331632	10.3531759707726	ATPSK3, ATPSK4	Phytosulfokine 3 precursor, coding for a unique plant peptide growth factor. Plants overexpressing this gene (under a 35S promoter), develop normal cotyledons and hypocotyls but their growth, in particular that of their roots, was faster than that of wildtype., Phytosulfokine 3 precursor, coding for a unique plant peptide growth factor. Plants overexpressing this gene (under a 35S promoter), deve…
246339_at	AT3G44890	0.000101281885165967	-0.797090793019704	8.9468106428396	8.1497198498199	RPL9	Plastid ribosomal protein CL9
257735_at	AT3G27400	0.000101413633894411	1.12640963405479	2.40160947054325	3.52801910459805		pectate lyase family protein; similar to pectate lyase family protein [Arabidopsis thaliana] (TAIR:AT4G24780.1); similar to pectate lyase [Gossypium hirsutum] (GB:AAY85180.1); similar to pectate lyase [Vitis vinifera] (GB:AAF63756.1); similar to Pectate lyase precursor (ZePel) (GB:O24554); contains InterPro domain Virulence factor, pectin lyase fold; (InterPro:IPR011050); contains InterPro domain…
247101_at	AT5G66530	0.000101909782205708	-1.45282830035929	8.07432819463838	6.62149989427909		aldose 1-epimerase family protein; similar to aldose 1-epimerase family protein [Arabidopsis thaliana] (TAIR:AT5G57330.1); similar to Os09g0327400 [Oryza sativa (japonica cultivar-group)] (GB:NP_001062890.1); similar to apospory-associated protein C; APOC [Chlamydomonas reinhardtii] (GB:AAF34174.1); contains InterPro domain Galactose mutarotase-like; (InterPro:IPR011013); contains InterPro domain…
265257_at	AT2G20420	0.000102344577640754	0.72634333211209	7.97677153916371	8.7031148712758		succinyl-CoA ligase (GDP-forming) beta-chain, mitochondrial, putative / succinyl-CoA synthetase, beta chain, putative / SCS-beta, putative; Identical to Succinyl-CoA ligase [GDP-forming] beta-chain, mitochondrial precursor (EC 6.2.1.4) (Succinyl-CoA synthetase, beta chain) (SCS-beta) [Arabidopsis Thaliana] (GB:O82662); similar to ACLA-1 (ATP-citrate lyase A-1) [Arabidopsis thaliana] (TAIR:AT1G106…
246226_at	AT4G37200	0.000102363088949937	-1.58089380417847	6.86884448410818	5.28795067992971	HCF164	Encodes thioredoxin-like protein with disulfide reductase activity that is involved in the biogenesis of the plastid cytochrome b6f complex. Protein is located in the thylakoid membrane with the C-terminal hydrophilic portion, containing the thioredoxin like domain, extending into the thylakoid lumen.
262572_at	AT1G15140	0.000102793089302366	-1.59613278610276	6.2649783921366	4.66884560603383		oxidoreductase NAD-binding domain-containing protein; similar to ATLFNR2 (LEAF FNR 2) [Arabidopsis thaliana] (TAIR:AT1G20020.3); similar to Phenol hydroxylase reductase [Medicago truncatula] (GB:ABE92236.1); contains InterPro domain Phenol hydroxylase reductase; (InterPro:IPR001221); contains InterPro domain Oxidoreductase FAD-binding region; (InterPro:IPR008333); contains InterPro domain Oxidore…
262698_at	AT1G75960	0.000103173148824048	-1.21683083725848	4.25820447734278	3.04137364008430		AMP-binding protein, putative; similar to AMP-binding protein, putative [Arabidopsis thaliana] (TAIR:AT5G16370.1); similar to AMP-binding protein, putative [Arabidopsis thaliana] (TAIR:AT5G16340.1); similar to catalytic [Arabidopsis thaliana] (TAIR:AT1G21530.2); similar to amp-binding protein [Brassica napus] (GB:CAA64328.1); similar to H0103C06.2 [Oryza sativa (indica cultivar-group)] (GB:CAJ860…
260746_at	AT1G78380	0.000103414392576543	1.34311818422235	11.5868225869902	12.9299407712125	ATGSTU19, GST8	Encodes a glutathione transferase that is a member of Tau GST gene family. Expression is induced by drought stress, oxidative stress, and high doses of auxin and cytokinin. naming convention according to Wagner et al. (2002) The expression of this gene is upregulated by herbicide safeners such as benoxacor and fenclorim., Encodes a glutathione transferase that is a member of Tau GST gene family. …
247359_at	AT5G63560	0.000103794197702958	1.09672834029965	5.04297504881331	6.13970338911296		transferase family protein; similar to transferase family protein [Arabidopsis thaliana] (TAIR:AT3G48720.1); similar to Os11g0507200 [Oryza sativa (japonica cultivar-group)] (GB:NP_001067952.1); similar to putative hydroxyanthranilate hydroxycinnamoyltransferase [Oryza sativa (japonica cultivar-group)] (GB:BAD88037.1); contains InterPro domain Transferase; (InterPro:IPR003480)
266707_at	AT2G03310	0.000104188139481775	-1.58051472821993	6.5936417246491	5.01312699642917		unknown protein
249346_at	AT5G40780	0.000104494937399401	1.86365378782361	5.04064301217251	6.90429679999612	LHT1, LTH1	Encodes LHT1 (lysine histidine transporter), a high-affinity transporter for cellular amino acid uptake in both root epidermis and leaf mesophyll., Encodes LHT1 (lysine histidine transporter), a high-affinity transporter for cellular amino acid uptake in both root epidermis and leaf mesophyll.
266167_at	AT2G38860	0.000105402047387324	1.59410218948236	6.05183975341878	7.64594194290114	YLS5	Encodes protease I (pfpI)-like protein YLS5.
246114_at	AT5G20250	0.000107095166595609	-1.34698235981753	9.89082775851954	8.543845398702	DIN10	encodes a member of glycosyl hydrolase family 36. Expression is induced within 3 hours of dark treatment, in senescing leaves and treatment with exogenous photosynthesis inhibitor. Induction of gene expression was suppressed in excised leaves supplied with sugar. The authors suggest that the gene's expression pattern is responding to the level of sugar in the cell.
248088_at	AT5G55070	0.000107204432229261	0.890437108172	6.34376248759033	7.23419959576233		2-oxoacid dehydrogenase family protein; similar to 2-oxoacid dehydrogenase family protein [Arabidopsis thaliana] (TAIR:AT4G26910.2); similar to Os04g0394200 [Oryza sativa (japonica cultivar-group)] (GB:NP_001052652.1); similar to putative 2-oxoglutarate dehydrogenase E2 subunit [Oryza sativa (japonica cultivar-group)] (GB:BAD22992.1); contains InterPro domain 2-oxo acid dehydrogenase, lipoyl-bind…
249481_at	AT5G38900	0.000107482888542235	3.0337168154494	3.17322205261273	6.20693886806213		DSBA oxidoreductase family protein; similar to DSBA oxidoreductase [Medicago truncatula] (GB:ABE87781.1); contains InterPro domain Thioredoxin-like fold; (InterPro:IPR012336); contains InterPro domain Thioredoxin fold; (InterPro:IPR012335); contains InterPro domain DSBA oxidoreductase; (InterPro:IPR001853); contains InterPro domain Disulphide-bond formation facilitator, insertion; (InterPro:IPR01…
258055_at	AT3G16250	0.000107903056123341	-2.01764203343276	8.55413770971737	6.5364956762846	NDF4	ferredoxin-related; similar to ferredoxin-related [Arabidopsis thaliana] (TAIR:AT4G32590.1); similar to Ferredoxin [Medicago truncatula] (GB:ABE80924.1); contains InterPro domain 2Fe-2S Ferredoxin-like fold; (InterPro:IPR012675); contains InterPro domain Ferredoxin; (InterPro:IPR001041)
261006_at	AT1G26410	0.000108296516677640	2.11886225415528	2.56242642577018	4.68128867992546		FAD-binding domain-containing protein; similar to FAD-binding domain-containing protein [Arabidopsis thaliana] (TAIR:AT1G26380.1); similar to FAD-binding domain-containing protein [Arabidopsis thaliana] (TAIR:AT1G26420.1); similar to FAD-binding domain-containing protein [Arabidopsis thaliana] (TAIR:AT1G26390.1); similar to FAD linked oxidase, N-terminal [Medicago truncatula] (GB:ABD32603.1); con…
261394_at	AT1G79680	0.000108729092174458	0.87265701268809	2.66358517697992	3.53624218966801		wall-associated kinase, putative; Identical to Wall-associated receptor kinase-like 10 precursor (EC 2.7.11.-) (WAKL10) [Arabidopsis Thaliana] (GB:Q8VYA3;GB:Q9MA08); similar to wall-associated kinase, putative [Arabidopsis thaliana] (TAIR:AT1G19390.1); similar to kinase [Arabidopsis thaliana] (TAIR:AT4G31110.1); similar to protein kinase family protein [Arabidopsis thaliana] (TAIR:AT1G69730.1); s…
264781_at	AT1G08540	0.000109289174603373	-1.11019155492079	7.60151997101841	6.49132841609762	ATSIG1, SIG1, SIG2, SIGA, SIGB	Subunit of chloroplast RNA polymerase, confers the ability to recognize promoter sequences on the core enzyme, Subunit of chloroplast RNA polymerase, confers the ability to recognize promoter sequences on the core enzyme, Subunit of chloroplast RNA polymerase, confers the ability to recognize promoter sequences on the core enzyme, Subunit of chloroplast RNA polymerase, confers the ability to reco…
249474_s_at	AT5G39130, AT5G39160, AT5G39190	0.000110747360447681	1.82215268775015	3.85176937695245	5.67392206470259	ATGER2, GER2, GLP2A	germin-like protein, putative; Identical to Germin-like protein subfamily 1 member 16 precursor [Arabidopsis Thaliana] (GB:Q9FIC8); similar to germin-like protein (GLP2a) (GLP5a) [Arabidopsis thaliana] (TAIR:AT5G39160.1); similar to GLP2A (GERMIN-LIKE PROTEIN 2A), manganese ion binding / metal ion binding / nutrient reservoir [Arabidopsis thaliana] (TAIR:AT5G39190.1); similar to germin-like prote…
247983_at	AT5G56630	0.000110951853051070	2.0853198549397	6.73801467844194	8.82333453338164	PFK7	phosphofructokinase family protein; similar to phosphofructokinase family protein [Arabidopsis thaliana] (TAIR:AT4G32840.1); similar to phosphofructokinase family protein [Arabidopsis thaliana] (TAIR:AT4G29220.1); similar to phosphofructokinase family protein [Arabidopsis thaliana] (TAIR:AT4G26270.1); similar to Phosphofructokinase [Medicago truncatula] (GB:ABE84859.1); similar to Phosphofructoki…
246673_at	AT5G30510	0.000111264539434855	-0.871108940654533	10.3676146724548	9.49650573180025	ARRPS1, RPS1, ARRPS1, RPS1	RPS1 (ribosomal protein S1); RNA binding; similar to S1 RNA-binding domain-containing protein [Arabidopsis thaliana] (TAIR:AT1G71720.1); similar to 30S ribosomal protein S1, chloroplast precursor (CS1) (GB:P29344); contains InterPro domain Nucleic acid-binding, OB-fold, subgroup; (InterPro:IPR012340); contains InterPro domain Nucleic acid-binding, OB-fold; (InterPro:IPR008994); contains InterPro …
250702_at	AT5G06730	0.000111709595267903	1.32779960906533	2.83584764826551	4.16364725733084		peroxidase, putative; Identical to Peroxidase 54 precursor (EC 1.11.1.7) (Atperox P54) (ATP29a) (PER54) [Arabidopsis Thaliana] (GB:Q9FG34;GB:P93729); similar to peroxidase, putative [Arabidopsis thaliana] (TAIR:AT5G06720.1); similar to Peroxidase A2 (GB:P80679); contains InterPro domain Haem peroxidase; (InterPro:IPR010255); contains InterPro domain Haem peroxidase, plant/fungal/bacterial; (Inter…
251243_at	AT3G61870	0.000111772070909409	-1.99495941912282	9.0483750996605	7.05341568053767		similar to conserved hypothetical protein [Medicago truncatula] (GB:ABE93513.1)
259773_at	AT1G29500	0.000111887571767609	-3.22873162081684	5.92149080834237	2.69275918752553		auxin-responsive protein, putative; similar to auxin-responsive protein, putative [Arabidopsis thaliana] (TAIR:AT1G29450.1); similar to auxin-induced SAUR-like protein [Capsicum annuum] (GB:AAM12781.1); contains InterPro domain Auxin responsive SAUR protein; (InterPro:IPR003676)
255008_at	AT4G10060	0.000112095276667492	-1.69640778488853	6.94984930239076	5.25344151750224		similar to unknown protein [Arabidopsis thaliana] (TAIR:AT5G49900.1); similar to unknown protein [Arabidopsis thaliana] (TAIR:AT1G33700.2); similar to unknown protein [Arabidopsis thaliana] (TAIR:AT3G24180.2); similar to unknown protein [Oryza sativa] (GB:AAL31035.1); similar to Os11g0242100 [Oryza sativa (japonica cultivar-group)] (GB:NP_001067588.1); similar to At5g49900 [Oryza sativa (japonica…
264375_at	AT2G25090	0.000113140721338499	1.63916912623508	3.05038631359609	4.68955543983117	CIPK16, SnRK3.18	Encodes a member of the SNF1-related kinase (SnRK) gene family (SnRK3.18), which has also been reported as a member of the CBL-interacting protein kinases (CIPK16)., Encodes a member of the SNF1-related kinase (SnRK) gene family (SnRK3.18), which has also been reported as a member of the CBL-interacting protein kinases (CIPK16).
254563_at	AT4G19120	0.000113539712666535	-1.37263559892999	7.7347403890843	6.36210479015431	ERD3	ERD3 (EARLY-RESPONSIVE TO DEHYDRATION 3); similar to dehydration-responsive protein, putative [Arabidopsis thaliana] (TAIR:AT1G31850.2); similar to dehydration-responsive protein-like [Oryza sativa (japonica cultivar-group)] (GB:BAD67956.1); similar to Os06g0103900 [Oryza sativa (japonica cultivar-group)] (GB:NP_001056546.1); contains InterPro domain Protein of unknown function DUF248, methyltran…
262970_at	AT1G75690	0.000113641343639451	-2.89587058322794	8.55512902587899	5.65925844265105		chaperone protein dnaJ-related; similar to Os03g0244000 [Oryza sativa (japonica cultivar-group)] (GB:NP_001049532.1); contains domain Cysteine-rich domain of the chaperone protein DnaJ. (SSF57938); contains domain no description (G3D.2.10.230.10)
245041_at	AT2G26530	0.000114172185276997	-1.60278116013670	6.74914500998281	5.14636384984612	AR781	unknown function
249638_at	AT5G36880	0.00011420413528956	0.498609208567832	6.83287082777063	7.33148003633846		AMP binding / acetate-CoA ligase/ catalytic; similar to acyl-activating enzyme 17 (AAE17) [Arabidopsis thaliana] (TAIR:AT5G23050.1); similar to Acyl-CoA synthetase (ISS) [Ostreococcus tauri] (GB:CAL52318.1); similar to acetyl-CoA synthetase [Solanum tuberosum] (GB:CAA67130.1); similar to H0502B11.5 [Oryza sativa (indica cultivar-group)] (GB:CAH66525.1); contains InterPro domain AMP-dependent synt…
249677_at	AT5G35970	0.000114677931179916	-1.85661771204113	6.50011166093095	4.64349394888982		DNA-binding protein, putative; similar to DNA-binding protein, putative [Arabidopsis thaliana] (TAIR:AT2G03270.1); similar to putative DNA helicase [Oryza sativa (japonica cultivar-group)] (GB:BAD08079.1); similar to Os09g0130800 [Oryza sativa (japonica cultivar-group)] (GB:NP_001062621.1); contains InterPro domain DEAD/DEAH box helicase, N-terminal; (InterPro:IPR011545)
248448_at	AT5G51190	0.000115059181054101	-3.06683606606496	6.00503412335862	2.93819805729366		encodes a member of the ERF (ethylene response factor) subfamily B-3 of ERF/AP2 transcription factor family. The protein contains one AP2 domain. There are 18 members in this subfamily including ATERF-1, ATERF-2, AND ATERF-5.
249331_at	AT5G40950	0.000116715837621481	-0.95328157507349	9.33432948581081	8.38104791073732	RPL27	50S ribosomal protein L27, chloroplast, putative (RPL27); Identical to 50S ribosomal protein L27, chloroplast precursor (CL27) (RPL27) [Arabidopsis Thaliana] (GB:Q9FLN4); similar to ribosomal protein L27 family protein [Arabidopsis thaliana] (TAIR:AT5G15220.1); similar to ribosomal protein L27 family protein [Arabidopsis thaliana] (TAIR:AT2G16930.3); similar to 50S ribosomal protein L27, chloropl…
265460_at	AT2G46600	0.000117579718108233	-0.917560826901836	10.0399918699021	9.12243104300027		calcium-binding protein, putative; similar to PBP1 (PINOID-BINDING PROTEIN 1), calcium ion binding [Arabidopsis thaliana] (TAIR:AT5G54490.1); similar to Os02g0122600 [Oryza sativa (japonica cultivar-group)] (GB:NP_001045728.1); similar to Os06g0683400 [Oryza sativa (japonica cultivar-group)] (GB:NP_001058389.1); similar to EF-hand Ca2+-binding protein CCD1 [Triticum aestivum] (GB:AAF86307.1); con…
267550_at	AT2G32800	0.000117813517284181	1.56610437751360	5.37962029011644	6.94572466763005	AP4.3A	AP4.3A; ATP binding / protein kinase; similar to lectin protein kinase, putative [Arabidopsis thaliana] (TAIR:AT3G53810.1); similar to putative receptor kinase Lecrk [Oryza sativa (japonica cultivar-group)] (GB:BAD10609.1); similar to putative receptor-type protein kinase LRK1 [Oryza sativa (japonica cultivar-group)] (GB:BAD08845.1); contains InterPro domain Serine/threonine protein kinase; (Inte…
264635_at	AT1G65500	0.000118264793555119	4.82628411627783	2.43382136142124	7.26010547769907		similar to unknown protein [Arabidopsis thaliana] (TAIR:AT1G65490.1)
266599_at		0.000118423420783925	-0.545152415814626	7.17106558299607	6.62591316718145
248107_at	AT5G55190	0.000119311525827783	0.315995798550922	7.74249667688872	8.05849247543964	RAN3	A member of RAN GTPase gene family. Encodes a small soluble GTP-binding protein. Likely to be involved in nuclear translocation of proteins. May also be involved in cell cycle progression.
264788_at	AT2G17880	0.000120222912990819	-2.34572691219112	4.88745821863689	2.54173130644577		DNAJ heat shock protein, putative; similar to DNAJ heat shock N-terminal domain-containing protein (J11) [Arabidopsis thaliana] (TAIR:AT4G36040.1); similar to DnaJ-like protein [Phaseolus vulgaris] (GB:AAB36543.1); contains InterPro domain Heat shock protein DnaJ, N-terminal; (InterPro:IPR001623)
249417_at	AT5G39670	0.000120259822571863	1.70838696066963	3.4882421665794	5.19662912724903		calcium-binding EF hand family protein; similar to calcium-binding EF hand family protein [Arabidopsis thaliana] (TAIR:AT3G29000.1); similar to Calcium-binding EF-hand [Medicago truncatula] (GB:ABE80363.1); contains InterPro domain EF-Hand type; (InterPro:IPR011992); contains InterPro domain Calcium-binding EF-hand; (InterPro:IPR002048)
254038_at	AT4G25910	0.000120539455844903	-1.33247438449742	6.7296171135184	5.39714272902099	AtCNFU3, NFU3	Encodes a protein containing the NFU domain that may be involved in iron-sulfur cluster assembly. Part of a five member gene family, more closely related to NFU1 and 2 than to NFU4 and 5. Targeted to the chloroplast., Encodes a protein containing the NFU domain that may be involved in iron-sulfur cluster assembly. Part of a five member gene family, more closely related to NFU1 and 2 than to NFU4 …
267158_at	AT2G37640	0.000121532191318772	-2.11322285393626	4.69561382315811	2.58239096922185	ATEXP3, ATEXPA3, ATHEXP, EXP3	member of Alpha-Expansin Gene Family. Naming convention from the Expansin Working Group (Kende et al, 2004. Plant Mol Bio). Involved in the formation of nematode-induced syncytia in roots of Arabidopsis thaliana., member of Alpha-Expansin Gene Family. Naming convention from the Expansin Working Group (Kende et al, 2004. Plant Mol Bio). Involved in the formation of nematode-induced syncytia in roo…
245318_at	AT4G16980	0.000121762805185369	-3.12402531087988	7.56676932592841	4.44274401504854		arabinogalactan-protein family; similar to AGP19/ATAGP19 (ARABINOGALACTAN-PROTEIN 19) [Arabidopsis thaliana] (TAIR:AT1G68725.1); similar to hypothetical protein [Capsella rubella] (GB:CAC82613.1); contains InterPro domain Glutelin; (InterPro:IPR000480)
249691_at	AT5G36170	0.000121862835841401	-1.14744301101634	7.44721414991931	6.29977113890297	ATPRFB, HCF109	Required for normal processing of polycistronic plastidial transcripts, Required for normal processing of polycistronic plastidial transcripts
261622_at	AT1G01970	0.000122715256083046	-0.297802677451484	6.14203429351388	5.84423161606239		pentatricopeptide (PPR) repeat-containing protein; similar to pentatricopeptide (PPR) repeat-containing protein [Arabidopsis thaliana] (TAIR:AT1G19525.1); similar to pentatricopeptide repeat protein [Physcomitrella patens] (GB:BAF34329.1); similar to Os07g0661900 [Oryza sativa (japonica cultivar-group)] (GB:NP_001060542.1); similar to Os02g0611400 [Oryza sativa (japonica cultivar-group)] (GB:NP_0…
260784_at	AT1G06180	0.000123215962847598	2.14021311069701	2.70906389311254	4.84927700380954	ATMYB13, ATMYBLFGN	member of MYB3R- and R2R3- type MYB- encoding genes, member of MYB3R- and R2R3- type MYB- encoding genes
261934_at	AT1G22400	0.000124257773023148	1.88587213299755	3.62994746804871	5.51581960104626	ATUGT85A1, UGT85A1	UGT85A1 (UDP-glucosyl transferase 85A1); UDP-glycosyltransferase/ transferase, transferring glycosyl groups / transferase, transferring hexosyl groups; Identical to Cytokinin-O-glucosyltransferase 2 (EC 2.4.1.-) (Zeatin O- glucosyltransferase 2) (UGT85A1) [Arabidopsis Thaliana] (GB:Q9SK82); similar to UDP-glucoronosyl/UDP-glucosyl transferase family protein [Arabidopsis thaliana] (TAIR:AT1G22360.…
249490_s_at	AT5G39110, AT5G39120, AT5G39150, AT5G39180	0.000124476574883805	4.63844117095773	3.71475646975146	8.35319764070918		germin-like protein, putative; Identical to Germin-like protein subfamily 1 member 14 precursor [Arabidopsis Thaliana] (GB:Q9FID0); similar to germin-like protein, putative [Arabidopsis thaliana] (TAIR:AT5G39150.1); similar to germin-like protein 3 [Vitis vinifera] (GB:AAQ63185.2); contains InterPro domain Cupin 1; (InterPro:IPR006045); contains InterPro domain Cupin, RmlC-type; (InterPro:IPR0110…
255456_at	AT4G02920	0.000124484171852508	-1.65707681895334	7.84568861192969	6.18861179297635		similar to unknown protein [Arabidopsis thaliana] (TAIR:AT1G03340.1); similar to IMP dehydrogenase/GMP reductase [Medicago truncatula] (GB:ABE86673.1)
256754_at	AT3G25690	0.000124787795437773	-1.65722359397050	8.75971098659626	7.10248739262576	CHUP1	actin binding protein required for normal chloroplast positioning
265446_at	AT2G37110	0.000125036494496886	0.658929330814643	7.3353378004531	7.99426713126775		similar to unknown protein [Arabidopsis thaliana] (TAIR:AT2G40935.1); similar to Uncharacterized Cys-rich domain [Medicago truncatula] (GB:ABE78316.1); contains InterPro domain Protein of unknown function Cys-rich; (InterPro:IPR006461)
255016_at	AT4G10120	0.000125190148627421	-1.75950301879996	7.13288856712167	5.37338554832171	ATSPS4F	Encodes a protein with putative sucrose-phosphate synthase activity.
263557_at	AT2G16400	0.000125308539228916	-0.396790024489758	6.33066381543845	5.9338737909487	BLH7	BLH7 (BELL1-LIKE HOMEODOMAIN 7); DNA binding / transcription factor; similar to BLH6 (BELL1-LIKE HOMEODOMAIN 5), DNA binding / transcription factor [Arabidopsis thaliana] (TAIR:AT4G34610.1); similar to benzothiadiazole-induced homeodomain protein 1; BTH-induced homeodomain protein 1 [Oryza sativa (indica cultivar-group)] (GB:AAS18416.1); contains InterPro domain Homeodomain-related; (InterPro:IPR…
264727_at	AT1G22840	0.000125703510458726	1.07853339526826	9.04353902418714	10.1220724194554	ATCYTC-A, CYTC-1	Encodes cytochrome c. Contains two site II (TGGGCC/T) elements, which interact with a TCP-domain transcription factor, and a downstream internal telomeric repeat, and are required for expression of the Cytc-1 gene. Promoter directs preferential expression in root and shoot meristems and in anthers., Encodes cytochrome c. Contains two site II (TGGGCC/T) elements, which interact with a TCP-domain t…
262045_at	AT1G80240	0.000126293197822701	1.3955269612517	4.46433518298902	5.85986214424072		similar to unknown protein [Arabidopsis thaliana] (TAIR:AT5G25460.1); similar to unknown [Ricinus communis] (GB:CAB02653.1); contains InterPro domain Galactose-binding like; (InterPro:IPR008979); contains InterPro domain Protein of unknown function DUF642; (InterPro:IPR006946)
250058_at	AT5G17870	0.000128010648273803	-1.04992495671370	9.50731937782692	8.45739442111321	PSRP6	plastid-specific ribosomal protein 6 precursor (Psrp-6) - like
264379_at	AT2G25200	0.000128037974753579	-1.43324041169464	6.01464287475681	4.58140246306217		similar to unknown protein [Arabidopsis thaliana] (TAIR:AT5G11000.1); similar to Os08g0439600 [Oryza sativa (japonica cultivar-group)] (GB:NP_001061898.1); similar to unknown protein [Oryza sativa (japonica cultivar-group)] (GB:BAD28921.1); contains InterPro domain Protein of unknown function DUF868, plant; (InterPro:IPR008586)
262954_at	AT1G54500	0.000129064942790994	-1.67940721784903	8.13006826465932	6.45066104681029		rubredoxin family protein; similar to putative rubredoxin [Musa acuminata] (GB:ABI23729.1); similar to Os08g0323400 [Oryza sativa (japonica cultivar-group)] (GB:NP_001061541.1); contains InterPro domain Rubredoxin; (InterPro:IPR001052); contains InterPro domain Rubredoxin-type Fe(Cys)4 protein; (InterPro:IPR004039)
250517_at	AT5G08260	0.000129396220000211	2.43228339333575	4.39289081093093	6.82517420426668	scpl35	SCPL35 (serine carboxypeptidase-like 35); serine carboxypeptidase; similar to SCPL34, serine carboxypeptidase [Arabidopsis thaliana] (TAIR:AT5G23210.1); similar to OSIGBa0153E02-OSIGBa0093I20.21 [Oryza sativa (indica cultivar-group)] (GB:CAH67892.1); similar to serine carboxypeptidase (carboxypeptidase D), putative [Musa acuminata] (GB:ABF70080.1); similar to OSJNBa0038O10.8 [Oryza sativa (japoni…
246927_s_at	AT5G25250, AT5G25260	0.000130163229369830	1.29697087140606	3.4871633951059	4.78413426651196		similar to unknown protein [Arabidopsis thaliana] (TAIR:AT5G64870.1); similar to unknown protein [Arabidopsis thaliana] (TAIR:AT5G25260.1); similar to IMP dehydrogenase/GMP reductase [Medicago truncatula] (GB:ABE86648.1); similar to 80C09_16 [Brassica rapa subsp. pekinensis] (GB:AAZ41827.1); similar to nodulin [Glycine max] (GB:AAC72337.1); contains domain FLOTILLIN-RELATED (PTHR13806); contains …
248491_at	AT5G51010	0.000130729254143242	-2.49277068378779	8.03750663191417	5.54473594812639		rubredoxin family protein; similar to rubredoxin family protein [Arabidopsis thaliana] (TAIR:AT5G17170.1); similar to Rubredoxin-type Fe(Cys)4 protein [Medicago truncatula] (GB:ABE80208.1); contains InterPro domain Rubredoxin-type Fe(Cys)4 protein; (InterPro:IPR004039)
246313_at	AT1G31920	0.000130757180147389	-0.969568568432594	3.70683796461586	2.73726939618326		pentatricopeptide (PPR) repeat-containing protein; similar to pentatricopeptide (PPR) repeat-containing protein [Arabidopsis thaliana] (TAIR:AT5G66520.1); similar to Tetratricopeptide-like helical [Medicago truncatula] (GB:ABD32557.1); contains InterPro domain Pentatricopeptide repeat; (InterPro:IPR002885); contains InterPro domain Protein prenyltransferase; (InterPro:IPR008940); contains InterPr…
249876_at	AT5G23060	0.000130971828503017	-1.96882365308135	8.53297832330604	6.56415467022469	CaS	similar to unknown protein [Arabidopsis thaliana] (TAIR:AT3G59780.1); similar to Rhodanese-like [Medicago truncatula] (GB:ABE85110.1); contains InterPro domain Rhodanese-like; (InterPro:IPR001763)
253343_at	AT4G33540	0.000132672488078949	1.57701836119717	6.62282077352082	8.199839134718		metallo-beta-lactamase family protein; similar to Os02g0829500 [Oryza sativa (japonica cultivar-group)] (GB:NP_001048607.1); similar to hypothetical protein all1228 [Nostoc sp. PCC 7120] (GB:NP_485271.1); contains InterPro domain Beta-lactamase-like; (InterPro:IPR001279)
258151_at	AT3G18080	0.000132751666603177	-1.22435543876007	10.0475286556414	8.82317321688129	BGLU44	glycosyl hydrolase family 1 protein; similar to glycosyl hydrolase family 1 protein [Arabidopsis thaliana] (TAIR:AT3G18070.1); similar to beta-mannosidase enzyme [Lycopersicon esculentum] (GB:AAL37714.1); similar to beta-mannosidase 3 [Oncidium Gower Ramsey] (GB:ABC55716.1); similar to beta-mannosidase 2 [Oncidium Gower Ramsey] (GB:ABC55717.1); contains InterPro domain 6-phospho-beta-galactosidas…
254480_at	AT4G20360	0.000132862984399819	-1.25031581236402	10.8870628694581	9.6367470570941	ATRAB8D, ATRABE1B	AtRABE1b/AtRab8D (Arabidopsis Rab GTPase homolog E1b); translation elongation factor; Identical to Elongation factor Tu, chloroplast precursor (EF-Tu) (TUFA) [Arabidopsis Thaliana] (GB:P17745); similar to elongation factor Tu, putative / EF-Tu, putative [Arabidopsis thaliana] (TAIR:AT4G02930.1); similar to chloroplast translational elongation factor Tu [Pelargonium graveolens] (GB:AAK08141.1); si…
264653_at	AT1G08980	0.000133644787711532	-1.28441776764044	7.73615183241982	6.45173406477938	AMI1, ATAMI1, ATTOC64-I	Encodes an enzyme with similarity to bacterial acylamidohydrolases and exhibits indole-3-acetamide amidohydrolase activity in vitro. This enzyme may be involved in the in vivo biosynthesis of indole-acetic acid from indole-3-acetamide, a native metabolite of A. thaliana., Encodes an enzyme with similarity to bacterial acylamidohydrolases and exhibits indole-3-acetamide amidohydrolase activity in …
260522_x_at	AT2G41730	0.000134056629695888	1.62753630545627	3.66145585311921	5.28899215857547		similar to unknown protein [Arabidopsis thaliana] (TAIR:AT5G24640.1)
255575_at	AT4G01430	0.000135694447209981	1.82235831640742	4.0138757992867	5.83623411569412		nodulin MtN21 family protein; similar to nodulin MtN21 family protein [Arabidopsis thaliana] (TAIR:AT1G01070.1); similar to Os06g0107600 [Oryza sativa (japonica cultivar-group)] (GB:NP_001056569.1); similar to Os02g0103500 [Oryza sativa (japonica cultivar-group)] (GB:NP_001045604.1); similar to Protein of unknown function DUF6, transmembrane [Medicago truncatula] (GB:ABE82165.1), nodulin MtN21 fa…
253957_at	AT4G26320	0.000136313886650943	1.33780003364613	5.60459484914328	6.94239488278941	AGP13, AGP13	AGP13 (ARABINOGALACTAN PROTEIN 13); Identical to Arabinogalactan peptide 13 precursor (AG-peptide 13) (AGP13) [Arabidopsis Thaliana] (GB:Q9STQ3); similar to AGP14 (ARABINOGALACTAN PROTEIN 14) [Arabidopsis thaliana] (TAIR:AT5G56540.1); similar to unknown [Brassica rapa] (GB:ABB97032.1)
252348_at	AT3G48140	0.000136550694768949	0.788556943628585	10.1965843174140	10.9851412610426		senescence-associated protein, putative; similar to germination protein-related [Arabidopsis thaliana] (TAIR:AT3G29970.1); similar to HvB12D [Hordeum vulgare subsp. vulgare] (GB:CAA54065.1); contains InterPro domain B12D; (InterPro:IPR010530)
249237_at	AT5G42050	0.000137462531180158	1.32544305113054	8.51119697730454	9.83664002843508		similar to unknown protein [Arabidopsis thaliana] (TAIR:AT3G27090.1); similar to N-rich protein [Glycine max] (GB:CAI44933.1); contains domain KELCH-RELATED PROTEINS (PTHR23230); contains domain no description (SM00767); contains domain gb def: Hypothetical protein At5g42050 (PTHR23230:SF16)
262473_at	AT1G50250	0.000139028519426481	-1.24365245135365	8.38278334937108	7.13913089801743	FTSH1	encodes an FTSH protease that is localized to the chloroplast. Involved in the D1 repair cycle of Photosystem II. FtsH1 and FtsH5 are interchangeable in thylakoid membranes.
261865_at	AT1G50430	0.000139122500311538	0.255315811373706	7.1794588188377	7.4347746302114	7RED, DWF5, LE, PA, ST7R	Mutants are defective in Brassinosteroid biosynthesis (delta7-sterol-C7 reduction step) and have a dwarf phenotype., Mutants are defective in Brassinosteroid biosynthesis (delta7-sterol-C7 reduction step) and have a dwarf phenotype., Mutants are defective in Brassinosteroid biosynthesis (delta7-sterol-C7 reduction step) and have a dwarf phenotype., Mutants are defective in Brassinosteroid biosynt…
246202_at	AT4G37040	0.000139936710168259	-1.37041768697952	6.99564431748453	5.62522663050501	MAP1D	encodes a methionine aminopeptidase
249741_at	AT5G24470	0.000140004230886920	-1.55132135350874	7.10185381289273	5.55053245938399	APRR5, PRR5	Encodes a pseudo-response regulator whose mutation affects various circadian-associated biological events such as flowering time in the long-day photoperiod conditions, red light sensitivity of seedlings during early photomorphogenesis, and the period of free-running rhythms of certain clock-controlled genes including CCA1 and APRR1/TOC1 in constant white light., Encodes a pseudo-response regulat…
248615_at	AT5G49570	0.000140447760718697	0.335435927636651	5.13851017772155	5.4739461053582	AtPNG1	transglutaminase-like family protein; Identical to Peptide-N(4)-(N-acetyl-beta-glucosaminyl)asparagine amidase (EC 3.5.1.52) (Peptide:N-glycanase) (AtPNG1) (PNG1) [Arabidopsis Thaliana] (GB:Q9FGY9;GB:Q84WJ1); similar to Os07g0497400 [Oryza sativa (japonica cultivar-group)] (GB:NP_001059707.1); similar to N-glycanase 1 [Gallus gallus] (GB:NP_001026159.1); contains InterPro domain Transglutaminase-…
256100_at	AT1G13750	0.000140485069437633	1.33957833879240	2.91108226639386	4.25066060518627		calcineurin-like phosphoesterase family protein; similar to ATPAP24/PAP24 (purple acid phosphatase 24), acid phosphatase/ protein serine/threonine phosphatase [Arabidopsis thaliana] (TAIR:AT4G24890.1); similar to ATPAP27/PAP27 (purple acid phosphatase 27), acid phosphatase/ protein serine/threonine phosphatase [Arabidopsis thaliana] (TAIR:AT5G50400.1); similar to diphosphonucleotide phosphatase 1…
264545_at	AT1G55670	0.000141239355507759	-0.866194500813849	12.8464877877104	11.9802932868965	PSAG	Encodes subunit G of photosystem I, an 11-kDa membrane protein that plays an important role in electron transport between plastocyanin and PSI and is involved in the stability of the PSI complex. PSI-G subunit is bound to PSI-B and is in contact with Lhca1. The protein inserts into thylakoids by a direct or "spontaneous" pathway that does not involve the activities of any known chloroplast protei…
266172_at	AT2G39010	0.000143194289789644	-1.26477664486727	9.0487390054355	7.78396236056823	PIP2;6, PIP2E	PIP2;6/PIP2E (plasma membrane intrinsic protein 2;6); water channel; Identical to Probable aquaporin PIP2.6 (Plasma membrane intrinsic protein 2e) (PIP2e) (PIP2.6) [Arabidopsis Thaliana] (GB:Q9ZV07); similar to PIP2,5/PIP2D (plasma membrane intrinsic protein 2,5), water channel [Arabidopsis thaliana] (TAIR:AT3G54820.1); similar to putative aquaporin [Vitis vinifera] (GB:ABH09326.1); similar to aq…
251298_at	AT3G62040	0.000143597439954589	0.90216575409893	6.73752525069085	7.63969100478977		hydrolase; similar to haloacid dehalogenase-like hydrolase family protein [Arabidopsis thaliana] (TAIR:AT5G59490.1); similar to Os07g0634400 [Oryza sativa (japonica cultivar-group)] (GB:NP_001060381.1); similar to expressed protein [Oryza sativa (japonica cultivar-group)] (GB:AAR88590.1); contains InterPro domain HAD-superfamily hydrolase subfamily IA, variant 3; (InterPro:IPR006402); contains In…
254727_at	AT4G13670	0.000144369357380958	-0.756694260173091	7.13053336642798	6.37383910625489	PTAC5	PTAC5 (PLASTID TRANSCRIPTIONALLY ACTIVE5); similar to Os04g0514400 [Oryza sativa (japonica cultivar-group)] (GB:NP_001053306.1); similar to COG3409: Putative peptidoglycan-binding domain-containing protein [Nostoc punctiforme PCC 73102] (GB:ZP_00111736.2); contains InterPro domain Peptidoglycan-binding domain 1; (InterPro:IPR002477); contains InterPro domain Peptidoglycan binding-like; (InterPro:…
250558_at	AT5G07990	0.000144917616140475	2.18898296838646	2.89579623992987	5.08477920831633	CYP75B1, D501, TT7	Required for flavonoid 3' hydroxylase activity., Required for flavonoid 3' hydroxylase activity., Required for flavonoid 3' hydroxylase activity.
252102_at	AT3G50970	0.000145116637657225	1.56713405034376	9.63492543898236	11.2020594893261	LTI30, XERO2	Belongs to the dehydrin protein family, which contains highly conserved stretches of 7-17 residues that are repetitively scattered in their sequences, the K-, S-, Y- and lysine rich segments. LTI29 and LTI30 double overexpressors confer freeze tolerance. Located in membranes. mRNA upregulated by water deprivation and abscisic acid., Belongs to the dehydrin protein family, which contains highly co…
248352_at	AT5G52300	0.000145571911122020	2.37316544983375	3.23736417785258	5.61052962768633	LTI65, RD29B	encodes a protein that is induced in expression in response to water deprivation such as cold, high-salt, and dessication. The response appears to be via abscisic acid. The promoter region contains two ABA-responsive elements (ABREs) that are required for the dehydration-responsive expression of rd29B as cis-acting elements. Protein is a member of a gene family with other members found plants, an…
248611_at	AT5G49520	0.000146193745971299	1.48617740122713	2.4361506328217	3.92232803404883	AtWRKY48, WRKY48	member of WRKY Transcription Factor; Group II-c, member of WRKY Transcription Factor; Group II-c
256336_at	AT1G72030	0.000147836937645109	-1.50534567324886	5.88781755745597	4.38247188420712		GCN5-related N-acetyltransferase (GNAT) family protein; similar to GCN5-related N-acetyltransferase (GNAT) family-like protein [Oryza sativa (japonica cultivar-group)] (GB:BAC84763.1); similar to Os07g0264800 [Oryza sativa (japonica cultivar-group)] (GB:NP_001059331.1); contains InterPro domain GCN5-related N-acetyltransferase; (InterPro:IPR000182)
259541_at	AT1G20650	0.000148398042934116	-1.44884312473008	6.4308683519923	4.98202522726222		protein kinase; similar to protein kinase, putative [Arabidopsis thaliana] (TAIR:AT1G76370.1); similar to putative serine/threonine protein kinase [Oryza sativa (japonica cultivar-group)] (GB:AAT58829.1); similar to Os01g0936100 [Oryza sativa (japonica cultivar-group)] (GB:NP_001045326.1); contains InterPro domain Protein kinase-like; (InterPro:IPR011009); contains InterPro domain Protein kinase;…
255623_at	AT4G01310	0.000149638370972730	-1.16518374956167	9.14483607106735	7.97965232150569		ribosomal protein L5 family protein; Identical to 50S ribosomal protein L5, chloroplast precursor (RPL5) [Arabidopsis Thaliana] (GB:O04603); similar to 50S ribosomal protein L5, chloroplast (GB:P82192); contains InterPro domain Ribosomal protein L5; (InterPro:IPR002132); contains InterPro domain Mitochondrial ribosomal protein L5; (InterPro:IPR003236)
251983_at	AT3G53210	0.000150221876023419	0.266633749155411	4.55001159504261	4.81664534419803		nodulin MtN21 family protein; similar to nodulin MtN21 family protein [Arabidopsis thaliana] (TAIR:AT1G75500.1); similar to hypothetical protein [Thellun (GB:ABB45841.1); contains InterPro domain Protein of unknown function DUF6, transmembrane; (InterPro:IPR000620)
253874_at	AT4G27450	0.000151098352506144	-1.37994325893067	8.2302532966534	6.85031003772272		similar to unknown protein [Arabidopsis thaliana] (TAIR:AT3G15450.1); similar to unknown [Glycine max] (GB:AAG00940.1); contains domain no description (G3D.3.60.20.10); contains domain N-terminal nucleophile aminohydrolases (Ntn hydrolases) (SSF56235)
262010_at	AT1G35612	0.000151864643111755	-1.56276122127924	6.66204653206719	5.09928531078795		pseudogene of Ulp1 protease family protein
260225_at	AT1G74590	0.000152094249348372	3.02620668460223	3.54529171507815	6.57149839968038	ATGSTU10, GSTU10	Encodes glutathione transferase belonging to the tau class of GSTs. Naming convention according to Wagner et al. (2002)., Encodes glutathione transferase belonging to the tau class of GSTs. Naming convention according to Wagner et al. (2002).
262483_at	AT1G17220	0.000152359051095322	-1.39855070661467	9.32410358734278	7.9255528807281	FUG1	translation initiation factor IF-2, chloroplast, putative; Identical to Translation initiation factor IF-2, chloroplast precursor [Arabidopsis Thaliana] (GB:Q9SHI1); similar to translation initiation factor IF-2, mitochondrial, putative [Arabidopsis thaliana] (TAIR:AT4G11160.1); similar to translation initiation factor IF-2 Small GTP-binding protein domain [Synechococcus elongatus PCC 7942] (GB:Y…
252367_at	AT3G48360	0.000153341481007954	-1.48096610959990	10.2778167842473	8.79685067464737	ATBT2, BT2	encodes a protein (BT2) that is an essential component of the TAC1-mediated telomerase activation pathway, encodes a protein (BT2) that is an essential component of the TAC1-mediated telomerase activation pathway
250867_at	AT5G03880	0.000154344532745388	-1.11550759521274	9.12177612835908	8.00626853314635		similar to unknown protein [Arabidopsis thaliana] (TAIR:AT4G10000.2); similar to Os08g0558200 [Oryza sativa (japonica cultivar-group)] (GB:NP_001062492.1); similar to unnamed protein product [Ostreococcus tauri] (GB:CAL56846.1); contains InterPro domain Thioredoxin-like fold; (InterPro:IPR012336); contains InterPro domain Thioredoxin fold; (InterPro:IPR012335)
255522_at	AT4G02260	0.000155465746740082	-1.80283094715947	6.1507177465683	4.34788679940883	AT-RSH1, RSH1, AT-RSH1, RSH1, AT-RSH1, RSH1	RSH1 (RELA-SPOT HOMOLOG); catalytic; similar to RSH3 (RELA/SPOT HOMOLOG 3), catalytic [Arabidopsis thaliana] (TAIR:AT1G54130.1); similar to RelA-SpoT like protein RSH1 [Nicotiana tabacum] (GB:BAC76004.1); similar to Os03g0340900 [Oryza sativa (japonica cultivar-group)] (GB:NP_001050067.1); contains InterPro domain TGS; (InterPro:IPR004095); contains InterPro domain DNA polymerase III clamp loader…
258815_at	AT3G04000	0.00015546788930906	3.79514325202256	4.15168001276041	7.94682326478297		short-chain dehydrogenase/reductase (SDR) family protein; similar to short-chain dehydrogenase/reductase (SDR) family protein [Arabidopsis thaliana] (TAIR:AT3G03980.1); similar to short chain dehydrogenase [Solanum tuberosum] (GB:BAE46415.1); contains InterPro domain Short-chain dehydrogenase/reductase SDR; (InterPro:IPR002198); contains InterPro domain Glucose/ribitol dehydrogenase; (InterPro:IP…
261695_at	AT1G08520	0.000155844567692149	-1.23020584248404	7.90909331079691	6.67888746831287	CHLD, PDE166	CHLD/PDE166 (PIGMENT DEFECTIVE 166); ATP binding / magnesium chelatase/ nucleoside-triphosphatase/ nucleotide binding; Identical to Magnesium-chelatase subunit chlD, chloroplast precursor (EC 6.6.1.1) (Mg-protoporphyrin IX chelatase) (Mg-chelatase subunit D) (CHLD) [Arabidopsis Thaliana] (GB:Q9SJE1;GB:Q9SWY5); similar to CHLI1 (CHLORINA 42), magnesium chelatase [Arabidopsis thaliana] (TAIR:AT4G18…
255068_at	AT4G08920	0.000156521741392793	-0.969994130891427	6.91467993061184	5.94468579972041	BLU1, CRY1, HY4, OOP2	Encodes a flavin-type blue-light photoreceptor with ATP binding and autophosphorylation activity. The photoreceptor may be involved in electron transport. Mutant phenotype displays a blue light-dependent inhibition of hypocotyl elongation. Photoreceptor activity requires light-induced homodimerisation of the N-terminal CNT1 domains of CRY1.Involved in blue-light induced stomatal opening. The C-te…
261078_at	AT1G07320	0.000157477990267069	-1.38815504796567	9.43121047668587	8.0430554287202	RPL4	encodes a plastid ribosomal protein L4
266270_at	AT2G29470	0.000160052227204833	2.56470518957069	2.85199649138158	5.41670168095228	ATGSTU3, GST21	Encodes glutathione transferase belonging to the tau class of GSTs. Naming convention according to Wagner et al. (2002)., Encodes glutathione transferase belonging to the tau class of GSTs. Naming convention according to Wagner et al. (2002).
254105_at	AT4G25080	0.000161769396300984	-1.93915324352803	9.33412789446754	7.39497465093951	CHLM	Encodes a protein with methyltransferase activity responsible for the methylation of magnesium protoporphyrin IX. Mutants defective in this gene are affected in chlorophyll biosynthesis and show a reduction in the accumulation of a number of major thylakoid-associated proteins including components of PSI (LHCI), PSII (LHCII, D1, CP43) and the cytochrome b6f complex (Cytf). By contrast, no signifi…
256596_at	AT3G28540	0.000161935248792312	1.12505708479170	4.15694551284166	5.28200259763335		AAA-type ATPase family protein; similar to AAA-type ATPase family protein [Arabidopsis thaliana] (TAIR:AT3G28520.1); similar to AAA-type ATPase family protein [Arabidopsis thaliana] (TAIR:AT3G28510.1); similar to AAA ATPase [Medicago truncatula] (GB:ABE78548.1); contains InterPro domain AAA ATPase; (InterPro:IPR003593); contains InterPro domain AAA ATPase, central region; (InterPro:IPR003959), AT…
266300_at	AT2G01420	0.000162026739314011	-0.944199173447796	6.2309329220918	5.286733748644	PIN4	Encodes a putative auxin efflux carrier that is localized in developing and mature root meristems. It is involved in the maintenance of embryonic auxin gradients. A role for AtPIN4 in generating a sink for auxin below the quiescent center of the root meristem that is essential for auxin distribution and patterning is proposed. In the root, PIN4 is detected around the quiescent center and cells su…
267220_at	AT2G02500	0.000163337737103773	-1.14914653678256	6.87351800383071	5.72437146704815	ATMEPCT, ISPD, MCT	Encodes a protein with 4-Diphosphocytidyl-2C-methyl-D-erythritol synthase activity. The enzyme has an absolute requirement for divalent cations (Mg2+ reaches the highest catalytic activity)., Encodes a protein with 4-Diphosphocytidyl-2C-methyl-D-erythritol synthase activity. The enzyme has an absolute requirement for divalent cations (Mg2+ reaches the highest catalytic activity)., Encodes a prote…
258259_s_at	AT3G26820, AT3G26840	0.000164167115777302	1.97518268300002	3.38596056141429	5.36114324441431		esterase/lipase/thioesterase family protein; similar to catalytic [Arabidopsis thaliana] (TAIR:AT5G41130.1); similar to esterase/lipase/thioesterase family protein [Arabidopsis thaliana] (TAIR:AT5G41120.1); similar to esterase/lipase/thioesterase family protein [Arabidopsis thaliana] (TAIR:AT3G26840.1); similar to Os09g0509500 [Oryza sativa (japonica cultivar-group)] (GB:NP_001063630.1); similar …
258742_at	AT3G05800	0.000168258155682190	-1.89727413007347	5.54746942813166	3.65019529805819		transcription factor; similar to transcription factor [Arabidopsis thaliana] (TAIR:AT1G09250.1); similar to Os03g0311600 [Oryza sativa (japonica cultivar-group)] (GB:NP_001049922.1); similar to Helix-loop-helix DNA-binding [Medicago truncatula] (GB:ABE82804.1); contains InterPro domain Helix-loop-helix DNA-binding; (InterPro:IPR011598)
254926_at	AT4G11280	0.000168537299577677	-1.63203136278711	7.7467631746287	6.1147318118416	ACS6	encodes a a member of the 1-aminocyclopropane-1-carboxylate (ACC) synthase (S-adenosyl-L-methionine methylthioadenosine-lyase, EC 4.4.1.14) gene family
245701_at	AT5G04140	0.000168960408290727	-1.86596443062155	9.99444905011306	8.12848461949151	GLS1, GLU1, GLUS	Encodes a gene whose sequence is similar to ferredoxin dependent glutamate synthase (Fd-GOGAT). Expression in leaves is induced by light and sucrose. Proposed to be involved in photorespiration and nitrogen assimilation., Encodes a gene whose sequence is similar to ferredoxin dependent glutamate synthase (Fd-GOGAT). Expression in leaves is induced by light and sucrose. Proposed to be involved in …
246831_at	AT5G26340	0.000169403707011080	1.15436841465377	6.6141887864496	7.76855720110336	MSS1, STP13	Encodes a protein with high affinity, hexose-specific/H+ symporter activity. The activity of the transporter appears to be negatively regulated by phosphorylation. Importantly, microarray analysis, as well as the study of the expression of this gene in mutants involved in programmed cell death (PCD) demonstrated a tight correlation between this gene's expression and PCD., Encodes a protein with h…
259896_at	AT1G71500	0.000169435331753563	-1.60786586230408	8.38450655386346	6.77664069155938		Rieske (2Fe-2S) domain-containing protein; similar to Rieske [2Fe-2S] domain, putative [Oryza sativa (ISS) [Ostreococcus tauri] (GB:CAL51406.1); similar to Os11g0242400 [Oryza sativa (japonica cultivar-group)] (GB:NP_001067589.1); contains InterPro domain Rieske [2Fe-2S] region; (InterPro:IPR005806)
257062_at	AT3G18290	0.000170063261899262	1.80149472186510	5.3098095845645	7.1113043064296	EMB2454	EMB2454 (EMBRYO DEFECTIVE 2454); protein binding / zinc ion binding; similar to unknown protein [Arabidopsis thaliana] (TAIR:AT1G74770.1); similar to Zinc finger, RING-type; Zinc finger, CHY-type; RINGv [Medicago truncatula] (GB:ABE78891.1); similar to putative E3 ubiquitin ligase [Lotus japonicus] (GB:BAF38781.1); similar to Zinc finger, RING-type; Zinc finger, CHY-type; RINGv [Medicago truncatu…
260590_at	AT1G53310	0.000171359020042850	1.13361676431988	7.38221744397774	8.51583420829762	ATPPC1	Encodes one of four Arabidopsis phosphoenolpyruvate carboxylase proteins.
260036_at	AT1G68830	0.000172249081330447	-1.15683742442029	6.24728812127079	5.0904506968505	STN7	STN7 protein kinase; required for state transitions, phosphorylation of the major antenna complex (LHCII) between PSII and PSI, and light adaptation
245038_at	AT2G26560	0.000172658878524891	2.18062589065769	5.56955809394817	7.75018398460586	PLA, PLA2A, PLP2	encodes a lipid acyl hydrolase with wide substrate specificity that accumulates upon infection by fungal and bacterial pathogens. Protein is localized in the cytoplasm in healthy leaves, and in membranes in infected cells., encodes a lipid acyl hydrolase with wide substrate specificity that accumulates upon infection by fungal and bacterial pathogens. Protein is localized in the cytoplasm in heal…
246744_at	AT5G27760	0.000172775790111111	1.56097514119347	7.75971731975969	9.32069246095315		hypoxia-responsive family protein; similar to hypoxia-responsive family protein [Arabidopsis thaliana] (TAIR:AT3G05550.1); similar to hypoxia-responsive family protein [Citrus sinensis] (GB:AAZ05072.1); contains InterPro domain Hypoxia induced protein conserved region; (InterPro:IPR007667)
262645_at	AT1G62750	0.000173306037416141	-1.30679678723504	9.54800995829496	8.24121317105993	ATSCO1, ATSCO1/CPEF-G, SCO1	Nuclear encoded protein consists of the five domains conserved in EF-G proteins, with two GTP-binding sites in the first domain, and an additional transit peptide at the N-terminus. Localized in chloroplasts. Point mutation results in a delay in the onset of germination. At early developmental stage embryos still contain undifferentiated proplastids. The greening of cotyledons is severely impaire…
261221_at	AT1G19960	0.000173456764631413	1.21601910911968	5.81383225564301	7.02985136476268		similar to transmembrane receptor [Arabidopsis thaliana] (TAIR:AT2G32140.1)
267152_at	AT2G31040	0.000173806628372465	-1.47868269126811	9.81984860122455	8.34116590995644		ATP synthase protein I -related; similar to hypothetical protein MtrDRAFT_AC135231g19v1 [Medicago truncatula] (GB:ABE82903.1)
254215_at	AT4G23700	0.000174903297738116	2.65891307938621	4.70498395115652	7.36389703054273	ATCHX17, CHX17	member of Putative Na+/H+ antiporter family, member of Putative Na+/H+ antiporter family
251068_at	AT5G01920	0.000174999090699939	-1.45280152103305	4.81903442162374	3.36623290059069	STN8	Chloroplast thylakoid protein kinase STN8 is specific in phosphorylation of N-terminal threonine residues in D1, D2 and CP43 proteins, and Thr-4 in PsbH protein of photosystem II. Phosphorylation of Thr-4 in the wild type required both light and prior phosphorylation at Thr-2.
249178_at	AT5G42890	0.000175684588559138	0.789771889323613	7.92187534284845	8.71164723217207		sterol carrier protein 2 (SCP-2) family protein; similar to Sterol-binding [Medicago truncatula] (GB:ABE88913.1); contains InterPro domain Sterol-binding; (InterPro:IPR003033)
266142_at	AT2G39030	0.000176764634511336	3.08038402959405	2.95506793926039	6.03545196885444		GCN5-related N-acetyltransferase (GNAT) family protein; similar to GCN5-related N-acetyltransferase (GNAT) family protein [Arabidopsis thaliana] (TAIR:AT2G39020.1); similar to GCN5-related N-acetyltransferase, putative, expressed [Oryza sativa (japonica cultivar-group)] (GB:ABF94015.1); contains InterPro domain GCN5-related N-acetyltransferase; (InterPro:IPR000182)
258947_at	AT3G01830	0.000177563372802357	0.487507641746326	3.04725409771571	3.53476173946204		calmodulin-related protein, putative; similar to calcium-binding EF hand family protein [Arabidopsis thaliana] (TAIR:AT1G76650.1); similar to calmodulin-like protein [Datura metel] (GB:AAM95458.1); contains InterPro domain EF-Hand type; (InterPro:IPR011992); contains InterPro domain Calcium-binding EF-hand; (InterPro:IPR002048), calmodulin-related protein, putative; similar to calmodulin-related …
248879_at	AT5G46180	0.000177873296044967	1.14968129255294	5.69871491276146	6.8483962053144	delta-OAT	ornithine delta-aminotransferase
253412_at	AT4G33000	0.000180477403221607	-1.60614842783984	5.72481555549385	4.11866712765401	ATCBL10, CBL10, SCABP8	Encodes a member of the calcineurin B-like calcium sensor gene family., Encodes a member of the calcineurin B-like calcium sensor gene family., Encodes a member of the calcineurin B-like calcium sensor gene family.
266098_at	AT2G37870	0.000180878182193576	1.88223330038579	3.34330559221577	5.22553889260157		protease inhibitor/seed storage/lipid transfer protein (LTP) family protein; similar to protease inhibitor/seed storage/lipid transfer protein (LTP) family protein [Arabidopsis thaliana] (TAIR:AT5G05960.1); similar to Os01g0849000 [Oryza sativa (japonica cultivar-group)] (GB:NP_001044807.1); similar to Os04g0415800 [Oryza sativa (japonica cultivar-group)] (GB:NP_001052760.1); similar to hypotheti…
248380_at	AT5G51820	0.000181353538036643	-1.06755432389151	7.75251532964142	6.68496100574991	ATPGMP, PGM, PGM1, STF1	Encodes a plastid isoform of the enzyme phosphoglucomutase involved in controlling photosynthetic carbon flow. Effective petiole movement against the direction of the gravity requires functional PGM activity that is required for full development of amyloplasts., Encodes a plastid isoform of the enzyme phosphoglucomutase involved in controlling photosynthetic carbon flow. Effective petiole movemen…
254234_at	AT4G23680	0.000182008353835978	2.30671799405332	7.9186404775059	10.2253584715592		major latex protein-related / MLP-related; similar to major latex protein-related / MLP-related [Arabidopsis thaliana] (TAIR:AT4G23670.1); similar to major latex protein homologue [Datisca glomerata] (GB:CAD33533.1); contains InterPro domain Bet v I allergen; (InterPro:IPR000916)
258494_at	AT3G02450	0.000184983245967548	-0.452528160877173	5.98615350117738	5.53362534030021		cell division protein ftsH, putative; similar to ATFTSH6/FTSH6 (FtsH protease 6), ATP-dependent peptidase/ ATPase/ metallopeptidase/ peptidase/ zinc ion binding [Arabidopsis thaliana] (TAIR:AT5G15250.1); similar to hypothetical protein [Cleome spinosa] (GB:ABD96869.1); contains InterPro domain AAA-protein subdomain; (InterPro:IPR003960); contains InterPro domain Peptidase M41, FtsH extracellular;…
249176_at	AT5G42980	0.000185045826057486	0.66151267476401	10.8773936060826	11.5389062808466	ATH3, ATTRX3, ATTRXH3, TRXH3	encodes a cytosolic thioredoxin that reduces disulfide bridges of target proteins by the reversible formation of a disulfide bridge between two neighboring Cys residues present in the active site. Thioredoxins have been found to regulate a variety of biological reactions in prokaryotic and eukaryotic cells., encodes a cytosolic thioredoxin that reduces disulfide bridges of target proteins by the …
263350_at	AT2G13360	0.000185988604548355	-2.00577569250209	11.2735020997987	9.26772640729657	AGT, AGT1	Encodes a peroxisomal photorespiratory enzyme that catalyzes transamination reactions with multiple substrates. It is involved in photorespiration., Encodes a peroxisomal photorespiratory enzyme that catalyzes transamination reactions with multiple substrates. It is involved in photorespiration.
257137_at	AT3G28860	0.000186344399959815	-1.4228246278502	6.77509601801435	5.35227139016415	ABCB19, ATMDR1, ATMDR11, ATPGP19, MDR1, MDR11, PGP19	Belongs to the family of ATP-binding cassette (ABC) transporters. Also known as AtMDR11 and PGP19. Possibly regulates auxin-dependent responses by influencing basipetal auxin transport in the root. Acts upstream of phyA in regulating hypocotyl elongation and gravitropic response. Exerts nonredundant, partially overlapping functions with the ABC transporter encoded by AtPGP1., Belongs to the famil…
247602_at	AT5G60900	0.000186523736420069	0.500183494508947	2.59296150425219	3.09314499876114	RLK1	Encodes a receptor-like protein kinase.
254564_at	AT4G19170	0.000187878265486527	-3.69096705497425	7.11142910237765	3.4204620474034	NCED4	chloroplast-targeted member of a family of enzymes similar to nine-cis-epoxycarotenoid dioxygenase
265869_at	AT2G01760	0.00019025225178109	-1.05522984093813	4.69956634574591	3.64433650480777	ARR14	member of Response Regulator: B- Type
262988_at	AT1G23310	0.000191371274232030	-1.46236912835418	10.6733264673812	9.21095733902706	AOAT1, GGT1	Identified by cloning the gene that corresponded to a purified protein having glyoxylate aminotransferase activity. Localized to the peroxisome and thought to be involved in photorespiration/ metabolic salvage pathway., Identified by cloning the gene that corresponded to a purified protein having glyoxylate aminotransferase activity. Localized to the peroxisome and thought to be involved in photo…
255719_at	AT1G32080	0.000191521151964698	-1.66410793132737	8.0526861555315	6.38857822420413		membrane protein, putative; similar to Os10g0578800 [Oryza sativa (japonica cultivar-group)] (GB:NP_001065502.1); similar to LrgB-like family protein, expressed [Oryza sativa (japonica cultivar-group)] (GB:ABB48034.1); contains InterPro domain Duffy antigen/chemokine receptor; (InterPro:IPR005384); contains InterPro domain LrgB-like protein; (InterPro:IPR007300)
247544_at	AT5G61670	0.000191676139754300	-0.918646631246612	7.52100892741516	6.60236229616855		Encodes a close homolog of the Cauliflower OR (Orange) protein. The function of OR is to induce the differentiation of proplastids or other noncolored plastids into chromoplasts for carotenoid accumulation. Both proteins contain a Cysteine-rich zinc finger domain that is highly specific to DnaJ-like molecular chaperons.
250842_at	AT5G04490	0.000191828926753877	-0.854622711116088	6.00769890598382	5.15307619486773	VTE5	Encodes a protein with phytol kinase activity involved in tocopherol biosynthesis.
254102_at	AT4G25050	0.000191836627267380	-1.62649934542706	9.14327273464013	7.51677338921307	ACP4	encodes an acyl carrier protein predominantly expressed in leaves. Gene expression is upregulated by light.
264958_at	AT1G76960	0.000192471207040681	3.06077507338076	4.8202695985455	7.88104467192626		unknown protein
258716_at	AT3G09700	0.000192545324731780	0.317816054504347	4.56560483695461	4.88342089145896		DNAJ heat shock N-terminal domain-containing protein; similar to DNAJ heat shock N-terminal domain-containing protein [Arabidopsis thaliana] (TAIR:AT2G35795.1); similar to Os01g0157800 [Oryza sativa (japonica cultivar-group)] (GB:NP_001042072.1); similar to hypothetical protein [Oryza sativa (japonica cultivar-group)] (GB:AAN65026.1); similar to Os07g0192300 [Oryza sativa (japonica cultivar-group…
254098_at	AT4G25100	0.000193169038767297	-3.96490689041661	10.2563646565360	6.29145776611938	FSD1	Fe-superoxide dismutase
245952_at	AT5G28500	0.000193529756540299	-1.02009662662561	8.63338306103869	7.61328643441308		similar to unknown protein [Arabidopsis thaliana] (TAIR:AT3G04550.1); similar to Os10g0445600 [Oryza sativa (japonica cultivar-group)] (GB:NP_001064712.1); similar to hypothetical protein Npun02004305 [Nostoc punctiforme PCC 73102] (GB:ZP_00109308.1)
249230_at	AT5G42070	0.000194328191219541	-1.73919173692725	5.6743145499359	3.93512281300865		similar to Os01g0235100 [Oryza sativa (japonica cultivar-group)] (GB:NP_001042519.1); similar to Conserved Cys-containing protein (IC) [Ostreococcus tauri] (GB:CAL52359.1)
247194_at	AT5G65480	0.000194816104118923	-0.387061347487871	9.21803173856228	8.83097039107441		similar to unknown protein [Arabidopsis thaliana] (TAIR:AT4G38060.2); similar to unknown [Lycopersicon esculentum] (GB:AAK84476.1)
257840_at	AT3G25250	0.000195364567130688	0.907993363606747	3.13966427480706	4.04765763841381	AGC2, AGC2-1, OXI1	Arabidopsis protein kinase, Arabidopsis protein kinase, Arabidopsis protein kinase
248889_at	AT5G46230	0.000195591645006042	1.62207075953619	4.82790345726451	6.4499742168007		similar to unknown protein [Arabidopsis thaliana] (TAIR:AT1G09310.1); similar to hypothetical protein [Oryza sativa (japonica cultivar-group)] (GB:BAC10818.1); similar to Os07g0119800 [Oryza sativa (japonica cultivar-group)] (GB:NP_001058773.1); similar to Os01g0210600 [Oryza sativa (japonica cultivar-group)] (GB:NP_001042369.1); contains InterPro domain Protein of unknown function DUF538; (Inter…
261388_at	AT1G05385	0.000195604089728485	-1.19361743953179	5.22254556768778	4.02892812815600		photosystem II 11 kDa protein-related; similar to unknown protein [Oryza sativa (japonica cultivar-group)] (GB:AAK71543.1)
251396_at	AT3G60750	0.000196150026598495	-0.872213921908006	10.7756294631507	9.90341554124271		transketolase, putative; similar to transketolase, putative [Arabidopsis thaliana] (TAIR:AT2G45290.1); similar to transketolase 1 [Capsicum annuum] (GB:CAA75777.1); similar to Transketolase, chloroplast precursor (TK) (GB:Q43848); similar to Transketolase, C-terminal-like [Medicago truncatula] (GB:ABE91345.1); contains InterPro domain Transketolase, C-terminal; (InterPro:IPR005476); contains Inte…
261422_at	AT1G18730	0.000196526668429697	-1.51759940419208	9.62084156896508	8.103242164773	NDF6	similar to Os02g0744000 [Oryza sativa (japonica cultivar-group)] (GB:NP_001048099.1)
248026_at	AT5G55710	0.000197127295134675	-0.796152977074242	6.260602410974	5.46444943389976		similar to tic20 protein-related [Arabidopsis thaliana] (TAIR:AT2G47840.1); similar to Os02g0726600 [Oryza sativa (japonica cultivar-group)] (GB:NP_001047992.1); similar to hypothetical protein Tery_3886 [Trichodesmium erythraeum IMS101] (GB:YP_723396.1)
250498_at	AT5G09660	0.000197173724509011	-1.80153031993470	10.6984296827079	8.89689936277315	PMDH2	encodes a microbody NAD-dependent malate dehydrogenase encodes an peroxisomal NAD-malate dehydrogenase that is involved in fatty acid beta-oxidation through providing NAD to the process of converting fatty acyl CoA to acetyl CoA.
254835_s_at	AT4G12310, AT4G12320	0.000197663680283591	-2.42042552539785	7.24316688039224	4.82274135499439	CYP706A5, CYP706A6	member of CYP706A, member of CYP706A
251810_at	AT3G55250	0.000198001931874669	-1.20909053967625	7.17573143654457	5.96664089686832		similar to calcium homeostasis regulator CHoR1 [Solanum tuberosum] (GB:AAQ14193.1)
264738_at	AT1G62250	0.000198003705154685	-1.05801132031130	5.53334367762156	4.47533235731026		similar to Os03g0744700 [Oryza sativa (japonica cultivar-group)] (GB:NP_001051239.1)
247545_at	AT5G61530	0.000198288292472974	0.540385064815681	6.97333884023571	7.51372390505139		small G protein family protein / RhoGAP family protein; similar to hypothetical protein LOC550478 [Danio rerio] (GB:NP_001017781.1); similar to Os07g0486500 [Oryza sativa (japonica cultivar-group)] (GB:NP_001059663.1); contains InterPro domain Rho GTPase activation protein; (InterPro:IPR008936); contains InterPro domain RhoGAP; (InterPro:IPR000198), small G protein family protein / RhoGAP family …
246286_at	AT1G31910	0.000198871978538895	0.50808589806315	7.80140445491874	8.30949035298189		GHMP kinase family protein; similar to phosphomevalonate kinase [Hevea brasiliensis] (GB:AAL18926.1); contains InterPro domain GHMP kinase, C terminal; (InterPro:IPR013750); contains InterPro domain Phosphomevalonate kinase Erg8; (InterPro:IPR005916); contains InterPro domain GHMP kinase; (InterPro:IPR006204)
265041_at	AT1G04070	0.000199921839038671	0.337890869210504	2.95377063050087	3.29166149971138	ATTOM22-I, TOM22-I	Subunit of the TOM complex, a translocase in the outer mitochondrial membrane that selectively allows proteins with a mitochondrial targeting sequence to enter the mitochondrion., Subunit of the TOM complex, a translocase in the outer mitochondrial membrane that selectively allows proteins with a mitochondrial targeting sequence to enter the mitochondrion.
248062_at	AT5G55450	0.000200607177560021	4.47841088754011	3.06293515758170	7.54134604512181		protease inhibitor/seed storage/lipid transfer protein (LTP) family protein; similar to lipid binding [Arabidopsis thaliana] (TAIR:AT5G55410.2); similar to MtN5 [Medicago truncatula] (GB:CAA75593.1); contains InterPro domain Plant lipid transfer/seed storage/trypsin-alpha amylase inhibitor; (InterPro:IPR003612)
261942_at	AT1G22590	0.000201016149253220	-2.66842370228533	5.81634171787587	3.14791801559054	AGL87, AGL87	MADS-box family protein; contains domain MADS BOX PROTEIN (PTHR11945); contains domain MADS BOX PROTEIN (PTHR11945:SF14), MADS-box family protein; similar to AGL80/FEM111 (AGAMOUS-LIKE80), DNA binding / transcription factor [Arabidopsis thaliana] (TAIR:AT5G48670.1); similar to putative MADS-box protein AGL35 [Oryza sativa (japonica cultivar-group)] (GB:BAD81343.1); contains InterPro domain Transc…
252334_at	AT3G48850	0.000202237106249785	0.704342395054922	2.41883588706387	3.12317828211879		mitochondrial phosphate transporter, putative; similar to mitochondrial phosphate transporter [Arabidopsis thaliana] (TAIR:AT5G14040.1); similar to mitochondrial phosphate transporter [Zea mays] (GB:BAA31583.1); contains InterPro domain Adenine nucleotide translocator 1; (InterPro:IPR002113); contains InterPro domain Mitochondrial substrate carrier; (InterPro:IPR001993)
258113_at	AT3G14650	0.000203026431536628	-1.24463874992405	6.65729066688202	5.41265191695797	CYP72A11	putative cytochrome P450
245600_at	AT4G14230	0.000204168323052559	-0.766773483685152	6.00949195725379	5.24271847356863		CBS domain-containing protein-related; similar to unknown protein [Arabidopsis thaliana] (TAIR:AT4G14240.1); similar to Os05g0395300 [Oryza sativa (japonica cultivar-group)] (GB:NP_001055462.1); similar to unknown protein [Oryza sativa (japonica cultivar-group)] (GB:AAT07635.1); contains InterPro domain Protein of unknown function DUF21; (InterPro:IPR002550); contains InterPro domain CBS; (InterP…
248075_at	AT5G55740	0.000204691542387280	-1.13538557044835	5.38362913701946	4.24824356657111	CRR21	Encodes a member of the E+ subgroup of the PPR protein family, containing the E and E+ motifs following a tandem array of PPR motifs. It also contains an unknown motif consisting of 15 aa, which is highly conserved in some PPR proteins, including CRR4. CRR21 is involved in RNA editing of the site 2 of ndhD (ndhD-2),which encodes a subunit of the NDH complex. The RNA editing changes aa 128 from Se…
245793_at	AT1G32220	0.000205938949259421	-2.14968787140897	7.39790092863341	5.24821305722444		catalytic/ coenzyme binding; similar to catalytic/ coenzyme binding [Arabidopsis thaliana] (TAIR:AT5G10730.1); similar to Os04g0403500 [Oryza sativa (japonica cultivar-group)] (GB:NP_001052699.1); similar to hypothetical protein [Cleome spinosa] (GB:ABD96868.1); similar to Os02g0556100 [Oryza sativa (japonica cultivar-group)] (GB:NP_001047127.1); contains InterPro domain NAD-dependent epimerase/d…
262291_at	AT1G70790	0.000206810297351646	0.55163928325682	4.62635728253936	5.17799656579618		C2 domain-containing protein; similar to C2 domain-containing protein [Arabidopsis thaliana] (TAIR:AT2G01540.1); similar to C2 [Medicago truncatula] (GB:ABE89197.1); contains InterPro domain C2; (InterPro:IPR000008); contains InterPro domain C2 calcium/lipid-binding region, CaLB; (InterPro:IPR008973)
260388_at	AT1G74070	0.000208911122115734	-2.08833650333272	5.00353573610596	2.91519923277324		peptidyl-prolyl cis-trans isomerase cyclophilin-type family protein; similar to peptidyl-prolyl cis-trans isomerase [Arabidopsis thaliana] (TAIR:AT5G35100.1); similar to Os01g0111100 [Oryza sativa (japonica cultivar-group)] (GB:NP_001041801.1); similar to unknown protein [Oryza sativa (japonica cultivar-group)] (GB:BAD44942.1); contains InterPro domain Peptidyl-prolyl cis-trans isomerase, cycloph…
254609_at	AT4G18970	0.000209828206807308	-2.93689505806352	6.59117508760257	3.65428002953905		GDSL-motif lipase/hydrolase family protein; similar to GDSL-motif lipase/hydrolase family protein [Arabidopsis thaliana] (TAIR:AT5G45670.1); similar to GDSL-lipase protein [Capsicum annuum] (GB:AAX20033.1); similar to GDSL-lipase 1 [Capsicum annuum] (GB:AAZ23955.1); contains InterPro domain Lipolytic enzyme, G-D-S-L; (InterPro:IPR001087)
249806_at	AT5G23850	0.000210039019350386	0.927075780041106	3.08418789403054	4.01126367407164		similar to unknown protein [Arabidopsis thaliana] (TAIR:AT3G48980.1); similar to OSIGBa0159I10.7 [Oryza sativa (indica cultivar-group)] (GB:CAH67462.1); similar to Os02g0642700 [Oryza sativa (japonica cultivar-group)] (GB:NP_001047557.1); similar to Lipopolysaccharide-modifying protein [Medicago truncatula] (GB:ABD33425.1); contains InterPro domain Lipopolysaccharide-modifying protein; (InterPro:…
245744_at	AT1G51110	0.000210426604013176	-1.61287471716208	6.91129197790336	5.29841726074128		plastid-lipid associated protein PAP / fibrillin family protein; similar to plastid-lipid associated protein PAP / fibrillin family protein [Arabidopsis thaliana] (TAIR:AT3G26070.1); similar to PAP fibrillin [Medicago truncatula] (GB:ABE81557.1); contains InterPro domain PAP fibrillin; (InterPro:IPR006843)
254832_at	AT4G12490	0.000210510162209943	4.20425693335834	3.48624024776786	7.6904971811262		protease inhibitor/seed storage/lipid transfer protein (LTP) family protein; similar to protease inhibitor/seed storage/lipid transfer protein (LTP) family protein [Arabidopsis thaliana] (TAIR:AT4G12500.1); similar to HyPRP [Fragaria x ananassa] (GB:AAD01800.1); contains InterPro domain Plant lipid transfer/seed storage/trypsin-alpha amylase inhibitor; (InterPro:IPR003612)
249894_at	AT5G22580	0.000212420306392098	-2.85069810644230	8.39961809665623	5.54891999021394		Identical to Protein At5g22580 [Arabidopsis Thaliana] (GB:Q9FK81); similar to stable protein 1-related [Arabidopsis thaliana] (TAIR:AT3G17210.1); similar to hypothetical protein [Cucumis melo] (GB:BAD93607.1); contains InterPro domain Stress responsive alpha-beta barrel; (InterPro:IPR013097); contains InterPro domain Dimeric alpha-beta barrel; (InterPro:IPR011008)
260872_at	AT1G21350	0.000213569144920969	-0.69833217252207	4.71795231579391	4.01962014327184		electron carrier/ oxidoreductase; similar to hypothetical protein Noc_0989 [Nitrosococcus oceani ATCC 19707] (GB:YP_343028.1); similar to Os07g0260300 [Oryza sativa (japonica cultivar-group)] (GB:NP_001059323.1); contains InterPro domain Thioredoxin-like fold; (InterPro:IPR012336); contains InterPro domain Redoxin; (InterPro:IPR013740); contains InterPro domain Thioredoxin fold; (InterPro:IPR0123…
256385_at	AT1G66580	0.000213730817525478	1.08109672355973	9.54767175690208	10.6287684804618		60S ribosomal protein L10 (RPL10C); Identical to 60S ribosomal protein L10-3 (RPL10C) [Arabidopsis Thaliana] (GB:Q93W22;GB:Q9C6H7); similar to 60S ribosomal protein L10 (RPL10B) [Arabidopsis thaliana] (TAIR:AT1G26910.1); similar to Ribosomal protein L10E [Medicago truncatula] (GB:ABE79479.1); contains InterPro domain Ribosomal protein L10E; (InterPro:IPR001197)
246791_at	AT5G27280	0.000213771489353262	-0.832367671484312	7.77786955226846	6.94550188078415		zinc finger (DNL type) family protein; similar to zinc finger (DNL type) family protein [Arabidopsis thaliana] (TAIR:AT1G68730.1); similar to Os06g0724400 [Oryza sativa (japonica cultivar-group)] (GB:NP_001058612.1); similar to unknown protein [Oryza sativa (japonica cultivar-group)] (GB:BAD61688.1); contains InterPro domain Zinc finger, Zim17-type; (InterPro:IPR007853)
260968_at	AT1G12250	0.000214279111557822	-1.88674242865788	7.60541516718267	5.7186727385248		thylakoid lumenal protein-related; similar to thylakoid lumenal 15 kDa protein, chloroplast [Arabidopsis thaliana] (TAIR:AT2G44920.2); similar to Os02g0643500 [Oryza sativa (japonica cultivar-group)] (GB:NP_001047560.1); similar to thylakoid lumenal protein-like [Oryza sativa (ISS) [Ostreococcus tauri] (GB:CAL56824.1); contains InterPro domain Pentapeptide repeat; (InterPro:IPR001646)
247709_at	AT5G59250	0.000214387377395644	-2.13635969430012	6.9787449090629	4.84238521476279		sugar transporter family protein; Identical to D-xylose-proton symporter-like 3 [Arabidopsis Thaliana] (GB:Q0WWW9;GB:Q9FIF2); similar to sugar transporter family protein [Arabidopsis thaliana] (TAIR:AT5G17010.3); similar to putative sugar transporter [Nicotiana langsdorffii x Nicotiana sanderae] (GB:ABB17074.1); contains InterPro domain Sugar transporter; (InterPro:IPR003663); contains InterPro d…
262119_s_at	AT1G02920, AT1G02930	0.000216380129772163	3.58718383955999	8.14153618689152	11.7287200264515	ATGSTF7, ATGSTF8, GST11, GSTF7, ATGSTF3, ATGSTF6, ERD11, GST1, GSTF6	Encodes glutathione transferase belonging to the phi class of GSTs. Naming convention according to Wagner et al. (2002)., Encodes glutathione transferase belonging to the phi class of GSTs. Naming convention according to Wagner et al. (2002)., Encodes glutathione transferase belonging to the phi class of GSTs. Naming convention according to Wagner et al. (2002)., Encodes glutathione transferase b…
261638_at	AT1G49975	0.000216542639148774	-0.758422619854699	6.08222607016689	5.32380345031219		similar to expressed protein [Oryza sativa (japonica cultivar-group)] (GB:AAT77883.1); similar to Os03g0731100 [Oryza sativa (japonica cultivar-group)] (GB:NP_001051164.1)
248732_at	AT5G48070	0.000216846768943585	1.13576469822845	3.11067645904034	4.24644115726879	ATXTH20, XTH20	putative xyloglucan endotransglycosylase/hydrolase, expressed primarily in the stele of mature non-elongating regions of both the main and the lateral root. Is expressed in lateral root primordia but expression ceases after lateral root begins to grow., putative xyloglucan endotransglycosylase/hydrolase, expressed primarily in the stele of mature non-elongating regions of both the main and the la…
259707_at	AT1G77490	0.000219542090133419	-2.15053701623814	6.62519264561322	4.47465562937508	TAPX	Encodes a chloroplastic thylakoid ascorbate peroxidase tAPX. Ascorbate peroxidases are enzymes that scavenge hydrogen peroxide in plant cells. Eight types of APX have been described for Arabidopsis: three cytosolic (APX1, APX2, APX6), two chloroplastic types (stromal sAPX, thylakoid tAPX), and three microsomal (APX3, APX4, APX5) isoforms.
256417_s_at	AT3G11170, AT5G05580	0.00021990522827919	-1.27115982784247	8.98275095634131	7.71159112849884	FAD7, FADD, FAD8	Chloroplastic enzyme responsible for the synthesis of 16:3 and 18:3 fatty acids from galactolipids, sulpholipids and phosphatidylglycerol. Uses ferredoxin as electron donor. Gene expression is induced by wounding in shoot and root. The wound-response in shoot is independent of jasmonic acid mediated pathway whereas the root response is mediated by jasmonic acid., Chloroplastic enzyme responsible …
252116_at	AT3G51510	0.000221456129151186	-1.57819112602591	7.20579261350206	5.62760148747615		similar to unknown [Hordeum vulgare] (GB:ABK56720.1)
249862_at	AT5G22920	0.000222127466549689	-1.67981166843933	10.0680558204836	8.38824415204431		zinc finger (C3HC4-type RING finger) family protein; similar to zinc finger (C3HC4-type RING finger) family protein [Arabidopsis thaliana] (TAIR:AT5G25560.1); similar to PGPD14 [Petunia x hybrida] (GB:AAD02556.1); contains InterPro domain Zinc finger, CHY-type; (InterPro:IPR008913); contains InterPro domain Zinc finger, RING-type; (InterPro:IPR001841)
256221_at	AT1G56300	0.000222203661347482	-1.10208117084883	8.74739568582254	7.64531451497371		DNAJ heat shock N-terminal domain-containing protein; similar to DNAJ heat shock N-terminal domain-containing protein [Arabidopsis thaliana] (TAIR:AT3G14200.1); similar to DnaJ-like protein [Glycine max] (GB:AAM23263.1); contains InterPro domain Heat shock protein DnaJ, N-terminal; (InterPro:IPR001623)
265670_s_at	AT2G32190, AT2G32210	0.000222303032581459	2.04770924414378	3.7813137803062	5.82902302444998		similar to unknown protein [Arabidopsis thaliana] (TAIR:AT2G32210.1), similar to unknown protein [Arabidopsis thaliana] (TAIR:AT2G32210.1); similar to conserved hypothetical protein [Medicago truncatula] (GB:ABD32591.1), similar to unknown protein [Arabidopsis thaliana] (TAIR:AT2G32190.1); similar to conserved hypothetical protein [Medicago truncatula] (GB:ABD32591.1)
251010_at	AT5G02550	0.000222831604846084	0.503714777616339	3.28135570058124	3.78507047819758		unknown protein
250752_at	AT5G05690	0.000223914212631777	-1.75577383220999	8.52346790474726	6.76769407253728	CBB3, CPD, CYP90, CYP90A, CYP90A1, DWF3	Encodes a member of the CP90A family, a cytochrome P450 monooxygenase which converts 6-deoxocathasterone to 6-deoxoteasterone in the late C6 oxidation pathway and cathasterone to teasterone in the early C6 oxidation pathway of brassinolide biosynthesis. Expressed in cotyledons and leaves. Mutants display de-etiolation and derepression of light-induced genes in the dark, dwarfism, male sterility a…
264959_at	AT1G77090	0.000225480691330663	-1.63522437145321	7.40030486343875	5.76508049198554		thylakoid lumenal 29.8 kDa protein; Identical to Thylakoid lumenal 29.8 kDa protein, chloroplast precursor [Arabidopsis Thaliana] (GB:O49292); similar to thylakoid lumenal 20 kDa protein [Arabidopsis thaliana] (TAIR:AT3G56650.1); similar to Os12g0190200 [Oryza sativa (japonica cultivar-group)] (GB:NP_001066340.1); similar to thylakoid lumenal 29.8 kDa protein, putative, expressed [Oryza sativa (j…
250828_at	AT5G05250	0.000226004586846160	2.59636305526723	3.79677423274937	6.3931372880166		similar to unknown protein [Arabidopsis thaliana] (TAIR:AT3G56360.1); similar to unknown protein [Oryza sativa (japonica cultivar-group)] (GB:AAP03420.1)
250856_at	AT5G04810	0.000228452393059050	-1.05076201674933	6.46149258429852	5.41073056754919		pentatricopeptide (PPR) repeat-containing protein; similar to UDP-glucoronosyl/UDP-glucosyl transferase family protein [Arabidopsis thaliana] (TAIR:AT1G05670.1); similar to Os04g0684500 [Oryza sativa (japonica cultivar-group)] (GB:NP_001054310.1); similar to H0913C04.4 [Oryza sativa (indica cultivar-group)] (GB:CAJ86163.1); similar to pentatricopeptide repeat protein [Zea mays] (GB:ABF57644.1); c…
254612_at	AT4G19100	0.000228650385925595	-0.923166408490789	6.82890936400287	5.90574295551208		similar to unknown protein [Arabidopsis thaliana] (TAIR:AT5G52780.1); similar to hypothetical protein [Oryza sativa (japonica cultivar-group)] (GB:BAD61615.1)
256833_at	AT3G22910	0.000228901873432385	0.45345253382993	2.39220292735672	2.84565546118665		calcium-transporting ATPase, plasma membrane-type, putative / Ca(2+)-ATPase, putative (ACA13); Identical to Putative calcium-transporting ATPase 13, plasma membrane-type (EC 3.6.3.8) (Ca(2+)-ATPase isoform 13) (ACA13) [Arabidopsis Thaliana] (GB:Q9LIK7); similar to ACA10 (autoinhibited Ca2+ -ATPase 10), calcium-transporting ATPase/ calmodulin binding [Arabidopsis thaliana] (TAIR:AT4G29900.1); simi…
245668_at	AT1G28330	0.000228922008491637	-1.08472729078945	9.95549236824581	8.87076507745636	DRM1, DYL1	dormancy-associated protein (DRM1), dormancy-associated protein (DRM1)
261230_at	AT1G20010	0.000229982922918242	-1.81724826569295	8.17979230712696	6.36254404143401	TUB5	beta tubulin
261981_at	AT1G33811	0.000230107514253999	-3.24942235927275	6.18738278841059	2.93796042913783		GDSL-motif lipase/hydrolase family protein; similar to GDSL-motif lipase/hydrolase family protein [Arabidopsis thaliana] (TAIR:AT5G45670.1); similar to GDSL-lipase protein [Capsicum annuum] (GB:AAX20033.1); contains InterPro domain Lipolytic enzyme, G-D-S-L; (InterPro:IPR001087)
258158_at	AT3G17790	0.000230724617467299	2.11639754238529	5.41065474505408	7.52705228743937	ATACP5, ATPAP17, PAP17, ATACP5, ATPAP17, PAP17	ATACP5 (acid phosphatase 5); acid phosphatase/ protein serine/threonine phosphatase; similar to ATPAP3/PAP3 (purple acid phosphatase 3), acid phosphatase/ protein serine/threonine phosphatase [Arabidopsis thaliana] (TAIR:AT1G14700.1); similar to putative acid phosphatase [Lupinus luteus] (GB:CAE85073.1); contains InterPro domain Acid phosphatase, type 5; (InterPro:IPR012007); contains InterPro do…
259784_at	AT1G29450	0.000230736235805445	-2.16900552817456	5.0280281617563	2.85902263358174		auxin-responsive protein, putative; similar to auxin-responsive protein, putative [Arabidopsis thaliana] (TAIR:AT1G29510.1); similar to auxin-induced SAUR-like protein [Capsicum annuum] (GB:AAM12781.1); contains InterPro domain Auxin responsive SAUR protein; (InterPro:IPR003676)
245852_at	AT5G13510	0.000232112444640227	-1.18343498634075	8.81743181430262	7.63399682796187		ribosomal protein L10 family protein; Identical to 50S ribosomal protein L10, chloroplast precursor (CL10) (RPL10) [Arabidopsis Thaliana] (GB:Q9FY50); similar to ribosomal protein L10 family protein [Arabidopsis thaliana] (TAIR:AT3G12370.1); similar to 50S ribosomal protein L10, chloroplast precursor (CL10) (GB:O80362); contains InterPro domain Ribosomal protein L10; (InterPro:IPR001790)
266813_at	AT2G44920	0.000235906117327881	-1.89833236938305	7.99286825933482	6.09453588995177		thylakoid lumenal 15 kDa protein, chloroplast; Identical to Thylakoid lumenal 15 kDa protein, chloroplast precursor (p15) [Arabidopsis Thaliana] (GB:O22160;GB:Q949R8); similar to FIP2 (FH protein interacting protein 2), voltage-gated potassium channel [Arabidopsis thaliana] (TAIR:AT5G55000.1); similar to hypothetical protein BL107_13840 [Synechococcus sp. BL107] (GB:ZP_01468001.1); similar to Os0…
261240_at	AT1G32940	0.000236342434477388	1.75331651978408	3.21174990197163	4.96506642175571	ATSBT3.5, SBT3.5	subtilase family protein; similar to subtilase family protein [Arabidopsis thaliana] (TAIR:AT1G32950.1); similar to subtilase family protein [Arabidopsis thaliana] (TAIR:AT1G32960.1); similar to subtilase family protein [Arabidopsis thaliana] (TAIR:AT4G10540.1); similar to Os09g0530800 [Oryza sativa (japonica cultivar-group)] (GB:NP_001063751.1); similar to Protease-associated PA; Proteinase inhi…
249775_at	AT5G24160	0.000236543439533478	2.84426534289879	5.15501764581254	7.99928298871132		squalene monooxygenase 1,2 / squalene epoxidase 1,2 (SQP1,2); Identical to Squalene monooxygenase 1,2 (EC 1.14.99.7) (Squalene epoxidase 1,2) (SE 1,2) (SQP1,2) [Arabidopsis Thaliana] (GB:O65402); similar to SQP1 (Squalene monooxygenase 1) [Arabidopsis thaliana] (TAIR:AT5G24150.1); similar to SQP2 (Squalene monooxygenase 2), oxidoreductase [Arabidopsis thaliana] (TAIR:AT5G24140.1); similar to Squa…
266262_at	AT2G27590	0.000237132418742988	0.250199458894026	4.08265052182881	4.33284998072284		similar to conserved hypothetical protein [Medicago truncatula] (GB:ABE93200.1); contains domain no description (G3D.3.40.50.150); contains domain S-adenosyl-L-methionine-dependent methyltransferases (SSF53335)
254910_at	AT4G11175	0.000238082642504957	-0.945050450747408	7.67454901102063	6.72949856027322		translation initiation factor IF-1, chloroplast, putative; Identical to Translation initiation factor IF-1, chloroplast precursor [Arabidopsis Thaliana] (GB:O82499;GB:Q56YK9;GB:Q8GY59;GB:Q9T016); similar to Translation initiation factor IF-1, chloroplast precursor (GB:Q94KR7); contains InterPro domain Nucleic acid-binding, OB-fold, subgroup; (InterPro:IPR012340); contains InterPro domain Nucleic …
262314_at	AT1G70810	0.000238251291147604	1.30372606898407	6.71690088240126	8.02062695138533		C2 domain-containing protein; similar to C2 domain-containing protein [Arabidopsis thaliana] (TAIR:AT1G70800.1); similar to C2 [Medicago truncatula] (GB:ABE81436.1); contains InterPro domain C2; (InterPro:IPR000008); contains InterPro domain C2 calcium/lipid-binding region, CaLB; (InterPro:IPR008973)
257634_s_at	AT3G26170, AT3G26180	0.00023831058873046	0.819514518911237	7.44270646200235	8.2622209809136	CYP71B19, CYP71B20	putative cytochrome P450, putative cytochrome P450
253925_at	AT4G26690	0.000238903161872927	-0.57578809569582	6.69418095822741	6.11839286253159	GPDL2, MRH5, SHV3	Involved in root hair development., Involved in root hair development., Involved in root hair development.
256576_at	AT3G28210	0.000239649692687358	0.967604519467935	2.91164544258072	3.87924996204865	PMZ	Encodes a putative zinc finger protein (PMZ).
246550_at	AT5G14920	0.000240213110466297	-1.65565243635310	8.3204188863081	6.66476644995501		gibberellin-regulated family protein; similar to ATEPR1 (Arabidopsis thaliana extensin proline-rich 1) [Arabidopsis thaliana] (TAIR:AT2G27380.1); similar to hypothetical protein [Brassica napus var. napus] (GB:AAS68179.1); contains InterPro domain Pistil-specific extensin-like protein; (InterPro:IPR003882); contains InterPro domain Gibberellin regulated protein; (InterPro:IPR003854), structural c…
AFFX-r2-At-Ubq-3_x_at		0.000240638501763920	0.469371525347775	10.5907567132459	11.0601282385937
259053_at	AT3G03320	0.000241757434280522	0.639347146507478	3.83879039454382	4.4781375410513		similar to unknown protein [Arabidopsis thaliana] (TAIR:AT2G43470.1); similar to ProFAR isomerase associated, putative [Oryza sativa (japonica cultivar-group)] (GB:AAX96077.1); contains InterPro domain ProFAR isomerase-like; (InterPro:IPR010759)
250209_at	AT5G14030	0.000243195707271562	0.342084286792602	7.68987729136952	8.03196157816212		translocon-associated protein beta (TRAPB) family protein; similar to translocon-associated protein beta family protein-like [Solanum tuberosum] (GB:ABB87132.1); contains InterPro domain Translocon-associated beta; (InterPro:IPR008856)
250531_at	AT5G08650	0.000243280270874228	-1.63962620699229	7.02682181177046	5.38719560477816		GTP-binding protein LepA, putative; similar to GTP binding / translation elongation factor [Arabidopsis thaliana] (TAIR:AT5G39900.1); similar to GTP-binding protein LepA [Synechococcus elongatus PCC 7942] (GB:YP_399498.1); similar to putative LepA protein [Oryza sativa (japonica cultivar-group)] (GB:BAD28023.1); similar to GTP-binding protein LepA [Synechococcus elongatus PCC 6301] (GB:YP_171750.…
257343_s_at	AT1G34904, AT1G34967, AT5G17125	0.00024528574402457	3.02449438081964	2.66986631327195	5.69436069409159		copia-like retrotransposon family, has a 2.6e-90 P-value blast match to GB:AAB82754 retrofit (TY1_Copia-element) (Oryza longistaminata), copia-like retrotransposon family, has a 8.6e-83 P-value blast match to GB:CAA72989 open reading frame 1 (Ty1_Copia-element) (Brassica oleracea), copia-like retrotransposon family, has a 4.1e-182 P-value blast match to dbj|BAA78426.1| polyprotein (AtRE2-1) (Arab…
259786_at	AT1G29660	0.000245667344108458	-2.53770622122919	7.53297498934354	4.99526876811435		GDSL-motif lipase/hydrolase family protein; similar to GDSL-motif lipase/hydrolase family protein [Arabidopsis thaliana] (TAIR:AT1G29670.1); similar to GDSL-lipase 1 [Capsicum annuum] (GB:AAZ23955.1); contains InterPro domain Lipolytic enzyme, G-D-S-L; (InterPro:IPR001087)
247459_at	AT5G62200	0.000246182182858899	0.535579701055406	6.9861958822481	7.5217755833035		embryo-specific protein-related; similar to embryo-specific protein-related [Arabidopsis thaliana] (TAIR:AT2G41470.1); similar to Embryo-specific 3 [Medicago truncatula] (GB:ABE79354.1); contains InterPro domain Lipase/lipooxygenase, PLAT/LH2; (InterPro:IPR008976); contains InterPro domain Embryo-specific 3; (InterPro:IPR010417)
252678_s_at	AT3G44300, AT3G44310	0.000246833326294757	1.27558210479162	10.0282520691164	11.3038341739080	NIT2, ATNIT1, NIT1, NITI	encodes a nitrilase (nitrile aminohydrolase, EC 3.5.5.1) which catalyzes the hydrolysis of indole-3-acetonitrile (IAN) to indole-3-acetic acid (IAA).Mutants have reduced sensitivity to IAN and are sensitive to IAA. Other members of the NIT gene family a, Mutants are resistant to indole-3-acetonitrile. NIT1 catalyzes the terminal activation step in indole-acetic acid biosynthesis. Predominantly ex…
265247_at	AT2G43030	0.000247906873036105	-1.15697599244966	10.1924664179432	9.03549042549353		ribosomal protein L3 family protein; Identical to 50S ribosomal protein L3-1, chloroplast precursor (RPL3A) [Arabidopsis Thaliana] (GB:Q9SKX4;GB:Q8LEQ9); similar to RPL3P (ribosomal protein large subunit 3P), structural constituent of ribosome [Arabidopsis thaliana] (TAIR:AT3G17465.1); similar to 50S ribosomal protein L3, chloroplast precursor (GB:O80360); contains InterPro domain Translation fac…
247487_at	AT5G62150	0.000248657031730195	2.19914871799542	4.92956113654873	7.12870985454415		peptidoglycan-binding LysM domain-containing protein; similar to peptidoglycan-binding LysM domain-containing protein [Arabidopsis thaliana] (TAIR:AT4G25433.1); similar to Os10g0524300 [Oryza sativa (japonica cultivar-group)] (GB:NP_001065106.1); similar to Putative dihydrodipicolinate reductase-like protein [Oryza sativa (japonica cultivar-group)] (GB:AAO15285.1); similar to OSJNBa0019K04.5 [Ory…
245336_at	AT4G16515	0.000251391115823298	-1.82837566495871	5.78623978272718	3.95786411776847		unknown protein
265996_at	AT2G24200	0.000252463123468654	0.681361340845182	8.91009866829062	9.5914600091358		cytosol aminopeptidase; Identical to Leucine aminopeptidase 1 (EC 3.4.11.1) (LAP 1) (Leucyl aminopeptidase 1) (Proline aminopeptidase 1) (EC 3.4.11.5) (Prolyl aminopeptidase 1) (PM25) [Arabidopsis Thaliana] (GB:P30184); similar to cytosol aminopeptidase family protein [Arabidopsis thaliana] (TAIR:AT4G30920.1); similar to cytosol aminopeptidase family protein [Arabidopsis thaliana] (TAIR:AT4G30910…
249561_at	AT5G38340	0.00025281263230845	0.376295751891664	2.4966580492377	2.87295380112936		disease resistance protein (TIR-NBS-LRR class), putative; similar to disease resistance protein (NBS-LRR class), putative [Arabidopsis thaliana] (TAIR:AT5G38350.1); similar to RPP1 (RECOGNITION OF PERONOSPORA PARASITICA 1) [Arabidopsis thaliana] (TAIR:AT3G44480.1); similar to disease resistance protein (TIR-NBS-LRR class), putative [Arabidopsis thaliana] (TAIR:AT1G65850.1); similar to nematode re…
245795_at	AT1G32160	0.00025283054147031	-1.17650502854002	7.58823348853444	6.41172845999442		similar to unknown protein [Arabidopsis thaliana] (TAIR:AT3G17800.2); similar to unknown protein [Oryza sativa (japonica cultivar-group)] (GB:AAO38836.1); similar to Os03g0717900 [Oryza sativa (japonica cultivar-group)] (GB:NP_001051084.1); similar to Os04g0595100 [Oryza sativa (japonica cultivar-group)] (GB:NP_001053731.1); contains InterPro domain Protein of unknown function DUF760; (InterPro:I…
245044_at	AT2G26500	0.000253116109791606	-1.38835176545447	12.1123168573234	10.7239650918690		cytochrome b6f complex subunit (petM), putative; similar to unknown [Euphorbia esula] (GB:AAF34768.1), cytochrome b6f complex subunit (petM), putative; similar to unknown [Euphorbia esula] (GB:AAF34768.1); contains InterPro domain PetM of cytochrome b6f complex subunit 7; (InterPro:IPR012595)
255540_at	AT4G01800	0.000253139901681974	-1.53544358603674	6.68784208691813	5.15239850088139		preprotein translocase secA subunit, putative; Identical to Preprotein translocase secA subunit, chloroplast precursor (SECA) [Arabidopsis Thaliana] (GB:Q9SYI0); similar to preprotein translocase secA family protein [Arabidopsis thaliana] (TAIR:AT1G21650.1); similar to preprotein translocase secA precursor - spinach (GB:A57386); similar to Preprotein translocase secA subunit, chloroplast precurso…
252463_at	AT3G47070	0.000254326873132103	-2.79116410644654	10.8775960569956	8.08643195054904		similar to thylakoid soluble phosphoprotein [Spinacia oleracea] (GB:CAD45559.1)
263533_at	AT2G24820	0.000256824816717792	-1.17084075440355	6.47303637324469	5.30219561884114	TIC55	TIC55 (TRANSLOCON AT THE INNER ENVELOPE MEMBRANE OF CHLOROPLASTS 55); oxidoreductase; similar to ACD1 (ACCELERATED CELL DEATH 1, PHEOPHORBIDE A OXYGENASE) [Arabidopsis thaliana] (TAIR:AT3G44880.1); similar to Rieske iron-sulfur protein Tic55 [Pisum sativum] (GB:CAA04157.1); similar to Os02g0792800 [Oryza sativa (japonica cultivar-group)] (GB:NP_001048363.1); contains InterPro domain Pheophorbide …
253730_at	AT4G29480	0.000259146714233284	0.544762136207519	7.93400281453635	8.47876495074387		mitochondrial ATP synthase g subunit family protein; similar to hydrogen ion transporting ATP synthase, rotational mechanism / hydrogen ion transporting ATPase, rotational mechanism [Arabidopsis thaliana] (TAIR:AT2G19680.2); similar to unknown [Solanum tuberosum] (GB:ABA40451.1); contains InterPro domain ATPase, F0 complex, subunit G, mitochondrial; (InterPro:IPR006808)
258554_at	AT3G06980	0.000261838077287068	-0.968316113565503	6.63618166892621	5.66786555536071		DEAD/DEAH box helicase, putative; Identical to DEAD-box ATP-dependent RNA helicase 50 (EC 3.6.1.-) (RH50) [Arabidopsis Thaliana] (GB:Q8GUG7;GB:Q9M901); similar to DEAD/DEAH box helicase, putative [Arabidopsis thaliana] (TAIR:AT4G09730.1); similar to unnamed protein product [Homo sapiens] (GB:BAD18438.1); contains InterPro domain DEAD/DEAH box helicase; (InterPro:IPR001410); contains InterPro doma…
258277_at	AT3G26830	0.000262024975176296	3.70162790084765	3.42177966822971	7.12340756907736	CYP71B15, PAD3	Mutations in pad3 are defective in biosynthesis of the indole derived phytoalexin camalexin. Encodes a cytochrome P450 enzyme that catalyzes the conversion of dihydrocamalexic acid to camalexin., Mutations in pad3 are defective in biosynthesis of the indole derived phytoalexin camalexin. Encodes a cytochrome P450 enzyme that catalyzes the conversion of dihydrocamalexic acid to camalexin.
265033_at	AT1G61520	0.00026227795807261	-1.37970397552347	13.3340103676702	11.9543063921467	LHCA3	PSI type III chlorophyll a/b-binding protein (Lhca3*1)
252679_at	AT3G44260	0.000263372789557831	-1.45150413982558	6.6908926383979	5.23938849857232		CCR4-NOT transcription complex protein, putative; similar to CCR4-NOT transcription complex protein, putative [Arabidopsis thaliana] (TAIR:AT5G22250.1); similar to CCR4 associated factor 1-related protein [Capsicum annuum] (GB:ABG66307.1); contains InterPro domain Ribonuclease CAF1; (InterPro:IPR006941); contains InterPro domain Polynucleotidyl transferase, Ribonuclease H fold; (InterPro:IPR01233…
260769_at	AT1G49010	0.000264925453642746	-2.44378835262697	5.13329541157727	2.6895070589503		myb family transcription factor; similar to myb family transcription factor [Arabidopsis thaliana] (TAIR:AT5G08520.1); similar to MYB transcription factor MYB109 [Glycine max] (GB:ABH02851.1); contains InterPro domain Homeodomain-related; (InterPro:IPR012287); contains InterPro domain Homeodomain-like; (InterPro:IPR009057); contains InterPro domain Myb-like DNA-binding region, SHAQKYF class; (Int…
262693_at	AT1G62780	0.000264931197026752	-1.21391978642872	7.13421371993728	5.92029393350856		similar to B0616E02-H0507E05.5 [Oryza sativa (indica cultivar-group)] (GB:CAH67829.1)
266767_at	AT2G46910	0.000265975458634243	-0.75268094660881	6.57053744198209	5.81785649537328		plastid-lipid associated protein PAP / fibrillin family protein; similar to plastid-lipid associated protein PAP, putative [Arabidopsis thaliana] (TAIR:AT4G22240.1); similar to fibrillin 8 [Coffea canephora] (GB:ABD39695.1); contains InterPro domain PAP fibrillin; (InterPro:IPR006843)
246253_at	AT4G37260	0.000267597508413870	-2.00482055031566	8.8558774356068	6.85105688529114	ATMYB73, MYB73	Member of the R2R3 factor gene family., Member of the R2R3 factor gene family.
249001_at	AT5G44990	0.000268583320947213	1.32269474427558	2.53599322152207	3.85868796579765		similar to unknown protein [Arabidopsis thaliana] (TAIR:AT4G19880.1); similar to Glutathione S-transferase, C-terminal-like [Medicago truncatula] (GB:ABC75353.1); contains InterPro domain Thioredoxin-like fold; (InterPro:IPR012336); contains InterPro domain Glutathione S-transferase, C-terminal-like; (InterPro:IPR010987); contains InterPro domain Thioredoxin fold; (InterPro:IPR012335)
245761_at	AT1G66890	0.000269752796485850	-1.39835344414262	5.60636209830825	4.20800865416563		similar to 50S ribosomal protein-related [Arabidopsis thaliana] (TAIR:AT5G16200.1)
247900_at	AT5G57290	0.000271407422118603	0.542340242872982	6.29608560751282	6.8384258503858		60S acidic ribosomal protein P3 (RPP3B); Identical to 60S acidic ribosomal protein P3-2 (RPP3B) [Arabidopsis Thaliana] (GB:Q9LVC9); similar to 60S acidic ribosomal protein P3 (RPP3A) [Arabidopsis thaliana] (TAIR:AT4G25890.1); similar to Os06g0701400 [Oryza sativa (japonica cultivar-group)] (GB:NP_001058484.1); similar to 60S acidic ribosomal protein P3 [Lactuca saligna] (GB:AAR22559.1); similar t…
247755_at	AT5G59090	0.000272065182804194	1.26965914443997	6.17655370150593	7.4462128459459	ATSBT4.12, ATSBT4.12, ATSBT4.12	subtilase family protein; similar to subtilase family protein [Arabidopsis thaliana] (TAIR:AT5G59120.1); similar to subtilase family protein [Arabidopsis thaliana] (TAIR:AT5G58820.1); similar to subtilase family protein [Arabidopsis thaliana] (TAIR:AT5G58840.1); similar to subtilisin-like protease C1 [Glycine max] (GB:AAN12272.1); similar to Peptidase S8 and S53, subtilisin, kexin, sedolisin; Pro…
248283_at	AT5G52920	0.000274720594436775	-1.11315315343255	8.11697211219064	7.00381895875809	PKP-BETA1, PKP1, PKP2	pyruvate kinase, putative; similar to pyruvate kinase, putative [Arabidopsis thaliana] (TAIR:AT1G32440.1); similar to Pyruvate kinase isozyme G, chloroplast precursor (GB:Q40546); similar to Pyruvate kinase [Medicago truncatula] (GB:ABE87102.1); similar to Os10g0571200 [Oryza sativa (japonica cultivar-group)] (GB:NP_001065454.1); contains InterPro domain Pyruvate kinase, beta-barrel-like; (InterP…
245809_at	AT1G58440	0.000276970318501169	-1.41596653605053	5.77270509999373	4.3567385639432	SQE1, XF1	Encodes a putative protein that has been speculated, based on sequence similarities, to have squalene monooxygenase activity., Encodes a putative protein that has been speculated, based on sequence similarities, to have squalene monooxygenase activity.
260567_at	AT2G43820	0.000277657491471209	3.11711934842089	5.22000265956329	8.33712200798418	GT, UGT74F2	Induced by Salicylic acid, virus, fungus and bacteria.Involved in the tryptophan synthesis pathway. Independent of NPR1 for their induction by salicylic acid., Induced by Salicylic acid, virus, fungus and bacteria.Involved in the tryptophan synthesis pathway. Independent of NPR1 for their induction by salicylic acid.
255305_at	AT4G04770	0.000279103551814994	-2.0804039941127	8.57720710268135	6.49680310856865	ATABC1, ATNAP1, LAF6	Encodes an iron-stimulated ATPase. A member of the NAP subfamily of ABC transporters. Involved in Fe-S cluster assembly. Similar to SufB. Involved in the regulation of iron homeostasis. Able to form homodimers. Interacts with AtNAP7 inside the chloroplast., Encodes an iron-stimulated ATPase. A member of the NAP subfamily of ABC transporters. Involved in Fe-S cluster assembly. Similar to SufB. Inv…
249224_at	AT5G42130	0.000279465280990785	-0.920890197644405	4.90318811369333	3.98229791604893		mitochondrial substrate carrier family protein; similar to SAMC2 (S-adenosylmethionine carrier 2), binding [Arabidopsis thaliana] (TAIR:AT1G34065.1); similar to mitochondrial carrier protein-like [Oryza sativa (japonica cultivar-group)] (GB:BAD88246.1); contains InterPro domain Mitochondrial carrier protein; (InterPro:IPR002067); contains InterPro domain Mitochondrial substrate carrier; (InterPro…
246147_s_at	AT5G19990, AT5G20000	0.00028172974072231	0.66924815085684	7.16342539566947	7.8326735465263	ATSUG1, RPT6A	26S proteasome AAA-ATPase subunit, 26S proteasome AAA-ATPase subunit, ATPase; similar to ATSUG1, ATPase [Arabidopsis thaliana] (TAIR:AT5G19990.1); similar to 26S proteasome regulatory subunit 8 [Pinus taeda] (GB:AAF27916.1); similar to 26S proteasome RPT6a subunit [Dactylis glomerata] (GB:AAG42150.1); similar to TAT-binding protein homolog [Matricaria chamomilla] (GB:BAA87070.2); contains InterPr…
253335_at	AT4G33500	0.000281928616025487	-1.36393986070498	7.10359456784624	5.73965470714126		protein phosphatase 2C-related / PP2C-related; similar to catalytic [Arabidopsis thaliana] (TAIR:AT4G16580.1); similar to Os03g0192500 [Oryza sativa (japonica cultivar-group)] (GB:NP_001049240.1); similar to Protein phosphatase 2C containing protein, expressed [Oryza sativa (japonica cultivar-group)] (GB:ABF94415.1); similar to Protein phosphatase 2C containing protein, expressed [Oryza sativa (j…
251759_at	AT3G55630	0.000283082131684437	-1.867231098777	7.8854116621095	6.0181805633325	ATDFD, ATDFD	ATDFD (A. THALIANA DHFS-FPGS HOMOLOG D); tetrahydrofolylpolyglutamate synthase; similar to ATDFB (A. THALIANA DHFS-FPGS HOMOLOG B), tetrahydrofolylpolyglutamate synthase [Arabidopsis thaliana] (TAIR:AT5G05980.2); similar to putative folylpolyglutamate synthetase [Oryza sativa (japonica cultivar-group)] (GB:AAG13624.1); similar to Os03g0111100 [Oryza sativa (japonica cultivar-group)] (GB:NP_001048…
256156_at	AT3G08510	0.000283398487503736	-1.31881790600288	9.44599986137636	8.12718195537348	ATPLC2	Phosphoinositide-specific phospholipase C (PI-PLC), catalyzes hydrolysis of phosphatidylinositol 4,5-bisphosphate into inositol 1,4,5-trisphosphate and diacylglycerol.
251293_at	AT3G61930	0.000284112511614605	1.40504467897027	3.41837190583095	4.82341658480122		unknown protein
249754_at	AT5G24530	0.000284495090909967	2.48511250212626	5.0102595634998	7.49537206562606	DMR6	oxidoreductase, 2OG-Fe(II) oxygenase family protein; similar to oxidoreductase, 2OG-Fe(II) oxygenase family protein [Arabidopsis thaliana] (TAIR:AT4G10490.1); similar to 2OG-Fe(II) oxygenase [Medicago truncatula] (GB:ABE85154.1); contains InterPro domain 2OG-Fe(II) oxygenase; (InterPro:IPR005123)
262229_at	AT1G68620	0.000284525476697677	3.52426096668781	3.28589192477833	6.81015289146614		similar to unknown protein [Arabidopsis thaliana] (TAIR:AT5G16080.1); similar to CXE carboxylesterase [Actinidia deliciosa] (GB:ABB89015.1); contains InterPro domain Esterase/lipase/thioesterase; (InterPro:IPR000379); contains InterPro domain Alpha/beta hydrolase fold-3; (InterPro:IPR013094)
248986_at	AT5G45170	0.000285045107098447	-0.627833833440907	7.84917572424005	7.22134189079914		CbbY protein-related; similar to haloacid dehalogenase-like hydrolase family protein [Arabidopsis thaliana] (TAIR:AT3G48420.1); similar to Predicted haloacid-halidohydrolase and related hydrolases (ISS) [Ostreococcus tauri] (GB:CAL50173.1); similar to Os12g0630700 [Oryza sativa (japonica cultivar-group)] (GB:NP_001067339.1)
255110_at	AT4G08770	0.000285161151465616	2.46299912065905	4.18875216393053	6.65175128458959		peroxidase, putative; Identical to Peroxidase 37 precursor (EC 1.11.1.7) (Atperox P37) (ATP38) (PER37) [Arabidopsis Thaliana] (GB:Q9LDN9;GB:Q8L7B3); similar to peroxidase, putative [Arabidopsis thaliana] (TAIR:AT4G08780.1); similar to Peroxidase C2 precursor (GB:P17179); contains InterPro domain Haem peroxidase; (InterPro:IPR010255); contains InterPro domain Haem peroxidase, plant/fungal/bacteria…
253062_at	AT4G37590	0.000287233450203556	-0.46856220051873	5.87949673141225	5.41093453089352	NPY5	phototropic-responsive NPH3 family protein; similar to phototropic-responsive NPH3 family protein [Arabidopsis thaliana] (TAIR:AT2G23050.1); similar to Os12g0583500 [Oryza sativa (japonica cultivar-group)] (GB:NP_001067147.1); similar to transposon protein, putative, Mutator sub-class, expressed [Oryza sativa (japonica cultivar-group)] (GB:ABF94544.1); similar to Os03g0609800 [Oryza sativa (japon…
256542_at	AT1G42550	0.000287944530615012	-1.39100219759422	6.24974794461054	4.85874574701632	PMI1	Encodes a plant-specific protein of unknown function that appears to be conserved among angiosperms.
252181_at	AT3G50685	0.000291687693499353	-1.20563741661713	8.83720281905275	7.63156540243562		similar to p-166-4_1 [Pinus resinosa] (GB:AAY17046.1); similar to Os10g0213700 [Oryza sativa (japonica cultivar-group)] (GB:NP_001064326.1)
245854_at	AT5G13490	0.000292124287384224	1.09233869271937	5.06392058812825	6.15625928084762	AAC2	Encodes mitochondrial ADP/ATP carrier
248169_at	AT5G54610	0.000292303821098164	3.83623266492651	2.20248796967980	6.03872063460631	ANK	Induced in response to Salicylic acid. Belongs to the ankyrin repeat protein family.
248798_at	AT5G47190	0.000293439600322377	-1.26891973016839	7.82322826078173	6.55430853061334		ribosomal protein L19 family protein; Identical to 50S ribosomal protein L19-2, chloroplast precursor [Arabidopsis Thaliana] (GB:Q8RXX5;GB:Q8LBV7;GB:Q9LVU0); similar to ribosomal protein L19 family protein [Arabidopsis thaliana] (TAIR:AT4G17560.1); similar to plastid ribosomal protein L19, putative [Brassica oleracea] (GB:ABD64915.1); contains InterPro domain Ribosomal protein L19; (InterPro:IPR0…
247073_at	AT5G66570	0.000300496883169800	-1.32873827326879	12.4829204654986	11.1541821922298	MSP-1, OE33, OEE1, OEE33, PSBO-1, PSBO1	Encodes a protein which is an extrinsic subunit of photosystem II and which has been proposed to play a central role in stabilization of the catalytic manganese cluster. In <i>Arabidopsis thaliana</i> the PsbO proteins are encoded by two genes: <i>psbO1</i> and <i>psbO2</i>. PsbO1 is the major isoform in the wild-type., Encodes a protein which is an extrinsic subunit of photosystem II and which h…
258607_at	AT3G02730	0.000301829567285604	-1.42149760633199	10.2540993600506	8.83260175371858	ATF1, TRXF1	ATF1/TRXF1 (THIOREDOXIN F-TYPE 1); thiol-disulfide exchange intermediate; Identical to Thioredoxin F-type 1, chloroplast precursor (TRX-F1) [Arabidopsis Thaliana] (GB:Q9XFH8;GB:Q9M8R5); similar to ATF2/TRXF2 (THIOREDOXIN F2), thiol-disulfide exchange intermediate [Arabidopsis thaliana] (TAIR:AT5G16400.1); similar to Thioredoxin F-type, chloroplast precursor (TRX-F) (GB:O48897); contains InterPro …
258456_at	AT3G22420	0.000302198874297563	-0.801881771395233	6.08246439089795	5.28058261950271	WNK2, ZIK3	Encodes a member of the WNK family (9 members in all) of protein kinases, the structural design of which is clearly distinct from those of other known protein kinases, such as receptor-like kinases and mitogen-activated protein kinases. Its transcription is under the control of circadian rhythms., Encodes a member of the WNK family (9 members in all) of protein kinases, the structural design of w…
263161_at	AT1G54020	0.000304718126209368	0.213722856746144	2.27953717288022	2.49326002962637		myrosinase-associated protein, putative; similar to myrosinase-associated protein, putative [Arabidopsis thaliana] (TAIR:AT1G54010.1); similar to myrosinase-associated protein [Brassica napus] (GB:CAA71238.1); contains InterPro domain Lipolytic enzyme, G-D-S-L; (InterPro:IPR001087)
255047_at	AT4G09670	0.000305519738715983	-0.670952567228198	6.51980604157956	5.84885347435136		oxidoreductase family protein; Identical to Probable oxidoreductase At4g09670 (EC 1.-.-.-) [Arabidopsis Thaliana] (GB:Q9SZ83;GB:Q56ZU4;GB:Q94AR5); similar to oxidoreductase family protein [Arabidopsis thaliana] (TAIR:AT1G34200.1); similar to AX110P [Daucus carota] (GB:BAA03455.1); contains InterPro domain Oxidoreductase, C-terminal; (InterPro:IPR004104); contains InterPro domain Oxidoreductase, N…
260164_at	AT1G79870	0.000305607653355435	-0.397466249982732	6.46996635924249	6.07250010925976		oxidoreductase family protein; similar to oxidoreductase family protein [Arabidopsis thaliana] (TAIR:AT1G12550.1); similar to hydroxyphenylpyruvate reductase (HPPR) [Solenostemon scutellarioides] (GB:CAD47810.2); contains InterPro domain D-isomer specific 2-hydroxyacid dehydrogenase, catalytic region; (InterPro:IPR006139); contains InterPro domain D-isomer specific 2-hydroxyacid dehydrogenase, NA…
264435_at	AT1G10360	0.000307208685417487	-1.82776601557961	6.24259061109177	4.41482459551216	ATGSTU18, GST29	Encodes glutathione transferase belonging to the tau class of GSTs. Naming convention according to Wagner et al. (2002)., Encodes glutathione transferase belonging to the tau class of GSTs. Naming convention according to Wagner et al. (2002).
264054_at	AT2G22540	0.000307879845150939	-1.03441602358531	7.28839646769049	6.25398044410518	AGL22, SVP	Encodes a nuclear protein that acts as a floral repressor and that functions within the thermosensory pathway. It represses FT expression via direct binding to the vCArG III motif in the FT promoter., Encodes a nuclear protein that acts as a floral repressor and that functions within the thermosensory pathway. It represses FT expression via direct binding to the vCArG III motif in the FT promoter.
251954_at	AT3G53670	0.000308938385562418	0.764426414193874	6.88316336151797	7.64758977571184		similar to unknown protein [Arabidopsis thaliana] (TAIR:AT2G37480.1); similar to hypothetical protein MtrDRAFT_AC125368g26v1 [Medicago truncatula] (GB:ABE93949.1); similar to hypothetical protein MtrDRAFT_AC135797g8v1 [Medicago truncatula] (GB:ABE82095.1)
250751_at	AT5G05890	0.000309176686545315	-1.02480990731453	4.72437997192837	3.69957006461384		UDP-glucoronosyl/UDP-glucosyl transferase family protein; similar to UDP-glucoronosyl/UDP-glucosyl transferase family protein [Arabidopsis thaliana] (TAIR:AT5G05900.1); similar to UDP-glucoronosyl/UDP-glucosyl transferase family protein [Arabidopsis thaliana] (TAIR:AT5G05880.1); similar to UDP-glucose: chalcononaringenin 2'-O-glucosyltransferase [Dianthus caryophyllus] (GB:BAD52007.1); contains I…
264096_at	AT1G78995	0.000309309870433533	-1.95818858134379	6.99335688096123	5.03516829961744		similar to hypothetical protein [Oryza sativa (japonica cultivar-group)] (GB:BAD10530.1)
265722_at	AT2G40100	0.000310260931408053	0.262965640315375	5.4235921175427	5.68655775785807	LHCB4.3	Lhcb4:3 protein (Lhcb4.3, light harvesting complex of photosystem II
246275_at	AT4G36540	0.00031081009495416	-2.3128112564999	7.3347568948005	5.02194563830059	BEE2, BEE2	BEE2 (BR ENHANCED EXPRESSION 2); DNA binding / transcription factor; similar to basic helix-loop-helix (bHLH) family protein [Arabidopsis thaliana] (TAIR:AT2G18300.1); similar to Helix-loop-helix DNA-binding [Medicago truncatula] (GB:ABE85937.1); contains InterPro domain Helix-loop-helix DNA-binding; (InterPro:IPR011598); contains InterPro domain Basic helix-loop-helix dimerisation region bHLH; (…
253687_at	AT4G29520	0.000312087754638054	1.31504292834554	5.51039824934968	6.82544117769522		similar to Saposin B [Medicago truncatula] (GB:ABE80541.1); contains InterPro domain Saposin B; (InterPro:IPR008139)
254326_at	AT4G22610	0.000312892424522782	-0.532941278614623	5.72170513094391	5.18876385232929		protease inhibitor/seed storage/lipid transfer protein (LTP) family protein; similar to protease inhibitor/seed storage/lipid transfer protein (LTP) family protein [Arabidopsis thaliana] (TAIR:AT4G22520.1); similar to Os04g0554600 [Oryza sativa (japonica cultivar-group)] (GB:NP_001053512.1); similar to P-rich protein NtEIG-C29 [Nicotiana tabacum] (GB:BAB16431.1); contains InterPro domain Plant li…
262744_at	AT1G28680	0.000313903672007406	0.618956069519226	5.1388159234603	5.75777199297952		transferase family protein; similar to transferase family protein [Arabidopsis thaliana] (TAIR:AT5G07080.1); similar to elicitor inducible gene product EIG-I24 [Nicotiana tabacum] (GB:BAB16426.1); contains InterPro domain Transferase; (InterPro:IPR003480)
251701_at	AT3G56650	0.000314674561624177	-1.57572591056349	7.00460937360403	5.42888346304054		thylakoid lumenal 20 kDa protein; similar to thylakoid lumenal 29.8 kDa protein [Arabidopsis thaliana] (TAIR:AT1G77090.1); similar to Os12g0190200 [Oryza sativa (japonica cultivar-group)] (GB:NP_001066340.1); similar to Os01g0805300 [Oryza sativa (japonica cultivar-group)] (GB:NP_001044559.1); similar to thylakoid lumenal 29.8 kDa protein, putative, expressed [Oryza sativa (japonica cultivar-grou…
246524_at	AT5G15860	0.000315122483808993	0.306437504446234	2.66439674228839	2.97083424673462	ATPCME	Encodes a protein with prenylcysteine methylesterase activity.
248768_at	AT5G47700	0.000315672375414043	0.544166439138403	9.75667222399552	10.3008386631339		60S acidic ribosomal protein P1 (RPP1C); Identical to 60S acidic ribosomal protein P1-3 (RPP1C) [Arabidopsis Thaliana] (GB:Q8LEQ0;GB:Q9FIK9); similar to 60S acidic ribosomal protein P1 (RPP1A) [Arabidopsis thaliana] (TAIR:AT1G01100.4); similar to acidic ribosomal protein P1a-like [Solanum tuberosum] (GB:ABB29934.1); contains InterPro domain Ribosomal protein 60S; (InterPro:IPR001813)
257925_at	AT3G23170	0.000316874606321958	-1.61863953742304	4.93717183771022	3.31853230028718		similar to ATBET12 [Arabidopsis thaliana] (TAIR:AT4G14450.1)
260837_at	AT1G43670	0.000318113724325420	-1.90459232045334	8.9930362847562	7.08844396430287		fructose-1,6-bisphosphatase, putative / D-fructose-1,6-bisphosphate 1-phosphohydrolase, putative / FBPase, putative; Identical to Fructose-1,6-bisphosphatase, cytosolic (EC 3.1.3.11) (D-fructose-1,6- bisphosphate 1-phosphohydrolase) (FBPase) [Arabidopsis Thaliana] (GB:Q9MA79); similar to fructose-1,6-bisphosphatase, putative / D-fructose-1,6-bisphosphate 1-phosphohydrolase, putative / FBPase, put…
252024_at	AT3G52880	0.000321094266392115	0.601752752613665	8.59200303392336	9.19375578653703	ATMDAR1	Encodes a peroxisomal monodehydroascorbate reductase, involved in the ascorbate-glutathione cycle which removes toxic H2O2
262440_at	AT1G47710	0.000322203208021375	0.7907246292784	6.80622530389335	7.59694993317175		serpin, putative / serine protease inhibitor, putative; similar to serpin, putative / serine protease inhibitor, putative [Arabidopsis thaliana] (TAIR:AT3G45220.1); similar to serpin-like protein [Citrus x paradisi] (GB:AAN76362.1); contains InterPro domain Proteinase inhibitor I4, serpin; (InterPro:IPR000215)
266770_at	AT2G03090	0.000322559770950379	1.04553462768394	4.34387981668547	5.38941444436941	ATEXP15, ATEXPA15, ATHEXP, EXP15	member of Alpha-Expansin Gene Family. Naming convention from the Expansin Working Group (Kende et al, 2004. Plant Mol Bio). Involved in the formation of nematode-induced syncytia in roots of Arabidopsis thaliana., member of Alpha-Expansin Gene Family. Naming convention from the Expansin Working Group (Kende et al, 2004. Plant Mol Bio). Involved in the formation of nematode-induced syncytia in roo…
252711_at	AT3G43720	0.000322842944038140	-1.68130398158979	7.11022368501765	5.42891970342786		lipid binding; similar to protease inhibitor/seed storage/lipid transfer protein (LTP) family protein [Arabidopsis thaliana] (TAIR:AT2G27130.1); similar to Plant lipid transfer protein/Par allergen [Medicago truncatula] (GB:ABE89509.1); contains InterPro domain Plant lipid transfer/seed storage/trypsin-alpha amylase inhibitor; (InterPro:IPR003612), protease inhibitor/seed storage/lipid transfer p…
256527_at	AT1G66100	0.000324054758812636	-3.25387192744857	6.79955428647363	3.54568235902506		thionin, putative; Identical to Probable thionin-2.4 precursor [Contains: Probable thionin-2.4; Acidic protein] [Arabidopsis Thaliana] (GB:Q9C8D6); similar to THI2.2 (THIONIN 2.2), toxin receptor binding [Arabidopsis thaliana] (TAIR:AT5G36910.1); similar to thionin (GB:AAC41679.1); contains InterPro domain Thionin; (InterPro:IPR001010)
252888_at	AT4G39210	0.000324622227740384	2.05844966905088	3.02253768738412	5.080987356435	APL3	Encodes the large subunit of ADP-Glucose Pyrophosphorylase which catalyzes the first, rate limiting step in starch biosynthesis. The large subunit plays a regulatory role whereas the small subunit (ApS) is the catalytic isoform. Four isoforms (ApL1-4) have been identified. ApL3 is the major large subunit isoform present in inflorescences, fruits and roots.
250076_at	AT5G16660	0.000326530562941292	-0.525237838855762	7.9728000525433	7.44756221368753		similar to unknown protein [Arabidopsis thaliana] (TAIR:AT3G02900.1); similar to hypothetical protein [Plantago major] (GB:CAH59416.1)
266899_at	AT2G34620	0.000327101278295271	-1.69011867800578	5.23699855873167	3.54687988072590		mitochondrial transcription termination factor-related / mTERF-related; similar to mitochondrial transcription termination factor-related / mTERF-related [Arabidopsis thaliana] (TAIR:AT2G03050.1); similar to mTERF-like protein [Brassica napus] (GB:ABC70867.1); contains InterPro domain Mitochodrial transcription termination factor-related; (InterPro:IPR003690)
246268_at	AT1G31800	0.000328070081408678	-0.83671956214265	7.90648352527785	7.0697639631352	CYP97A3, LUT5	Encodes a protein with &#946;-ring carotenoid hydroxylase activity., Encodes a protein with &#946;-ring carotenoid hydroxylase activity.
259375_at	AT3G16370	0.000328993605426285	-2.30017786548671	9.64178010031678	7.34160223483006		GDSL-motif lipase/hydrolase family protein; similar to GDSL-motif lipase, putative [Arabidopsis thaliana] (TAIR:AT5G22810.1); similar to Lipolytic enzyme, G-D-S-L [Medicago truncatula] (GB:ABE90349.1); contains InterPro domain Lipolytic enzyme, G-D-S-L; (InterPro:IPR001087)
265199_s_at	AT2G36770, AT2G36780	0.000329907761206832	1.15931719772958	3.09834374488035	4.25766094260993		UDP-glucoronosyl/UDP-glucosyl transferase family protein; similar to UDP-glucoronosyl/UDP-glucosyl transferase family protein [Arabidopsis thaliana] (TAIR:AT2G36780.1); similar to DOGT1 (DON-GLUCOSYLTRANSFERASE), UDP-glycosyltransferase/ transferase, transferring glycosyl groups [Arabidopsis thaliana] (TAIR:AT2G36800.1); similar to UGT73C2 (UDP-glucosyl transferase 73C2), UDP-glycosyltransferase/…
255088_at	AT4G09350	0.000331341732690723	-1.42580232478799	6.16978325432597	4.74398092953797		DNAJ heat shock N-terminal domain-containing protein; similar to DNAJ heat shock protein, putative [Arabidopsis thaliana] (TAIR:AT1G80030.2); similar to Os11g0216100 [Oryza sativa (japonica cultivar-group)] (GB:NP_001067508.1); similar to DnaJ family protein [Synechococcus sp. JA-3-3Ab] (GB:YP_475458.1); contains InterPro domain Heat shock protein DnaJ, N-terminal; (InterPro:IPR001623)
248962_at	AT5G45680	0.000331590573541359	-1.83123135911125	7.77930157706258	5.94807021795133		FK506-binding protein 1 (FKBP13); Identical to FKBP-type peptidyl-prolyl cis-trans isomerase 3, chloroplast precursor (EC 5.2.1.8) (PPIase) (Rotamase) (AtFKBP13) (FK506-binding protein 1) (FKBP13) [Arabidopsis Thaliana] (GB:Q9SCY2;GB:Q8M8T4); similar to immunophilin, putative / FKBP-type peptidyl-prolyl cis-trans isomerase, putative [Arabidopsis thaliana] (TAIR:AT4G39710.1); similar to Chain A, C…
256036_at	AT1G07110	0.000333712347620675	-1.38643198232849	8.19379410075314	6.80736211842465	ATF2KP, F2KP, FKFBP	Encodes the bifunctional enzyme fructose-6-phosphate 2-kinase/fructose-2,6-bisphosphatase., Encodes the bifunctional enzyme fructose-6-phosphate 2-kinase/fructose-2,6-bisphosphatase., Encodes the bifunctional enzyme fructose-6-phosphate 2-kinase/fructose-2,6-bisphosphatase.
266207_at	AT2G27680	0.000336350882461059	-0.903111637624423	8.37584967708798	7.47273803946356		aldo/keto reductase family protein; similar to aldo/keto reductase family protein [Arabidopsis thaliana] (TAIR:AT1G06690.1); similar to unknown protein [Oryza sativa (japonica cultivar-group)] (GB:BAD46252.1); contains InterPro domain Aldo/keto reductase; (InterPro:IPR001395)
250971_at	AT5G02810	0.000338850261444202	-1.64421581654647	6.22243249271636	4.5782166761699	APRR7, PRR7	PRR7 and PRR9 are partially redundant essential components of a temperature-sensitive circadian system. CCA1 and LHY had a positive effect on PRR7 expression levels., PRR7 and PRR9 are partially redundant essential components of a temperature-sensitive circadian system. CCA1 and LHY had a positive effect on PRR7 expression levels.
266037_at	AT2G05940	0.000339887587557461	2.44952449983465	5.8747579695264	8.32428246936105		protein kinase, putative; similar to kinase [Arabidopsis thaliana] (TAIR:AT5G35580.1); similar to Avr9/Cf-9 induced kinase 1 [Nicotiana tabacum] (GB:AAP03880.2); contains InterPro domain Protein kinase-like; (InterPro:IPR011009); contains InterPro domain Protein kinase; (InterPro:IPR000719); contains InterPro domain Tyrosine protein kinase; (InterPro:IPR001245); contains InterPro domain Serine/th…
253203_at	AT4G34710	0.000342958915654900	1.28669007354353	7.93657706499882	9.22326713854235	ADC2, SPE2	encodes a arginine decarboxylase (ADC), a rate-limiting enzyme that catalyzes the first step of polyamine (PA) biosynthesis via ADC pathway in Arabidopsis thaliana. Arabidopsis genome has two ADC paralogs, ADC1 and ADC2. ADC2 is stress-inducible (osmotic stress). Double mutant analysis showed that ADC genes are essential for the production of PA, and are required for normal seed development. Over…
245061_at	AT2G39730	0.000343574079038382	-1.66699827712162	11.7992552051122	10.1322569279905	RCA	Rubisco activase, a nuclear-encoded chloroplast protein that consists of two isoforms arising from alternative splicing in most plants. Required for the light activation of rubisco.
245321_at	AT4G15545	0.000344003473938424	-1.48822440347990	9.9839065768253	8.4956821733454		similar to unknown protein [Arabidopsis thaliana] (TAIR:AT1G16520.1); similar to unknown protein [Oryza sativa (japonica cultivar-group)] (GB:AAT85086.1); contains InterPro domain DNA topoisomerases I, dispensable insert, eukaryotic-type; (InterPro:IPR009054)
263761_at	AT2G21330	0.000344045590150366	-1.67033361315159	8.84641152385744	7.17607791070586		fructose-bisphosphate aldolase, putative; similar to fructose-bisphosphate aldolase, putative [Arabidopsis thaliana] (TAIR:AT4G38970.1); similar to plastidic aldolase NPALDP1 [Nicotiana paniculata] (GB:BAA77604.1); similar to latex plastidic aldolase-like protein [Hevea brasiliensis] (GB:AAM46780.1); similar to plastidic aldolase [Nicotiana paniculata] (GB:BAA77603.1); contains InterPro domain Fr…
260236_at	AT1G74470	0.000344107847307494	-1.64823369060087	10.6894482130731	9.04121452247219		Encodes for a multifunctional protein with geranylgeranyl reductase activity shown to catalyze the reduction of prenylated geranylgeranyl-chlorophyll a to phytyl-chlorophyll a (chlorophyll a) and free geranylgeranyl pyrophosphate to phytyl pyrophosphate.
262598_at	AT1G15260	0.000345011372361053	-1.67882942632860	5.87670487789812	4.19787545156951		similar to unknown protein [Arabidopsis thaliana] (TAIR:AT3G16070.1)
261119_at	AT1G75350	0.000345145052638705	-0.755717008115971	10.3046496436431	9.54893263552711	emb2184	EMB2184 (EMBRYO DEFECTIVE 2184); structural constituent of ribosome; Identical to 50S ribosomal protein L31, chloroplast precursor (CL31) (RPL31) [Arabidopsis Thaliana] (GB:Q9FWS4); similar to similar to chloroplast 50S ribosomal protein L31 [Medicago sativa] (GB:AAC77927.1); contains InterPro domain Ribosomal protein L31; (InterPro:IPR002150)
264042_at	AT2G03760	0.000345786117408311	0.837330666439064	4.62433517576878	5.46166584220784	ATST1, RAR047, ST	High similarity to flavonol sulfotransferases (FSTs). Differentially expressed during development, being more abundant in young seedlings and actively growing cell cultures. Expression induced in response to salicylic acid and methyl jasmonate and bacterial pathogens, High similarity to flavonol sulfotransferases (FSTs). Differentially expressed during development, being more abundant in young se…
256427_at	AT3G11090	0.000345802191686013	-1.26935379532729	5.27848756529481	4.00913376996753	LBD21	LOB domain family protein / lateral organ boundaries domain family protein (LBD21); Identical to Putative LOB domain-containing protein 21 (LBD21) [Arabidopsis Thaliana] (GB:Q9SRL8); similar to LOB domain protein 25 / lateral organ boundaries domain protein 25 (LBD25) [Arabidopsis thaliana] (TAIR:AT3G27650.1); similar to Protein of unknown function DUF260 [Medicago truncatula] (GB:ABE91408.1); co…
249867_at	AT5G23020	0.000347756588481918	0.96620278210017	7.12904390900105	8.09524669110122	IMS2, MAM-L, MAM3, IMS2, MAM-L, MAM3	methylthioalkymalate synthase-like. Also known as 2-isopropylmalate synthase (IMS2)., methylthioalkymalate synthase-like. Also known as 2-isopropylmalate synthase (IMS2)., methylthioalkymalate synthase-like. Also known as 2-isopropylmalate synthase (IMS2)., methylthioalkymalate synthase-like. Also known as 2-isopropylmalate synthase (IMS2). encodes a methylthioalkylmalate synthase involved in the…
247348_at	AT5G63810	0.000347938338381827	-1.15331822292590	6.01572747096904	4.86240924804315	BGAL10	member of Glycoside Hydrolase Family 35
250006_at	AT5G18660	0.000348163053461481	-1.49125657859090	7.67397404783718	6.18271746924628	PCB2	Encodes a protein with 3,8-divinyl protochlorophyllide a 8-vinyl reductase activity. Mutants accumulate divinyl chlorophyll rather than monovinyl chlorophyll.
264092_at	AT1G79040	0.000348356141179105	-0.726407403256307	13.2457892294912	12.5193818262349	PSBR	Encodes for the 10 kDa PsbR subunit of photosystem II (PSII). This subunit appears to be involved in the stable assembly of PSII, particularly that of the oxygen-evolving complex subunit PsbP. Mutants defective in this gene have reduced amounts of subunits PsbP and PsbQ in PSII. In turn, assembly of PsbR is dependent on the presence of PsbJ.
248449_at	AT5G51110	0.00034865301350344	-1.29771785125098	8.80985178319023	7.51213393193925		similar to dehydratase family [Arabidopsis thaliana] (TAIR:AT1G29810.1); similar to expressed protein [Oryza sativa (japonica cultivar-group)] (GB:ABF93463.1); contains InterPro domain Transcriptional coactivator/pterin dehydratase; (InterPro:IPR001533)
263345_s_at	AT2G05070, AT2G05100	0.000352258941973007	-1.9419350656019	11.4178982684615	9.4759632028596	LHCB2, LHCB2.2, LHCB2, LHCB2.1	Encodes Lhcb2.2. Belongs to the Lhc super-gene family encodes the light-harvesting chlorophyll a/b-binding (LHC) proteins that constitute the antenna system of the photosynthetic apparatus., Encodes Lhcb2.2. Belongs to the Lhc super-gene family encodes the light-harvesting chlorophyll a/b-binding (LHC) proteins that constitute the antenna system of the photosynthetic apparatus., Lhcb2.1 protein e…
259791_at	AT1G29700	0.000352693288564923	-2.07869434326295	6.0034993317755	3.92480498851255		similar to similar to Zn-dependent hydrolases of the beta-lactamase fold [Crocosphaera watsonii WH 8501] (GB:ZP_00516888.1); similar to Os12g0641300 [Oryza sativa (japonica cultivar-group)] (GB:NP_001067402.1); contains domain no description (G3D.3.60.15.10); contains domain Metallo-hydrolase/oxidoreductase (SSF56281)
263663_at	AT1G04410	0.000357661070416965	0.695793648042871	9.72095595740153	10.4167496054444		malate dehydrogenase, cytosolic, putative; Identical to Malate dehydrogenase, cytoplasmic 1 (EC 1.1.1.37) [Arabidopsis Thaliana] (GB:P93819); similar to malate dehydrogenase, cytosolic, putative [Arabidopsis thaliana] (TAIR:AT5G43330.1); similar to malate dehydrogenase-like protein [Solanum tuberosum] (GB:ABC01890.1); contains InterPro domain Malate dehydrogenase; (InterPro:IPR008267); contains I…
259911_at	AT1G72680	0.000359883710822305	1.85733000419250	5.28694862938876	7.14427863358126		cinnamyl-alcohol dehydrogenase, putative; similar to mannitol dehydrogenase, putative [Arabidopsis thaliana] (TAIR:AT4G39330.1); similar to Alcohol dehydrogenase superfamily, zinc-containing; D-isomer specific 2-hydroxyacid dehydrogenase, NAD-binding [Medicago truncatula] (GB:ABE84701.1); contains InterPro domain GroES-like; (InterPro:IPR011032); contains InterPro domain Alcohol dehydrogenase sup…
259838_at	AT1G52220	0.000359901151535782	-1.60309034394926	9.67056019988834	8.06746985593908		similar to TMP14 (THYLAKOID MEMBRANE PHOSPHOPROTEIN OF 14 KDA) [Arabidopsis thaliana] (TAIR:AT2G46820.2); similar to P0460E08.25 [Oryza sativa (japonica cultivar-group)] (GB:BAB61215.1); similar to Os01g0761000 [Oryza sativa (japonica cultivar-group)] (GB:NP_001044320.1)
259251_at	AT3G07600	0.000361065731600207	0.757352314899538	2.99504549224872	3.75239780714826		heavy-metal-associated domain-containing protein; similar to heavy-metal-associated domain-containing protein [Arabidopsis thaliana] (TAIR:AT5G48290.1); similar to heavy metal-associated domain, putative [Medicago truncatula] (GB:ABE90826.1); similar to Os04g0469100 [Oryza sativa (japonica cultivar-group)] (GB:NP_001053042.1); similar to Os04g0469000 [Oryza sativa (japonica cultivar-group)] (GB:N…
248509_at	AT5G50335	0.000361221430563668	-2.1627733124518	5.77532439559995	3.61255108314814		unknown protein
255567_at	AT4G01150	0.000361776566826279	-1.08248938361333	11.8405881976596	10.7580988140463		similar to threonine endopeptidase [Arabidopsis thaliana] (TAIR:AT4G38100.1); similar to unknown (GB:AAB00107.1)
247252_at	AT5G64770	0.000362765011829182	-2.04647125127730	9.82866791143925	7.78219666016195		similar to 80C09_10 [Brassica rapa subsp. pekinensis] (GB:AAZ41821.1)
251941_at	AT3G53470	0.000363469520257014	-1.39498844477791	6.4270070410803	5.03201859630239		similar to Os03g0285100 [Oryza sativa (japonica cultivar-group)] (GB:NP_001049768.1)
249864_at	AT5G22830	0.000365803663205099	-0.755188438023173	6.81543288743324	6.06024444941007	ATMGT10, GMN10	putative Mg(2+) transport protein, putative Mg(2+) transport protein
259403_at	AT1G17745	0.000366245578909303	1.99807266411480	7.10140247399926	9.09947513811405	PGDH	encodes a 3-Phosphoglycerate dehydrogenase
264845_at	AT1G03680	0.000369560565019655	-1.29069286903597	9.98089769341198	8.69020482437601	ATHM1, ATM1, TRX-M1	encodes a chloroplast thioredoxin similar to prokaryotic thioredoxins., encodes a chloroplast thioredoxin similar to prokaryotic thioredoxins., encodes a chloroplast thioredoxin similar to prokaryotic thioredoxins.
263221_at	AT1G30620	0.000371700190045936	0.789177788909419	4.16868586889366	4.95786365780308	HSR8, MUR4, UXE1	encodes a type-II membrane protein that catalyzes 4-epimerization of UDP-D-Xylose to UDP-L-Arabinose in vitro, the nucleotide sugar used by glycosyltransferases in the arabinosylation of cell wall polysaccharides and wall-resident proteoglycans., encodes a type-II membrane protein that catalyzes 4-epimerization of UDP-D-Xylose to UDP-L-Arabinose in vitro, the nucleotide sugar used by glycosyltran…
251449_at	AT3G59920	0.000372375103977435	0.54559441672108	8.12485945170055	8.67045386842163	ATGDI2	RAB GDP DISSOCIATION INHIBITOR 2
267057_at	AT2G32500	0.000373090041898541	-1.59610755121552	5.9314287489295	4.33532119771398		similar to unknown protein [Arabidopsis thaliana] (TAIR:AT2G31670.1); similar to Os03g0110900 [Oryza sativa (japonica cultivar-group)] (GB:NP_001048719.1); contains InterPro domain Stress responsive alpha-beta barrel; (InterPro:IPR013097)
266481_at	AT2G31070	0.000374108383848764	-0.465002717322606	3.26295537981451	2.79795266249191	TCP10	TCP10 (TCP domain protein 10); transcription factor; similar to TCP4 (TCP family transcription factor 4, maternal effect embryo arrest 35), transcription factor [Arabidopsis thaliana] (TAIR:AT3G15030.2); similar to TCP transcription factor [Medicago truncatula] (GB:ABE91915.1); contains InterPro domain TCP transcription factor; (InterPro:IPR005333)
245250_at	AT4G17490	0.000376676809557861	-2.96181487559240	6.04573731055847	3.08392243496606	ATERF6, ERF-6-6	Encodes a member of the ERF (ethylene response factor) subfamily B-3 of ERF/AP2 transcription factor family (ATERF-6). The protein contains one AP2 domain. There are 18 members in this subfamily including ATERF-1, ATERF-2, AND ATERF-5., Encodes a member of the ERF (ethylene response factor) subfamily B-3 of ERF/AP2 transcription factor family (ATERF-6). The protein contains one AP2 domain. There …
247717_at	AT5G59320	0.000377972987667611	5.5689648113675	4.51976082776244	10.0887256391299	LTP3	lipid transfer protein 3
247552_at	AT5G60920	0.000378962442561980	-0.310451677052106	8.73526900791148	8.42481733085937	COB	Encodes a glycosylphosphatidylinositol-anchored protein localized primarily in the plasma membrane of the longitudinal sides of root cells. Necessary for oriented cell expansion in Arabidopsis. Cob mutants have abnormal roots that expand radially rather than longitudinally under certain growth conditions.
260303_at	AT1G70520	0.00038095492415826	0.857565708828832	5.79398286029289	6.65154856912172		protein kinase family protein; similar to protein kinase family protein [Arabidopsis thaliana] (TAIR:AT1G70530.1); similar to Protein kinase domain containing protein, expressed [Oryza sativa (japonica cultivar-group)] (GB:ABA93633.2); similar to Os05g0130100 [Oryza sativa (japonica cultivar-group)] (GB:NP_001054549.1); contains InterPro domain Protein kinase-like; (InterPro:IPR011009); contains …
247734_at	AT5G59400	0.000380990024331976	-1.27035020925610	3.58460321240736	2.31425300315125		similar to unknown protein [Arabidopsis thaliana] (TAIR:AT4G11960.1); similar to unknown protein [Oryza sativa] (GB:AAK73156.1); contains domain DNA ligase/mRNA capping enzyme, catalytic domain (SSF56091)
248243_at	AT5G53590	0.00038172437946655	1.73041143534123	5.68937571258409	7.41978714792532		auxin-responsive family protein; similar to auxin-responsive family protein [Arabidopsis thaliana] (TAIR:AT4G00880.1); similar to Auxin responsive SAUR protein [Medicago truncatula] (GB:ABE93517.1); contains InterPro domain Auxin responsive SAUR protein; (InterPro:IPR003676)
258680_at	AT3G08580	0.000382650390646527	0.769948247123638	10.9548086141345	11.7247568612581	AAC1	mitochondrial ADP/ATP carrier
249519_at	AT5G38660	0.000383050749773914	-0.991783490969751	8.29030353268379	7.29852004171404	APE1	mutant has Altered acclimation responses;
249752_at	AT5G24660	0.000383212420544291	1.99538869596294	5.31474672015485	7.31013541611779	LSU2	similar to unknown protein [Arabidopsis thaliana] (TAIR:AT5G24655.1); similar to unknown protein [Brassica rapa subsp. pekinensis] (GB:AAQ92331.1)
255457_at	AT4G02770	0.000384213670097062	-1.13450431640432	11.7762291998656	10.6417248834612	PSAD-1	Encodes a protein predicted by sequence similarity with spinach PsaD to be photosystem I reaction center subunit II (PsaD1)
261362_s_at	AT1G41880, AT3G55750	0.000385573874875115	0.654313917560822	9.46480879016717	10.119122707728		60S ribosomal protein L35a (RPL35aB); Identical to 60S ribosomal protein L35a-4 (RPL35AD) [Arabidopsis Thaliana] (GB:P51422;GB:Q9M049); Identical to 60S ribosomal protein L35a-2 (RPL35AB) [Arabidopsis Thaliana] (GB:Q9FZH0); similar to 60S ribosomal protein L35a (RPL35aD) [Arabidopsis thaliana] (TAIR:AT3G55750.1); similar to ribosomal protein L33 [Castanea sativa] (GB:AAK25760.1); contains InterPr…
259609_at	AT1G52410	0.000386032023612066	2.67184769230415	5.11962845937463	7.79147615167878	TSA1	Contains a novel calcium-binding repeat sequence. Binds TSK in vitro. Localizes to small cytoplasmic vesicles in interphase cells. In cells synchronized for cell division, TSA1 and TSK relocalize to ends of spindle microtubules that are ahead of separating chromatids during metaphase and anaphase of mitosis. May be involved in mitosis together with TSK. Expressed preferentially in the flower and …
260492_at	AT2G41850	0.000386389615405687	0.989954176481839	2.89543016434588	3.88538434082772	ADPG2, PGAZAT	endo-polygalacturonase, putative; similar to ADPG1 (endo-polygalacturonase 1), polygalacturonase [Arabidopsis thaliana] (TAIR:AT3G57510.1); similar to endopolygalacturonase [Brassica napus] (GB:CAC05657.1); contains InterPro domain Virulence factor, pectin lyase fold; (InterPro:IPR011050); contains InterPro domain Glycoside hydrolase, family 28; (InterPro:IPR000743); contains InterPro domain Pect…
263517_at	AT2G21620	0.000388746365854236	1.03287045792638	8.78629034360815	9.81916080153453	RD2	Encodes gene that is induced in response to dessication; mRNA expression is seen 10 and 24 hrs after start of dessication treatment.
250936_at	AT5G03120	0.000388785239565183	-1.27966042244060	4.39471221454799	3.11505179210739		similar to conserved hypothetical protein [Medicago truncatula] (GB:ABE78315.1)
266988_at	AT2G39310	0.000389898780281906	0.743184551455588	9.08021870938313	9.82340326083872	JAL22	jacalin lectin family protein; Identical to Myrosinase-binding protein-like At2g39310 [Arabidopsis Thaliana] (GB:O80950); similar to jacalin lectin family protein [Arabidopsis thaliana] (TAIR:AT2G39330.1); similar to myrosinase binding protein [Brassica napus] (GB:CAA70587.1); contains InterPro domain Jacalin-related lectin; (InterPro:IPR001229)
253790_at	AT4G28660	0.000390476762424222	-0.845088693491535	7.08808806345029	6.24299936995875	PSB28	Similar to PsbW subunit of photosystem II.
258675_at	AT3G08770	0.000391574087180643	2.37047754453258	6.97589244048756	9.34636998502014	LTP6	lipid transfer protein 6
265248_at	AT2G43010	0.000391830094561746	-2.22032127602643	6.25549278021972	4.03517150419329	PIF4, SRL2	Isolated as a semidominant mutation defective in red -light responses. Encodes a nuclear localized bHLH protein that interacts with active PhyB protein. Negatively regulates phyB mediated red light responses., Isolated as a semidominant mutation defective in red -light responses. Encodes a nuclear localized bHLH protein that interacts with active PhyB protein. Negatively regulates phyB mediated r…
258321_at	AT3G22840	0.000391830690034426	3.9338526623443	3.82976430748347	7.76361696982778	ELIP, ELIP1	Encodes an early light-inducible protein., Encodes an early light-inducible protein.
254505_at	AT4G19985	0.000393464777491917	-1.7925082635344	5.51493427317261	3.72242600963821		GCN5-related N-acetyltransferase (GNAT) family protein; similar to ATNSI (NUCLEAR SHUTTLE INTERACTING) [Arabidopsis thaliana] (TAIR:AT1G32070.3); similar to hypothetical protein 174 [Porphyra yezoensis] (GB:YP_536873.1); contains InterPro domain GCN5-related N-acetyltransferase; (InterPro:IPR000182)
257297_at	AT3G28040	0.000393904573044161	-1.68740623208429	5.0385271259956	3.35112089391131		leucine-rich repeat transmembrane protein kinase, putative; similar to leucine-rich repeat transmembrane protein kinase, putative [Arabidopsis thaliana] (TAIR:AT5G01890.1); similar to leucine-rich repeat transmembrane protein kinase, putative [Arabidopsis thaliana] (TAIR:AT3G56370.1); similar to putative receptor-like protein kinase [Oryza sativa (japonica cultivar-group)] (GB:BAB92869.1); simila…
267435_at	AT2G33800	0.000395003320855812	-1.18288460041096	10.1317562117193	8.94887161130837		ribosomal protein S5 family protein; Identical to 30S ribosomal protein S5, chloroplast precursor (rps5) [Arabidopsis Thaliana] (GB:P93014); similar to ribosomal protein S5 family protein [Arabidopsis thaliana] (TAIR:AT1G64880.1); similar to 30S ribosomal protein S5, chloroplast precursor (GB:Q9ST69); contains InterPro domain Ribosomal protein S5, bacterial and chloroplast; (InterPro:IPR005712); …
254669_at	AT4G18370	0.000397493343410055	-1.55123151543016	6.64053834073866	5.0893068253085	DEG5, DEGP5, HHOA	Encodes a putative protease HhoA precursor (HhoA)., Encodes a putative protease HhoA precursor (HhoA)., Encodes a putative protease HhoA precursor (HhoA).
266583_at	AT2G46220	0.000398125828077121	-0.573792524611122	9.23207362664325	8.65828110203213		similar to unknown protein [Arabidopsis thaliana] (TAIR:AT1G16320.1); similar to hypothetical protein Npun02005080 [Nostoc punctiforme PCC 73102] (GB:ZP_00108317.1); similar to Os05g0215600 [Oryza sativa (japonica cultivar-group)] (GB:NP_001054933.1); similar to Os04g0613300 [Oryza sativa (japonica cultivar-group)] (GB:NP_001053853.1); contains domain NTF2-like (SSF54427)
262940_at	AT1G79520	0.00039890345432114	0.590505179925879	4.60194977523274	5.19245495515862		cation efflux family protein; similar to cation efflux family protein [Arabidopsis thaliana] (TAIR:AT1G16310.1); similar to cation diffusion facilitator 9 [Stylosanthes hamata] (GB:AAO38708.1); contains InterPro domain Cation efflux protein; (InterPro:IPR002524)
261378_at	AT1G18890	0.000400378606630687	1.47559386931304	5.18487754483855	6.66047141415159	ATCDPK1, CPK10	encodes a calcium-dependent protein kinase whose gene expression is induced by dehydration and high salt. Kinase activity could not be detected in vitro., encodes a calcium-dependent protein kinase whose gene expression is induced by dehydration and high salt. Kinase activity could not be detected in vitro.
260410_at	AT1G69870	0.000400952128900444	2.34696701396688	5.31091619478838	7.65788320875526		proton-dependent oligopeptide transport (POT) family protein; similar to proton-dependent oligopeptide transport (POT) family protein [Arabidopsis thaliana] (TAIR:AT1G27080.1); similar to Os03g0687000 [Oryza sativa (japonica cultivar-group)] (GB:NP_001050937.1); similar to nitrate transporter NRT1-5 [Glycine max] (GB:BAB19760.1); similar to Os01g0913300 [Oryza sativa (japonica cultivar-group)] (G…
257264_at	AT3G22060	0.000401346514316443	2.08354262817787	4.52307013706517	6.60661276524304		contains Pfam profile: PF01657 Domain of unknown function that is usually associated with protein kinase domain Pfam:PF00069, however this protein does not have the protein kinase domain
247037_at	AT5G67070	0.000401376486009021	-0.906976551203013	6.97721751474223	6.07024096353921	RALFL34	Member of a diversely expressed predicted peptide family showing sequence similarity to tobacco Rapid Alkalinization Factor (RALF), and is believed to play an essential role in the physiology of Arabidopsis. Consists of a single exon and is characterized by a conserved C-terminal motif and N-terminal signal peptide.
259727_at	AT1G60950	0.000402769899645706	-1.88582253743201	11.7938160557249	9.9079935182929	ATFD2, FED	encodes a ferredoxin gene, encodes a ferredoxin gene
256796_at	AT3G22210	0.000404127902542037	-2.34050474336198	9.26028373185564	6.91977898849366		similar to fortune-1 [Cycas edentata] (GB:AAL35744.1)
262910_at	AT1G59710	0.000404292878125732	1.07408928339698	3.39021728545226	4.46430656884924		similar to unknown protein [Arabidopsis thaliana] (TAIR:AT1G27100.1); similar to Cytosolic fatty-acid binding; Actin-crosslinking proteins [Medicago truncatula] (GB:ABE82702.1); contains InterPro domain Protein of unknown function DUF569; (InterPro:IPR007679); contains InterPro domain Actin-crosslinking proteins; (InterPro:IPR008999)
246389_at	AT1G77380	0.000407091863767954	1.17924754118421	3.77860529825606	4.95785283944027	AAP3	Amino acid permease which transports basic amino acids.
252950_at	AT4G38690	0.000408346251332984	-3.05415901792755	6.19918922573603	3.14503020780848		1-phosphatidylinositol phosphodiesterase-related; similar to 1-phosphatidylinositol phosphodiesterase-related [Arabidopsis thaliana] (TAIR:AT4G34920.1); similar to Ki1 protein [Beta vulgaris] (GB:AAO92349.1); contains InterPro domain Phosphatidylinositol-specific phospholipase C, X region; (InterPro:IPR000909)
251142_at	AT5G01015	0.000408609313603858	-1.04179772722862	4.18849489524625	3.14669716801763		similar to unknown protein [Arabidopsis thaliana] (TAIR:AT1G65295.1); similar to Os11g0463700 [Oryza sativa (japonica cultivar-group)] (GB:NP_001067867.1); similar to conserved hypothetical protein [Medicago truncatula] (GB:ABD28368.1)
245002_at	ATCG00270	0.000409489676606158	-1.91466915362352	6.88538662918265	4.97071747555913	PSBD	PSII D2 protein
264394_at	AT1G11860	0.000410926697182281	-1.82523750029668	10.2356932265987	8.41045572630202		aminomethyltransferase, putative; Identical to Aminomethyltransferase, mitochondrial precursor (EC 2.1.2.10) (Glycine cleavage system T protein) (GCVT) (GDCST) [Arabidopsis Thaliana] (GB:O65396;GB:Q42123); similar to unknown protein [Arabidopsis thaliana] (TAIR:AT1G60990.2); similar to Aminomethyltransferase, mitochondrial precursor (Glycine cleavage system T protein) (GCVT) (GB:P93256); similar …
263491_at	AT2G42600	0.000414618995517604	-0.597486608604373	7.30127590656156	6.70378929795719	ATPPC2	Encodes one of four Arabidopsis phosphoenolpyruvate carboxylase proteins.
248322_at	AT5G52760	0.000417544994316598	3.25112385769001	3.14042276326807	6.39154662095809		heavy-metal-associated domain-containing protein; similar to heavy-metal-associated domain-containing protein [Arabidopsis thaliana] (TAIR:AT5G52750.1); similar to unknown [Populus tremuloides] (GB:AAO63778.1); contains InterPro domain Heavy metal transport/detoxification protein; (InterPro:IPR006121)
259502_at	AT1G15670	0.000417618148617151	3.03983594806526	5.58257510187564	8.62241104994089		kelch repeat-containing F-box family protein; similar to kelch repeat-containing F-box family protein [Arabidopsis thaliana] (TAIR:AT1G80440.1); similar to kelch repeat-containing F-box-like [Oryza sativa (japonica cultivar-group)] (GB:BAD25000.1); similar to Os06g0594400 [Oryza sativa (japonica cultivar-group)] (GB:NP_001057979.1); contains InterPro domain Cyclin-like F-box; (InterPro:IPR001810)…
252876_at	AT4G39970	0.000418186901931883	-2.79142876889069	7.0521615360996	4.26073276720891		haloacid dehalogenase-like hydrolase family protein; similar to haloacid dehalogenase-like hydrolase family protein [Arabidopsis thaliana] (TAIR:AT3G48420.1); similar to Os08g0485900 [Oryza sativa (japonica cultivar-group)] (GB:NP_001062091.1); similar to Predicted haloacid-halidohydrolase and related hydrolases (ISS) [Ostreococcus tauri] (GB:CAL53722.1); contains InterPro domain HAD-superfamily …
262283_at	AT1G68590	0.000418374495201149	-0.99419061209938	9.50649368684454	8.51230307474516		plastid-specific 30S ribosomal protein 3, putative / PSRP-3, putative; Identical to Plastid-specific 30S ribosomal protein 3-1, chloroplast precursor (PSRP-3 1) [Arabidopsis Thaliana] (GB:Q9SX22;GB:Q8LD87); similar to plastid-specific 30S ribosomal protein 3, putative / PSRP-3, putative [Arabidopsis thaliana] (TAIR:AT5G15760.1); similar to Plastid-specific 30S ribosomal protein 3, chloroplast pre…
253971_at	AT4G26530	0.000422499383178222	-4.74945794250516	10.5929204342556	5.84346249175046		fructose-bisphosphate aldolase, putative; similar to fructose-bisphosphate aldolase, cytoplasmic [Arabidopsis thaliana] (TAIR:AT4G26520.1); similar to fructose-bisphosphate aldolase [Pandanus amaryllifolius] (GB:AAR88661.1); contains InterPro domain Fructose-bisphosphate aldolase, class-I; (InterPro:IPR000741), fructose-bisphosphate aldolase; similar to fructose-bisphosphate aldolase, cytoplasmic…
264899_at	AT1G23130	0.000423753105134419	-1.28682449673140	9.2938951738411	8.0070706771097		Bet v I allergen family protein; similar to Bet v I allergen family protein [Arabidopsis thaliana] (TAIR:AT1G70840.1); similar to major latex-like protein [Prunus persica] (GB:AAK14060.1); contains InterPro domain Bet v I allergen; (InterPro:IPR000916)
255332_at	AT4G04340	0.000424097286228955	-1.50661361381396	7.89142830823484	6.38481469442088		early-responsive to dehydration protein-related / ERD protein-related; similar to early-responsive to dehydration protein-related / ERD protein-related [Arabidopsis thaliana] (TAIR:AT3G21620.1); similar to early-responsive to dehydration protein-related / ERD protein-related [Arabidopsis thaliana] (TAIR:AT1G62320.1); similar to early-responsive to dehydration protein-related / ERD protein-related…
258619_at	AT3G02780	0.000424245151321033	0.343621870373967	7.72034144551294	8.0639633158869	IDI2, IPIAT1, IPP2	Encodes a protein with isopentenyl diphosphate:dimethylallyl diphosphate isomerase activity., Encodes a protein with isopentenyl diphosphate:dimethylallyl diphosphate isomerase activity., Encodes a protein with isopentenyl diphosphate:dimethylallyl diphosphate isomerase activity.
266071_at	AT2G18670, AT2G18680	0.00042684502348436	0.938239597768642	2.90741777329149	3.84565737106013		zinc finger (C3HC4-type RING finger) family protein; similar to zinc finger (C3HC4-type RING finger) family protein [Arabidopsis thaliana] (TAIR:AT4G30370.1); similar to Zinc finger, RING-type [Medicago truncatula] (GB:ABE91399.1); contains InterPro domain Zinc finger, RING-type; (InterPro:IPR001841), similar to unknown protein [Arabidopsis thaliana] (TAIR:AT2G18690.1); similar to Os08g0107100 [O…
251325_s_at	AT3G61470, AT5G28450	0.000429415227999163	-1.11471294254923	13.0191609754922	11.904448032943	LHCA2	Encodes a component of the light harvesting antenna complex of photosystem I., chlorophyll A-B binding protein, chloroplast, putative / LHCI type II CAB, putative; similar to LHCA2 (Photosystem I light harvesting complex gene 2), chlorophyll binding [Arabidopsis thaliana] (TAIR:AT3G61470.1); similar to Chlorophyll a-b binding protein, chloroplast precursor (LHCI type II CAB) (GB:P13869); similar …
254659_at	AT4G18240	0.000431083091851434	-1.19384195987949	6.72641149760682	5.53256953772733	ATSS4, SSIV	starch synthase-related protein; similar to ATSS3 (STARCH SYNTHASE 3), starch synthase/ transferase, transferring glycosyl groups [Arabidopsis thaliana] (TAIR:AT1G11720.1); similar to starch synthase IV [Triticum aestivum] (GB:ABD64538.1); similar to starch synthase isoform IV [Triticum aestivum] (GB:AAK97773.1); similar to starch synthase, isoform V [Vigna unguiculata] (GB:CAB40375.1); contains …
262456_at	AT1G11260	0.000431466079343661	-2.28394090447311	9.22555115532063	6.94161025084752	ATSTP1, ATSTP1, STP1, STP1	Encodes a H+/hexose cotransporter., Encodes a H+/hexose cotransporter., Encodes a H+/hexose cotransporter., Encodes a H+/hexose cotransporter.
253495_at	AT4G31850	0.000431561370956341	-2.08270733986902	5.35370408182491	3.27099674195589	PGR3	encodes a protein containing 27 pentatrico-peptide repeat (PPR) motifs
267154_at	AT2G30870	0.00043217017221238	0.864442455096809	10.4481144363453	11.3125568914421	ATGSTF10, ATGSTF4, ERD13, GSTF10	early dehydration-induced gene ERD13 homologous to tobacco and maize glutathione S-transferases. Encodes glutathione transferase belonging to the phi class of GSTs. Naming convention according to Wagner et al. (2002), early dehydration-induced gene ERD13 homologous to tobacco and maize glutathione S-transferases. Encodes glutathione transferase belonging to the phi class of GSTs. Naming conventio…
262536_at	AT1G17100	0.000432547785924065	-0.539696813093053	7.89540584107284	7.35570902797979		SOUL heme-binding family protein; similar to SOUL heme-binding family protein [Arabidopsis thaliana] (TAIR:AT1G78450.1); similar to Os01g0210500 [Oryza sativa (japonica cultivar-group)] (GB:NP_001042368.1); similar to Os01g0235300 [Oryza sativa (japonica cultivar-group)] (GB:NP_001042521.1); similar to novel protein (zgc:56136) [Danio rerio] (GB:CAI11708.1); contains InterPro domain SOUL heme-bin…
265417_at	AT2G20920	0.000433470845554942	-1.18381222354384	6.93602918500935	5.75221696146551		similar to CDF1 (CELL GROWTH DEFECT FACTOR 1), heat shock protein binding [Arabidopsis thaliana] (TAIR:AT5G23040.2); similar to expressed protein [Oryza sativa (japonica cultivar-group)] (GB:ABF93866.1)
266119_at	AT2G02100	0.000436349892394706	1.20881878919121	9.8822191351189	11.0910379243101	LCR69, PDF2.2	LCR69/PDF2.2 (Low-molecular-weight cysteine-rich 69); protease inhibitor; Identical to Low-molecular-weight cysteine-rich protein LCR69 precursor (LCR69) [Arabidopsis Thaliana] (GB:Q39182;GB:Q42011); similar to LCR68/PDF2.3 (Low-molecular-weight cysteine-rich 68), protease inhibitor [Arabidopsis thaliana] (TAIR:AT2G02130.1); similar to protease inhibitor II (GB:AAA91049.1); contains InterPro doma…
252409_at	AT3G47650	0.000437332400343585	-1.05093573848819	10.1055010708665	9.05456533237831		bundle-sheath defective protein 2 family / bsd2 family; similar to putative chaperon P13.9 [Castanea sativa] (GB:AAK25754.1); contains domain Cysteine-rich domain of the chaperone protein DnaJ. (SSF57938); contains domain no description (G3D.2.10.230.10)
253876_at	AT4G27430	0.000437385770446531	-1.21667420033027	6.25523578345944	5.03856158312917	CIP7	Positive regulator of light-regulated genes. Novel nuclear protein which requires light for its high level expression.
258588_s_at	AT3G04120	0.000437626808422555	1.30258950862865	10.4176245381276	11.7202140467563	GAPC, GAPC-1, GAPC1	encodes cytosolic GADPH (C subunit) involved in the glycolytic pathway but also interacts with H2O2 potentially placing it in a signalling cascade induced by ROS., encodes cytosolic GADPH (C subunit) involved in the glycolytic pathway but also interacts with H2O2 potentially placing it in a signalling cascade induced by ROS., encodes cytosolic GADPH (C subunit) involved in the glycolytic pathway …
248291_at	AT5G53020	0.00043783039244937	-0.653772924883609	4.33875079928888	3.68497787440527		similar to unknown protein [Arabidopsis thaliana] (TAIR:AT3G45900.1); similar to putative 200 kDa antigen p200 [Oryza sativa (japonica cultivar-group)] (GB:BAD88062.1); contains domain gb def: Emb|CAB82814.1 (PTHR21596:SF5); contains domain RIBONUCLEASE P PROTEIN SUBUNIT P38-RELATED (PTHR21596)
264383_at	AT2G25080	0.000438696065376303	-1.3522887744615	10.2806554423713	8.92836666790984	ATGPX1	Encodes glutathione peroxidase.
257859_at	AT3G12955	0.000442587410789445	0.40825862748897	2.67354320722874	3.08180183471771		auxin-responsive protein-related; similar to auxin-responsive protein-related [Arabidopsis thaliana] (TAIR:AT1G72430.1); similar to Os08g0452500 [Oryza sativa (japonica cultivar-group)] (GB:NP_001061954.1); contains InterPro domain Auxin responsive SAUR protein; (InterPro:IPR003676)
258239_at	AT3G27690	0.000443457895084142	-3.47744817356407	7.97255413561337	4.49510596204931	LHCB2, LHCB2.3, LHCB2.4	Encodes Lhcb2.4. Belongs to the Lhc super-gene family encodes the light-harvesting chlorophyll a/b-binding (LHC) proteins that constitute the antenna system of the photosynthetic apparatus., Encodes Lhcb2.4. Belongs to the Lhc super-gene family encodes the light-harvesting chlorophyll a/b-binding (LHC) proteins that constitute the antenna system of the photosynthetic apparatus., Encodes Lhcb2.4. …
253954_at	AT4G26970	0.000443878348454323	0.899418361462576	7.48834112345695	8.38775948491953		aconitate hydratase, cytoplasmic, putative / citrate hydro-lyase/aconitase, putative; Identical to Aconitate hydratase 3, mitochondrial precursor (EC 4.2.1.3) (Citrate hydro-lyase 3) (Aconitase 3) (ACO3) [Arabidopsis Thaliana] (GB:Q94A28;GB:Q9SZ36); similar to aconitate hydratase, cytoplasmic / citrate hydro-lyase / aconitase (ACO) [Arabidopsis thaliana] (TAIR:AT4G35830.1); similar to aconitate h…
249355_at	AT5G40500	0.000444715001328005	-1.63677179345101	6.6719170839681	5.03514529051709		similar to Os04g0482900 [Oryza sativa (japonica cultivar-group)] (GB:NP_001053120.1); similar to unnamed protein product [Ostreococcus tauri] (GB:CAL55654.1)
245123_at	AT2G47450	0.000446181733550658	-1.04647271807588	7.63418894163737	6.5877162235615	CAO, CPSRP43	A component of the chloroplast signal recognition particle pathway that is involved in LHCP targeting. Downregulated in response to high light., A component of the chloroplast signal recognition particle pathway that is involved in LHCP targeting. Downregulated in response to high light.
246548_at	AT5G14910	0.000447709972209797	-1.34580881827851	8.70926950374345	7.36346068546494		heavy-metal-associated domain-containing protein; similar to Os05g0337400 [Oryza sativa (japonica cultivar-group)] (GB:NP_001055238.1); similar to unknown protein [Oryza sativa (japonica cultivar-group)] (GB:AAV32180.1); contains InterPro domain Heavy metal transport/detoxification protein; (InterPro:IPR006121)
262170_at	AT1G74940	0.000447755574419944	-1.13697323031578	6.04918188701615	4.91220865670037		senescence-associated protein-related; similar to senescence-associated protein-related [Arabidopsis thaliana] (TAIR:AT1G19200.1); similar to Protein of unknown function DUF581 [Medicago truncatula] (GB:ABE90961.1); contains InterPro domain Protein of unknown function DUF581; (InterPro:IPR007650)
247585_at	AT5G60680	0.000447859665062170	-1.02929891073012	8.61030593467526	7.58100702394514		similar to unknown protein [Arabidopsis thaliana] (TAIR:AT3G45210.1); similar to Protein of unknown function DUF584 [Medicago truncatula] (GB:ABE80969.1); contains InterPro domain Protein of unknown function DUF584; (InterPro:IPR007608)
263691_at	AT1G26880	0.00044820332122205	0.621590842593417	8.60155233525016	9.22314317784358		60S ribosomal protein L34 (RPL34A); Identical to 60S ribosomal protein L34-1 (RPL34A) [Arabidopsis Thaliana] (GB:Q42351;GB:Q8L9D3); similar to RPL34 (RIBOSOMAL PROTEIN L34), structural constituent of ribosome [Arabidopsis thaliana] (TAIR:AT1G69620.1); similar to 60S ribosomal protein L34 (GB:P41098); contains InterPro domain Ribosomal protein L34e; (InterPro:IPR008195), 60S ribosomal protein L34 …
266018_at	AT2G18710	0.000449097861522504	-1.37154024485799	7.8397801491667	6.4682399043087	SCY1	SCY1 (SECY HOMOLOG 1); protein translocase; Identical to Preprotein translocase secY subunit, chloroplast precursor (CpSecY) (SECY) [Arabidopsis Thaliana] (GB:Q38885;GB:Q9SLG1); similar to EMB2289/SCY2 (EMBRYO DEFECTIVE 2289, SECY HOMOLOG 2), protein translocase [Arabidopsis thaliana] (TAIR:AT2G31530.1); similar to Preprotein translocase secY subunit, chloroplast precursor (CpSecY) (GB:O63066); s…
252291_s_at	AT3G49110, AT3G49120	0.00044981535704885	2.47651612823127	9.52566557095612	12.0021816991874	ATPCA, ATPRX33, PRX33, PRXCA, ATPCB, ATPERX34, PERX34, PRXCB	Class III peroxidase Perx33. Expressed in roots. Located in the cell wall. Involved in cell elongation. Expression activated by light. May play a role in generating H2O2 during defense response., Class III peroxidase Perx33. Expressed in roots. Located in the cell wall. Involved in cell elongation. Expression activated by light. May play a role in generating H2O2 during defense response., Class I…
247307_at	AT5G63860	0.00045004135561747	-0.415926601226006	7.74637569570852	7.33044909448252	UVR8	UV-B-specific signaling component that orchestrates expression of a range of genes with vital UV-protective functions. Located in the nucleus and the cytosol. Associates with chromatin via histones.
248181_at	AT5G54290	0.000453019880091	-0.738363194728746	7.54580552577802	6.80744233104928		cytochrome c biogenesis protein family; similar to c-type cytochrome biogenesis protein [Descurainia sophia] (GB:AAQ95739.1); contains InterPro domain Cytochrome c biogenesis protein, transmembrane region; (InterPro:IPR003834)
256022_at	AT1G58360	0.000453176231555814	1.23802935684718	6.15243830467232	7.3904676615195	AAP1, NAT2	neutral amino acid transporter expressed in seeds, neutral amino acid transporter expressed in seeds
263667_at	AT1G04270	0.000454637164666244	0.541616296921369	9.55283986156663	10.094456158488	RPS15	Encodes cytosolic ribosomal protein S15.
257623_at	AT3G26210	0.000454700079543696	1.46158915056193	5.71006484744933	7.17165399801126	CYP71B23	putative cytochrome P450
246210_at	AT4G36420	0.00045676337982202	0.339196831511083	4.63038981034018	4.96958664185126		ribosomal protein L12 family protein; similar to ribosomal protein L12 family protein [Arabidopsis thaliana] (TAIR:AT1G70190.1); similar to Ribosomal protein L7/12, oligomerisation [Medicago truncatula] (GB:ABE84067.1); contains InterPro domain Ribosomal protein L7/12, oligomerisation; (InterPro:IPR008932); contains InterPro domain Ribosomal protein L7/L12; (InterPro:IPR000206)
252391_at	AT3G47860	0.000459549635811743	-1.19027100474578	8.83171727622123	7.64144627147545		apolipoprotein D-related; similar to chloroplast lipocalin [Glycine max] (GB:ABB02412.1); contains InterPro domain Lipocalin-related protein and Bos/Can/Equ allergen; (InterPro:IPR000566); contains InterPro domain Lipocalin; (InterPro:IPR002345); contains InterPro domain Calycin-like; (InterPro:IPR011038); contains InterPro domain Calycin; (InterPro:IPR012674)
266746_s_at	AT2G02930, AT4G02520	0.000459809647153206	1.90412961054338	9.32776080565748	11.2318904162009	ATGSTF3, GST16, ATGSTF2, ATPM24, ATPM24.1, GST2	Encodes glutathione transferase belonging to the phi class of GSTs. Naming convention according to Wagner et al. (2002)., Encodes glutathione transferase belonging to the phi class of GSTs. Naming convention according to Wagner et al. (2002)., Encodes glutathione transferase belonging to the phi class of GSTs. Naming convention according to Wagner et al. (2002). The expression of this gene is upr…
247791_at	AT5G58710	0.000459864395604998	0.919803962669977	7.93577087883618	8.85557484150615	ROC7	Encodes cyclophilin ROC7.
258275_at	AT3G15760	0.000460380098847352	-0.826194098524241	5.16285838685632	4.33666428833208		similar to unknown protein [Arabidopsis thaliana] (TAIR:AT1G52565.1); similar to conserved hypothetical protein [Medicago truncatula] (GB:ABD28733.1)
259479_at	AT1G19020	0.000460403574102363	1.86067711360837	7.6535442884456	9.51422140205397		similar to unknown protein [Arabidopsis thaliana] (TAIR:AT3G48180.1); similar to conserved hypothetical protein [Medicago truncatula] (GB:ABE82379.1)
249247_at	AT5G42310	0.000462083406679047	-1.53069090176090	7.05657721660917	5.52588631484827		pentatricopeptide (PPR) repeat-containing protein; similar to pentatricopeptide (PPR) repeat-containing protein [Arabidopsis thaliana] (TAIR:AT3G22470.1); similar to CRP1 [Zea mays] (GB:AAC25599.1); similar to Os07g0548300 [Oryza sativa (japonica cultivar-group)] (GB:NP_001059927.1); contains InterPro domain Pentatricopeptide repeat; (InterPro:IPR002885); contains InterPro domain Protein prenyltr…
256215_at	AT1G50900	0.000462344004035196	-1.59027854940065	8.3511168753857	6.76083832598505		similar to unnamed protein product [Ostreococcus tauri] (GB:CAL57548.1); similar to Os07g0520800 [Oryza sativa (japonica cultivar-group)] (GB:NP_001059804.1); contains InterPro domain Ankyrin; (InterPro:IPR002110)
266168_at	AT2G38870	0.000462673109046044	2.38235539252340	5.99438579116302	8.37674118368643		protease inhibitor, putative; similar to serine protease inhibitor, potato inhibitor I-type family protein [Arabidopsis thaliana] (TAIR:AT2G38900.1); similar to type I proteinase inhibitor-like protein [Citrus x paradisi] (GB:AAN76363.1); contains InterPro domain Proteinase inhibitor I13, potato inhibitor I; (InterPro:IPR000864)
252943_at	AT4G39330	0.000464037154867211	-0.63371270375266	7.59197939652923	6.95826669277657		mannitol dehydrogenase, putative; Identical to Probable mannitol dehydrogenase (EC 1.1.1.255) (NAD-dependent mannitol dehydrogenase) (CAD1) [Arabidopsis Thaliana] (GB:P42734); similar to mannitol dehydrogenase, putative [Arabidopsis thaliana] (TAIR:AT2G21890.1); similar to mannitol dehydrogenase, putative [Arabidopsis thaliana] (TAIR:AT2G21730.1); similar to cinnamyl-alcohol dehydrogenase (GB:AAA…
256252_at	AT3G11340	0.000464245199779725	2.34598433803627	3.96808321326563	6.3140675513019		UDP-glucoronosyl/UDP-glucosyl transferase family protein; similar to UGT76C2 (UDP-glucosyl transferase 76C2), UDP-glycosyltransferase/ transferase, transferring glycosyl groups [Arabidopsis thaliana] (TAIR:AT5G05860.1); similar to UDP-glucose: chalcononaringenin 2'-O-glucosyltransferase [Dianthus caryophyllus] (GB:BAD52007.1); contains InterPro domain UDP-glucuronosyl/UDP-glucosyltransferase; (In…
257611_at	AT3G26580	0.00046464158741418	-1.06818517523939	10.0826553501975	9.01447017495815		binding; similar to hypothetical protein [Spinacia oleracea] (GB:CAA74590.1); contains InterPro domain Tetratricopeptide region; (InterPro:IPR013026); contains InterPro domain Tetratricopeptide-like helical; (InterPro:IPR011990)
262383_at	AT1G72940	0.000464906858815	-1.70651299082049	7.2953904400898	5.5888774492693		disease resistance protein (TIR-NBS class), putative; similar to disease resistance protein (TIR-NBS class), putative [Arabidopsis thaliana] (TAIR:AT1G72950.1); similar to resistance gene analog PU3 [Helianthus annuus] (GB:AAL07535.1); contains InterPro domain Disease resistance protein; (InterPro:IPR000767); contains InterPro domain Toll-Interleukin receptor; (InterPro:IPR000157)
265260_at	AT2G43000	0.000465374142901621	1.38191187758999	2.92841295804161	4.31032483563161	anac042	ANAC042 (Arabidopsis NAC domain containing protein 42); transcription factor; Identical to Putative NAC domain-containing protein 42 (ANAC042) [Arabidopsis Thaliana] (GB:Q9SK55); similar to transcription factor [Arabidopsis thaliana] (TAIR:AT3G12910.1); similar to putative development regulation gene OsNAC4 protein [Oryza sativa (japonica cultivar-group)] (GB:BAC45041.1); similar to Os03g0777000 …
254083_at	AT4G24920	0.0004663223614193	0.772294147648175	8.27836496747754	9.05065911512572		protein transport protein SEC61 gamma subunit, putative; Identical to Protein transport protein SEC61 gamma-1 subunit (SEC61G2) [Arabidopsis Thaliana] (GB:Q9SW34); similar to protein transport protein SEC61 gamma subunit, putative [Arabidopsis thaliana] (TAIR:AT5G50460.1); similar to Os02g0178400 [Oryza sativa (japonica cultivar-group)] (GB:NP_001046076.1); similar to Protein transport protein SE…
247025_at	AT5G67030	0.000470193309643305	-1.38159484791760	7.62067747550713	6.23908262758953	ABA1, ATABA1, ATZEP, IBS3, LOS6, NPQ2, ZEP	Encodes a single copy zeaxanthin epoxidase gene that functions in first step of the biosynthesis of the abiotic stress hormone abscisic acid (ABA). Mutants in this gene are unable to express female sterility in response to beta-aminobutyric acid, as wild type plants do., Encodes a single copy zeaxanthin epoxidase gene that functions in first step of the biosynthesis of the abiotic stress hormone …
263137_at	AT1G78660	0.00047469771028849	1.23509701865427	7.26538771371863	8.5004847323729	ATGGH1	The Arabidopsis protein AtGGH1 is a gamma-glutamyl hydrolase cleaving pentaglutamates to yield di- and triglutamates. The enzyme is involved in the tetrahydrofolate metabolism and located to the vacuole.
249380_at	AT5G40370	0.000476455719136910	0.927894498938892	9.73255176275382	10.6604462616927		glutaredoxin, putative; Identical to Glutaredoxin-C2 (AtGrxC2) (GRXC2) [Arabidopsis Thaliana] (GB:Q9FNE2); similar to glutaredoxin, putative [Arabidopsis thaliana] (TAIR:AT5G63030.1); similar to glutaredoxin [Tilia platyphyllos] (GB:AAL04507.1); contains InterPro domain Thioredoxin-like fold; (InterPro:IPR012336); contains InterPro domain Glutaredoxin, eukaryotic and viruses; (InterPro:IPR011899)…
264968_at	AT1G67360	0.000478574563480513	2.7079846623736	6.11533298369547	8.82331764606906		rubber elongation factor (REF) family protein; Identical to REF/SRPP-like protein At1g67360 [Arabidopsis Thaliana] (GB:Q9FYF7); similar to rubber elongation factor (REF) protein-related [Arabidopsis thaliana] (TAIR:AT2G47780.1); similar to Stress-related protein (GB:Q9SW70); contains InterPro domain Rubber elongation factor; (InterPro:IPR008802)
266989_at	AT2G39330	0.000479554392987706	2.50860336579165	3.17137979937941	5.67998316517106	JAL23	jacalin lectin family protein; Identical to Myrosinase-binding protein-like At2g39330 [Arabidopsis Thaliana] (GB:O80948); similar to jacalin lectin family protein [Arabidopsis thaliana] (TAIR:AT2G39310.1); similar to myrosinase binding protein [Brassica napus] (GB:CAA70587.1); contains InterPro domain Jacalin-related lectin; (InterPro:IPR001229)
266461_at	AT2G47730	0.000480719668802151	0.553901794659442	9.63464236548749	10.1885441601469	ATGSTF5, ATGSTF8, GST6, GSTF8	Encodes glutathione transferase belonging to the phi class of GSTs. Naming convention according to Wagner et al. (2002)., Encodes glutathione transferase belonging to the phi class of GSTs. Naming convention according to Wagner et al. (2002)., Encodes glutathione transferase belonging to the phi class of GSTs. Naming convention according to Wagner et al. (2002)., Encodes glutathione transferase b…
255379_at	AT4G03520	0.000481996841687963	-0.935660326203436	10.4243875910786	9.48872726487511	ATHM2	chloroplast localized thioredoxin, similar to prokaryotic types.
259016_at	AT3G07480	0.000485224403455739	0.467252344709326	8.03954714800564	8.50679949271497		electron carrier/ iron ion binding; similar to unknown protein [Oryza sativa (japonica cultivar-group)] (GB:BAD34428.1); similar to Os09g0514600 [Oryza sativa (japonica cultivar-group)] (GB:NP_001063661.1); contains InterPro domain Adrenodoxin; (InterPro:IPR001055); contains InterPro domain 2Fe-2S Ferredoxin-like fold; (InterPro:IPR012675); contains InterPro domain Ferredoxin; (InterPro:IPR001041)
252353_at	AT3G48200	0.000488014723899852	-1.33947569275352	7.35410698302119	6.01463129026767		similar to Os05g0594500 [Oryza sativa (japonica cultivar-group)] (GB:NP_001056507.1); similar to IMP dehydrogenase/GMP reductase [Medicago truncatula] (GB:ABE93579.1); contains domain gb def: Hypothetical protein At3g48200 (PTHR12326:SF1); contains domain UNCHARACTERIZED (PTHR12326)
249052_at	AT5G44420	0.000488424845109027	4.02864386264465	4.12239980242134	8.15104366506599	LCR77, PDF1.2, PDF1.2A	Encodes an ethylene- and jasmonate-responsive plant defensin. mRNA levels are not responsive to salicylic acid treatment; although jasmonate and salicylic acid can act synergistically to enhance the expression of this gene., Encodes an ethylene- and jasmonate-responsive plant defensin. mRNA levels are not responsive to salicylic acid treatment; although jasmonate and salicylic acid can act synerg…
266656_at	AT2G25900	0.000488802127081498	-2.01897955934366	8.26411545574778	6.24513589640412	ATCTH	putative Cys3His zinc finger protein (ATCTH) mRNA, complete
254398_at	AT4G21280	0.000489836784393172	-1.72318505621225	11.1888317853564	9.46564672914413	PSBQ, PSBQ-1, PSBQA	Encodes the PsbQ subunit of the oxygen evolving complex of photosystem II., Encodes the PsbQ subunit of the oxygen evolving complex of photosystem II., Encodes the PsbQ subunit of the oxygen evolving complex of photosystem II.
266500_at	AT2G06925	0.000492078496633472	-1.11335430890376	7.31255286259718	6.19919855369342	ATSPLA2-ALPHA, PLA2-ALPHA	Encodes a secretory phospholipase A2 enzyme, which specifically hydrolyzes the sn-2 position of phospholipids. The enzyme has a preference towards linoleoyl acyl chain over palmitoyl acyl chain. It also has a slight preference for phosphatidylcholine over phosphatidylethanolamine., Encodes a secretory phospholipase A2 enzyme, which specifically hydrolyzes the sn-2 position of phospholipids. The e…
254857_at	AT4G12120	0.000493285997401897	0.420052337406815	3.37005781996404	3.79011015737086	ATSEC1B, SEC1B	member of KEULE Gene Family, member of KEULE Gene Family
263114_at	AT1G03130	0.000495395601584497	-2.28402404653789	11.1437071468177	8.85968310027983	PSAD-2	Encodes a protein predicted by sequence similarity with spinach PsaD to be photosystem I reaction center subunit II (PsaD2)
249850_at	AT5G23240	0.000495716681963462	-0.941476651241022	8.89587796127956	7.95440131003854		DNAJ heat shock N-terminal domain-containing protein; similar to DNAJ heat shock N-terminal domain-containing protein [Arabidopsis thaliana] (TAIR:AT2G42750.1); similar to H0103C06.7 [Oryza sativa (indica cultivar-group)] (GB:CAJ86103.1); similar to Os04g0675400 [Oryza sativa (japonica cultivar-group)] (GB:NP_001054247.1); contains InterPro domain 4Fe-4S ferredoxin, iron-sulfur binding; (InterPro…
265918_at	AT2G15090	0.000495751107456006	-0.957573342400392	7.42075579404975	6.46318245164936	KCS8	fatty acid elongase, putative; Identical to 3-ketoacyl-CoA synthase 8 (EC 2.3.1.-) (KCS-8) (Very-long-chain fatty acid condensing enzyme 8) (VLCFA condensing enzyme 8) (KCS8) [Arabidopsis Thaliana] (GB:Q4V3C9;GB:Q9ZUK2); similar to fatty acid elongase, putative [Arabidopsis thaliana] (TAIR:AT4G34250.1); similar to 3-ketoacyl-CoA synthase [Physaria fendleri] (GB:AAU05611.1); contains InterPro doma…
253201_at	AT4G34620	0.000496603951219346	-0.888810820705276	10.9986461927397	10.1098353720345	SSR16	Encodes ribosomal protein S16, has embryo-defective lethal mutant phenotype
261242_at	AT1G32960	0.000497684600259663	3.08297307389892	3.43464213928765	6.51761521318657	ATSBT3.3, SBT3.3	subtilase family protein; similar to subtilase family protein [Arabidopsis thaliana] (TAIR:AT1G32950.1); similar to subtilase family protein [Arabidopsis thaliana] (TAIR:AT4G10540.1); similar to subtilase family protein [Arabidopsis thaliana] (TAIR:AT1G32940.1); similar to Os09g0530800 [Oryza sativa (japonica cultivar-group)] (GB:NP_001063751.1); similar to Protease-associated PA; Proteinase inhi…
256020_at	AT1G58290	0.000499230485139655	-2.50186285711154	6.61930676453902	4.11744390742747	HEMA1	Encodes a protein with glutamyl-tRNA reductase (GluTR) activity, catalyzing the NADPH-dependent reduction of Glu-tRNA(Glu) to glutamate 1-semialdehyde (GSA) with the release of free tRNA(Glu). It is involved in the early steps of chlorophyll biosynthesis.
245164_at	AT2G33210	0.000500628152776123	0.799896699978608	6.2217564402546	7.0216531402332	HSP60-2	chaperonin, putative; Identical to Chaperonin CPN60-like 1, mitochondrial precursor (HSP60-like 1) [Arabidopsis Thaliana] (GB:Q8L7B5;GB:O49314); similar to chaperonin, putative [Arabidopsis thaliana] (TAIR:AT3G13860.1); similar to HSP60 (Heat shock protein 60), ATP binding / protein binding / unfolded protein binding [Arabidopsis thaliana] (TAIR:AT3G23990.1); similar to GroEL-like chaperone, ATPa…
257970_at	AT3G27570	0.000501082528514676	0.610708565774213	5.47869906945472	6.08940763522894		similar to unknown protein [Arabidopsis thaliana] (TAIR:AT5G40510.1); similar to Clostridium pasteurianum ferredoxin homolog [Solanum tuberosum] (GB:AAB33256.1); contains InterPro domain Thioredoxin-like fold; (InterPro:IPR012336); contains InterPro domain Sucraseferredoxin-like; (InterPro:IPR009737); contains InterPro domain Thioredoxin fold; (InterPro:IPR012335)
251039_at	AT5G02020	0.000501633382925515	0.767277625815246	6.00487358470145	6.77215121051669		similar to unknown protein [Arabidopsis thaliana] (TAIR:AT5G59080.1)
256836_at	AT3G22960	0.000502822909794611	-0.929493642729899	8.28655137875776	7.35705773602786	PKP-ALPHA, PKP1	pyruvate kinase, putative; similar to pyruvate kinase, putative [Arabidopsis thaliana] (TAIR:AT5G52920.1); similar to Pyruvate kinase isozyme A, chloroplast precursor (GB:Q40545); similar to Pyruvate kinase isozyme A, chloroplast precursor (GB:Q43117); similar to ATP:pyruvate phosphotransferase (GB:AAA33871.1); contains InterPro domain Pyruvate kinase, beta-barrel-like; (InterPro:IPR011037); cont…
248151_at	AT5G54270	0.000505379406293445	-1.46061468518515	12.3756942973512	10.9150796121661	LHCB3, LHCB3*1	Lhcb3 protein is a component of the main light harvesting chlorophyll a/b-protein complex of Photosystem II (LHC II)., Lhcb3 protein is a component of the main light harvesting chlorophyll a/b-protein complex of Photosystem II (LHC II).
260417_at	AT1G69770	0.000505632993114548	0.233932543520522	3.90775936445708	4.1416919079776	CMT3	Encodes a chromomethylase involved in methylating cytosine residues at non-CG sites. Involved in preferentially methylating transposon-related sequences, reducing their mobility. CMT3 interacts with an Arabidopsis homologue of HP1 (heterochromatin protein 1), which in turn interacts with methylated histones. Involved in gene silencing.
255569_at	AT4G01320	0.000505649659681133	0.438275371249299	6.234427198695	6.6727025699443	ATSTE24, STE24	CAAX protease with broad substrate specificity. Localized exclusively to the endoplasmic reticulum., CAAX protease with broad substrate specificity. Localized exclusively to the endoplasmic reticulum.
247222_at	AT5G64840	0.00050635054915875	-1.08213719783820	7.80366523853984	6.72152804070163	ATGCN5	member of GCN subfamily
251133_at	AT5G01240	0.000506797647551652	-1.07968270234466	5.57079354897504	4.49111084663038		amino acid permease, putative; Identical to Auxin transporter-like protein 1 (AUX1-like protein 1) (LAX1) [Arabidopsis Thaliana] (GB:Q9LFB2;GB:Q9SMW2); similar to amino acid permease, putative [Arabidopsis thaliana] (TAIR:AT2G21050.1); similar to AUX1 (AUXIN RESISTANT 1), amino acid permease/ transporter [Arabidopsis thaliana] (TAIR:AT2G38120.1); similar to amino acid permease, putative [Arabidop…
251902_at	AT3G54110	0.000507468100594598	0.62503747870362	6.03327593145789	6.65831341016151	ATPUMP1, ATUCP1, PUMP1, UCP, UCP1	Member of Uncoupling protein PUMP2 family. Encodes a mitochondrial uncoupling protein AtUCP1 involved in maintain the redox poise of the mitochondrial electron transport chain to facilitate photosynthetic metabolism. Disruption of UCP1 results in a photosynthetic phenotype. Specifically there is a restriction in photorespiration with a decrease in the rate of oxidation of photorespiratory glycine…
257809_at	AT3G27060	0.000508158163819994	1.07400781570265	6.63444119544869	7.70844901115134	TSO2	Encodes one of the 3 ribonucleotide reductase (RNR) small subunit genes. TSO2 transcription occurs predominantly at the S-phase of the cell cycle and its expression pattern is consistent with its role in dNDP biosynthesis during DNA replication in actively dividing cells. Critical for cell cycle progression, DNA damage repair and plant development.
252168_at	AT3G50440	0.000508883664688806	1.50812064476562	6.74833909672353	8.25645974148916	ATMES10, MES10	hydrolase; similar to esterase, putative [Arabidopsis thaliana] (TAIR:AT2G23620.1); similar to salicylic acid-binding protein 2 [Nicotiana tabacum] (GB:AAR87711.1); contains InterPro domain Esterase/lipase/thioesterase; (InterPro:IPR000379); contains InterPro domain Alpha/beta hydrolase fold-1; (InterPro:IPR000073), hydrolase; similar to esterase, putative [Arabidopsis thaliana] (TAIR:AT2G23620.1…
259880_at	AT1G76730	0.000510536997127445	-1.07028005777446	7.29304945765714	6.22276939988268		5-formyltetrahydrofolate cyclo-ligase family protein; similar to hypothetical protein LOC509897 [Bos taurus] (GB:NP_001039507.1); similar to Os12g0168000 [Oryza sativa (japonica cultivar-group)] (GB:NP_001066251.1); contains InterPro domain 5-formyltetrahydrofolate cyclo-ligase; (InterPro:IPR002698)
251428_at	AT3G60140	0.000512576388484521	4.88122410074665	3.94368963006988	8.82491373081653	BGLU30, DIN2, SRG2	Encodes a protein similar to beta-glucosidase and is a member of glycoside hydrolase family 1. Expression is induced after 24 hours of dark treatment, in senescing leaves and treatment with exogenous photosynthesis inhibitor. Induction of gene expression was suppressed in excised leaves supplied with sugar. The authors suggest that the gene's expression pattern is responding to the level of sugar…
253547_at	AT4G30950	0.000512776581602631	-1.18889382112249	9.31796180602053	8.12906798489805	FAD6, FADC, SFD4	Chloroplastic enzyme responsible for the synthesis of 16:2 and 18:2 fatty acids from galactolipids, sulpholipids and phosphatidylglycerol. Uses ferredoxin as electron donor. Gene mutation resulted in reduced level of unsaturated fatty acids leading to susceptibility to photoinhibition., Chloroplastic enzyme responsible for the synthesis of 16:2 and 18:2 fatty acids from galactolipids, sulpholipid…
251323_at	AT3G61580	0.0005135138186696	-0.942004410106825	7.5225288273557	6.58052441724888		delta-8 sphingolipid desaturase (SLD1); similar to delta-8 sphingolipid desaturase, putative [Arabidopsis thaliana] (TAIR:AT2G46210.1); similar to Fatty acid desaturase, putative [Medicago truncatula] (GB:ABE90798.1); similar to delta 8-sphingolipid desaturase [Borago officinalis] (GB:AAG43277.1); similar to delta-8 sphingolipid desaturase [Brassica napus] (GB:CAA11857.1); contains InterPro domai…
252979_at	AT4G38225	0.000514618810311413	-1.29818500316441	6.38181588572861	5.08363088256419		similar to Os03g0128800 [Oryza sativa (japonica cultivar-group)] (GB:NP_001048843.1); similar to unnamed protein product [Oryza sativa (japonica cultivar-group)] (GB:BAA85397.1); similar to expressed protein [Oryza sativa (japonica cultivar-group)] (GB:ABF93783.1); contains domain PROTEASE-RELATED (PTHR11014:SF1); contains domain PROTEASE M20-RELATED (PTHR11014), similar to expressed protein [Ory…
246944_at	AT5G25450	0.000515900432159652	0.416043010579002	3.48008454306634	3.89612755364534		ubiquinol-cytochrome C reductase complex 14 kDa protein, putative; similar to ubiquinol-cytochrome C reductase complex 14 kDa protein, putative [Arabidopsis thaliana] (TAIR:AT4G32470.1); similar to Ubiquinol-cytochrome c reductase complex 14 kDa protein (CR14) (GB:P48502); contains InterPro domain Cytochrome bd ubiquinol oxidase, 14 kDa subunit; (InterPro:IPR003197)
260239_at	AT1G74360	0.000517002951464478	0.716128796837754	3.12119310246618	3.83732189930393		leucine-rich repeat transmembrane protein kinase, putative; similar to BRL1 (BRI 1 LIKE), kinase [Arabidopsis thaliana] (TAIR:AT1G55610.1); similar to BRI1 (BRASSINOSTEROID INSENSITIVE 1), kinase [Arabidopsis thaliana] (TAIR:AT4G39400.1); similar to BRL2 (BRI1-LIKE 2), ATP binding / protein serine/threonine kinase [Arabidopsis thaliana] (TAIR:AT2G01950.1); similar to Os03g0400800 [Oryza sativa (j…
256168_at	AT1G51805	0.00051857327868631	-1.95375564549771	7.75146581267422	5.7977101671765		leucine-rich repeat protein kinase, putative; similar to leucine-rich repeat protein kinase, putative [Arabidopsis thaliana] (TAIR:AT3G21340.1); similar to leucine-rich repeat protein kinase, putative [Arabidopsis thaliana] (TAIR:AT1G51850.1); similar to leucine-rich repeat protein kinase, putative [Arabidopsis thaliana] (TAIR:AT1G51820.1); similar to Protein kinase [Medicago truncatula] (GB:ABE9…
AFFX-Athal-GAPDH_3_s_at	AT3G04120	0.000519374537034147	1.1927308143608	10.4602101700061	11.6529409843669	GAPC, GAPC-1, GAPC1	encodes cytosolic GADPH (C subunit) involved in the glycolytic pathway but also interacts with H2O2 potentially placing it in a signalling cascade induced by ROS., encodes cytosolic GADPH (C subunit) involved in the glycolytic pathway but also interacts with H2O2 potentially placing it in a signalling cascade induced by ROS., encodes cytosolic GADPH (C subunit) involved in the glycolytic pathway …
249007_at	AT5G44650	0.000519922819817722	-0.840765315227878	7.81713948535748	6.97637417012961		similar to unknown protein [Oryza sativa (japonica cultivar-group)] (GB:BAD68269.1); similar to Os01g0798500 [Oryza sativa (japonica cultivar-group)] (GB:NP_001044524.1)
250306_at	AT5G12170	0.000521500082348726	0.220059013153556	2.77482940825776	2.99488842141132		similar to unknown protein [Arabidopsis thaliana] (TAIR:AT5G19380.1); similar to conserved hypothetical protein [Medicago truncatula] (GB:ABE77682.1)
246909_at	AT5G25770	0.000521887146686121	1.11013079969528	6.51383443716626	7.62396523686154		similar to Os06g0163200 [Oryza sativa (japonica cultivar-group)] (GB:NP_001056894.1); similar to unknown protein [Oryza sativa (japonica cultivar-group)] (GB:BAD67646.1); contains InterPro domain Esterase/lipase/thioesterase; (InterPro:IPR000379)
260547_at	AT2G43550	0.000522193096504244	-1.64124069091674	8.93982113369493	7.29858044277819		Encodes a defensin-like (DEFL) family protein.
262850_at	AT1G14920	0.000524179287104386	-1.10210565051748	5.71438200488899	4.61227635437151	GAI, RGA2	Similar to a putative transcription factor and transcriptional coactivators. Repressor of GA responses and involved in gibberellic acid mediated signaling. Member of the DELLA proteins that restrain the cell proliferation and expansion that drives plant growth. The protein undergoes degradation in response to GA via 26S proteasome., Similar to a putative transcription factor and transcriptional c…
263924_at	AT2G36530	0.000525097037958578	1.02022207971816	9.10727208660421	10.1274941663224	LOS2	Involved in light-dependent cold tolerance and encodes an enolase.
261975_at	AT1G64640	0.000525472927782101	-1.20336841074013	5.04015392332374	3.83678551258361		plastocyanin-like domain-containing protein; similar to plastocyanin-like domain-containing protein [Arabidopsis thaliana] (TAIR:AT3G18590.1); similar to Hypothetical protein [Oryza sativa (japonica cultivar-group)] (GB:AAO17030.1); similar to Os03g0115000 [Oryza sativa (japonica cultivar-group)] (GB:NP_001048748.1); contains InterPro domain Cupredoxin; (InterPro:IPR008972); contains InterPro dom…
264482_at	AT1G77210	0.000525885011036017	-1.70811277203148	5.21227089064362	3.50415811861214		sugar transporter, putative; Identical to Sugar transport protein 14 (Hexose transporter 14) (STP14) [Arabidopsis Thaliana] (GB:Q8GW61;GB:O80655); similar to sugar transporter, putative [Arabidopsis thaliana] (TAIR:AT4G02050.1); similar to Sugar transporter superfamily [Medicago truncatula] (GB:ABE81274.1); similar to PaMst-1 [Picea abies] (GB:CAB06079.1); similar to monosaccharide transporter [G…
245249_at	AT4G16760	0.000526870413007948	0.931924717160496	6.6086342625264	7.5405589796869	ACX1, ATACX1	Encodes a medium to long-chain acyl-CoA oxidase. Catalyzing the first step of fatty acid beta-oxidation. Gene expression is induced by wounding, drought stress, abscisic acid, and jasmonate., Encodes a medium to long-chain acyl-CoA oxidase. Catalyzing the first step of fatty acid beta-oxidation. Gene expression is induced by wounding, drought stress, abscisic acid, and jasmonate.
256231_at	AT3G12630	0.000527365972578339	0.677096950105632	8.567938684194	9.24503563429962		zinc finger (AN1-like) family protein; Identical to Zinc finger A20 and AN1 domain-containing stress-associated protein 5 (AtSAP5) (SAP5) [Arabidopsis Thaliana] (GB:Q9LHJ8); similar to DNA binding / zinc ion binding [Arabidopsis thaliana] (TAIR:AT1G51200.2); similar to Os08g0504700 [Oryza sativa (japonica cultivar-group)] (GB:NP_001062181.1); similar to PVPR3 (GB:AAA33773.1); similar to Os09g0486…
254723_at	AT4G13510	0.000527539889801345	1.37538354841566	6.62484438571878	8.00022793413444	AMT1;1, ATAMT1, ATAMT1;1	Encodes a plasma membrane localized ammonium transporter., Encodes a plasma membrane localized ammonium transporter., Encodes a plasma membrane localized ammonium transporter.
245021_at	ATCG00550	0.000533616836180038	-0.690483163500478	11.0782064623673	10.3877232988668	PSBJ	PSII component
255331_at	AT4G04330	0.000535192441147554	-1.39320339934072	9.28382787907668	7.89062447973595		similar to unnamed protein product [Ostreococcus tauri] (GB:CAL56420.1); similar to Os08g0425200 [Oryza sativa (japonica cultivar-group)] (GB:NP_001061837.1)
250263_at	AT5G13470	0.000537112036610729	-0.182963949795316	4.09804249132776	3.91507854153244		similar to Os01g0939400 [Oryza sativa (japonica cultivar-group)] (GB:NP_001045348.1)
264580_at	AT1G05340	0.000540608555393074	1.43392590478561	7.6234816976432	9.05740760242881		similar to unknown protein [Arabidopsis thaliana] (TAIR:AT2G32210.1); similar to conserved hypothetical protein [Medicago truncatula] (GB:ABD32591.1)
265319_at	AT2G22670	0.000541212351906814	-1.13175184920263	9.31799085890673	8.1862390097041	IAA8	IAA8 (IAA8) gene is auxin inducible.
265334_at	AT2G18370	0.000544357322319537	0.738918905451426	7.65917364838651	8.39809255383794		protease inhibitor/seed storage/lipid transfer protein (LTP) family protein; similar to LTP6 (Lipid transfer protein 6), lipid binding [Arabidopsis thaliana] (TAIR:AT3G08770.1); similar to Plant lipid transfer protein/Par allergen [Medicago truncatula] (GB:ABE82131.1); contains InterPro domain Plant lipid transfer protein/Par allergen; (InterPro:IPR000528); contains InterPro domain Plant lipid tr…
266967_at	AT2G39530	0.000545259753107994	1.39854587113601	3.93888622396969	5.3374320951057		integral membrane protein, putative; similar to unknown protein [Arabidopsis thaliana] (TAIR:AT2G39518.1); similar to plant integral membrane protein TIGR01569 containing protein [Oryza sativa (japonica cultivar-group)] (GB:ABA94169.1); contains InterPro domain Protein of unknown function DUF588; (InterPro:IPR006702); contains InterPro domain Conserved hypothetical protein CHP1569, integral membr…
259790_s_at	AT1G29430, AT5G27780	0.00054605942732389	-2.45235826114643	5.83249861099484	3.38014034984842		auxin-responsive family protein; similar to auxin-responsive family protein [Arabidopsis thaliana] (TAIR:AT5G27780.1); similar to auxin-induced SAUR-like protein [Capsicum annuum] (GB:AAM12781.1); contains InterPro domain Auxin responsive SAUR protein; (InterPro:IPR003676), auxin-responsive family protein; similar to auxin-responsive family protein [Arabidopsis thaliana] (TAIR:AT1G29430.1); simil…
251442_at	AT3G59980	0.000549318559137464	-0.816571543890638	6.47596178418345	5.65939024029282		tRNA-binding region domain-containing protein; similar to methionine--tRNA ligase, putative / methionyl-tRNA synthetase, putative / MetRS, putative [Arabidopsis thaliana] (TAIR:AT4G13780.1); similar to tRNA-binding protein (ISS) [Ostreococcus tauri] (GB:CAL52895.1); similar to Os04g0303900 [Oryza sativa (japonica cultivar-group)] (GB:NP_001052413.1); similar to OSJNBa0079M09.8 [Oryza sativa (japo…
261746_at	AT1G08380	0.000550277813474878	-1.28222250409305	12.1783471124792	10.8961246083862	PSAO	Encodes subunit O of photosystem I.
251356_at	AT3G61060	0.000550895636002998	-2.29445498503391	8.54674138337053	6.25228639833662	AtPP2-A13, AtPP2-A13	ATPP2-A13; similar to ATPP2-A12 (Phloem protein 2-A12) [Arabidopsis thaliana] (TAIR:AT1G12710.1); similar to Cyclin-like F-box; Galactose-binding like [Medicago truncatula] (GB:ABE86301.1); contains InterPro domain Cyclin-like F-box; (InterPro:IPR001810), ATPP2-A13; similar to ATPP2-A12 (Phloem protein 2-A12) [Arabidopsis thaliana] (TAIR:AT1G12710.1); similar to Cyclin-like F-box; Galactose-bindi…
245877_at	AT1G26220	0.000555575764302633	-1.31702093586034	4.62577090803257	3.30874997217223		GCN5-related N-acetyltransferase (GNAT) family protein; similar to ATNSI (NUCLEAR SHUTTLE INTERACTING) [Arabidopsis thaliana] (TAIR:AT1G32070.3); similar to GCN5-related N-acetyltransferase [Trichodesmium erythraeum IMS101] (GB:YP_721387.1); similar to Os08g0102000 [Oryza sativa (japonica cultivar-group)] (GB:NP_001060765.1); contains InterPro domain GCN5-related N-acetyltransferase; (InterPro:IP…
258791_at	AT3G04720	0.000555655398609183	2.17108247686213	7.98893899367503	10.1600214705372	HEL, PR-4, PR4	Encodes a protein similar to the antifungal chitin-binding protein hevein from rubber tree latex. mRNA levels increase in response to ethylene and turnip crinkle virus infection., Encodes a protein similar to the antifungal chitin-binding protein hevein from rubber tree latex. mRNA levels increase in response to ethylene and turnip crinkle virus infection., Encodes a protein similar to the antifu…
246781_at	AT5G27350	0.00055748039212951	0.865845293948144	8.0925810886884	8.95842638263654	SFP1	Encodes a sugar-porter family protein that is induced during leaf senescence. The increase in its gene expression during leaf senescence is paralleled by an accumulation of monosaccharides.
266551_at	AT2G35260	0.000557996408068110	-1.57632025657868	7.79456804903044	6.21824779245176		similar to unknown protein [Arabidopsis thaliana] (TAIR:AT4G17840.1); similar to hypothetical protein 40.t00061 [Brassica oleracea] (GB:ABD65174.1)
250305_at	AT5G12150	0.000559464315472823	-0.866374183836198	6.92138176087238	6.05500757703618		pleckstrin homology (PH) domain-containing protein / RhoGAP domain-containing protein; similar to pleckstrin homology (PH) domain-containing protein-related / RhoGAP domain-containing protein [Arabidopsis thaliana] (TAIR:AT4G24580.1); similar to pleckstrin homology (PH) domain-containing protein / RhoGAP domain-containing protein [Arabidopsis thaliana] (TAIR:AT5G19390.2); similar to pleckstrin ho…
249899_at	AT5G22620	0.000560443977453829	-1.21472281290217	7.42830038420766	6.21357757130548		phosphoglycerate/bisphosphoglycerate mutase family protein; similar to phosphoglycerate/bisphosphoglycerate mutase family protein [Arabidopsis thaliana] (TAIR:AT3G50520.1); similar to phosphoglycerate mutase family, putative [Oryza sativa (japonica cultivar-group)] (GB:AAX92756.1); similar to Os11g0150100 [Oryza sativa (japonica cultivar-group)] (GB:NP_001065757.1); contains InterPro domain Phosp…
255826_at	AT2G40490	0.000560859231740413	-1.20060223704122	7.78108041734543	6.58047818030421	HEME2	HEME2; uroporphyrinogen decarboxylase; Identical to Uroporphyrinogen decarboxylase, chloroplast precursor (EC 4.1.1.37) (URO-D) (UPD) [Arabidopsis Thaliana] (GB:O22886); similar to HEME1, uroporphyrinogen decarboxylase [Arabidopsis thaliana] (TAIR:AT3G14930.2); similar to Uroporphyrinogen decarboxylase, chloroplast precursor (URO-D) (UPD) (GB:Q42967); contains InterPro domain Uroporphyrinogen dec…
264987_at	AT1G27030	0.000563652561731238	0.70041701611764	7.57858336711949	8.27900038323713		similar to unknown protein [Arabidopsis thaliana] (TAIR:AT1G27020.1); similar to unknown protein [Oryza sativa (japonica cultivar-group)] (GB:AAN05517.1); similar to Os10g0463800 [Oryza sativa (japonica cultivar-group)] (GB:NP_001064789.1); contains domain GatB/YqeY domain (SSF89095)
261023_at	AT1G12200	0.000565211116673765	2.70332607075176	4.44490117553488	7.14822724628663		flavin-containing monooxygenase family protein / FMO family protein; similar to flavin-containing monooxygenase family protein / FMO family protein [Arabidopsis thaliana] (TAIR:AT1G62580.1); similar to FMO-like protein [Thellun (GB:ABJ98059.1); contains InterPro domain NAD-binding site; (InterPro:IPR000205); contains InterPro domain Pyridine nucleotide-disulphide oxidoreductase, class I; (InterPr…
250645_at	AT5G06700	0.000565399513077305	-0.915104538465743	6.79846880557619	5.88336426711045		similar to unknown protein [Arabidopsis thaliana] (TAIR:AT3G12060.1); similar to lustrin A-like [Oryza sativa (japonica cultivar-group)] (GB:BAD35858.1); similar to Os06g0207500 [Oryza sativa (japonica cultivar-group)] (GB:NP_001057100.1); contains InterPro domain Protein of unknown function DUF231, plant; (InterPro:IPR004253)
250863_at	AT5G04750	0.000566472101280477	0.673504395109316	7.21375924669633	7.88726364180564		F1F0-ATPase inhibitor protein, putative, F1F0-ATPase inhibitor protein, putative; similar to Os08g0558900 [Oryza sativa (japonica cultivar-group)] (GB:NP_001062498.1); similar to Os02g0533800 [Oryza sativa (japonica cultivar-group)] (GB:NP_001047032.1); similar to F1F0-ATPase inhibitor protein [Oryza sativa (japonica cultivar-group)] (GB:BAA81661.1)
245242_at	AT1G44446	0.000567873675213561	-1.25244506908138	6.62904429490198	5.37659922582061	ATCAO, CAO, CH1	Encodes chlorophyllide <i>a</i> oxygenase which converts chlorophyllide <i>a</i> to chlorophyllide <i>b</i> by catalyzing two successive hydroxylations at the 7-methyl group of chlorophyllide <i>a</i> . Mutants are deficient in pigments that associate with thylakoid membrane proteins, lacking chlorophyll <i>b</i> and light-harvesting proteins of photosystem II. The protein was shown through cross…
245118_at	AT2G41680	0.000569068574717999	-1.00385625427015	7.09787109829703	6.09401484402688	NTRC	thioredoxin reductase, putative / NADPH-dependent thioredoxin reductase, putative; similar to NTRA (NADPH-dependent thioredoxin reductase 2) [Arabidopsis thaliana] (TAIR:AT2G17420.1); similar to Os07g0657900 [Oryza sativa (japonica cultivar-group)] (GB:NP_001060515.1); similar to thioredoxin reductase [Nostoc sp. PCC 7120] (GB:NP_484780.1); contains InterPro domain Thioredoxin-like fold; (InterPr…
250302_at	AT5G11920	0.000569345741376974	0.888808872890402	2.96430670264305	3.85311557553345	AtcwINV6	Encodes a protein with fructan exohydrolase (FEH) activity acting on both inulin and levan-type fructans (1- and 6-FEH). The enzyme does not have invertase activity.
255809_at	AT4G10300	0.000569450729160364	-0.733775252459081	9.03366003498662	8.29988478252754		similar to unknown protein [Arabidopsis thaliana] (TAIR:AT3G04300.1); similar to Os04g0445200 [Oryza sativa (japonica cultivar-group)] (GB:NP_001052900.1); similar to Cupin, RmlC-type [Medicago truncatula] (GB:ABE82642.1); similar to OSIGBa0140O07.4 [Oryza sativa (indica cultivar-group)] (GB:CAH67236.1); contains InterPro domain Protein of unknown function DUF861, cupin_3; (InterPro:IPR008579); c…
254299_at	AT4G22920	0.000572780997309264	1.10964060025	5.52168760739821	6.63132820764821	ATNYE1, NYE1	Similar to the tomato senescence-inducible chloroplast stay-green protein 1. It is upregulated during maximal senescence in the Arabidopsis life cycle, especially in senescent leaves., Similar to the tomato senescence-inducible chloroplast stay-green protein 1. It is upregulated during maximal senescence in the Arabidopsis life cycle, especially in senescent leaves.
267196_at	AT2G30950	0.000573812141682359	-1.09775292920489	10.6428799687778	9.54512703957292	FTSH2, VAR2	Metalloprotease that functions in thylakoid membrane biogenesis. Involved in the repair of PSII following damaged incurred during photoinhibition. Forms a complex with VAR1. Mutants show a variegated phenotype, which decreases during development. Transcript and protein levels increase with light intensity., Metalloprotease that functions in thylakoid membrane biogenesis. Involved in the repair of…
256309_at	AT1G30380	0.000573857524332008	-1.06561550902520	12.8064463713110	11.7408308622858	PSAK	Encodes subunit K of photosystem I reaction center.
253394_at	AT4G32770	0.000574464183579929	-0.523677892050031	5.0662474175082	4.54256952545817	ATSDX1, VTE1	Tocopherol cyclase involved in tocopherol (vitamin E)synthesis. VTE1 over-expressing plants have increased tocopherol indicating VTE1 is a major limiting factor in tocopherol synthesis. Mutants defective in this gene accumulate high amounts of zeaxanthin in conditions of high light or low temperature. Plays a role in the adaptation to low temperature stress, notably phloem loading., Tocopherol cy…
248886_at	AT5G46110	0.000574484179713026	-1.21906147463487	11.1529170572322	9.93385558259737	APE2, TPT	mutant has Altered acclimation responses; Chloroplast Triose Phosphate Translocator, mutant has Altered acclimation responses; Chloroplast Triose Phosphate Translocator
258250_at	AT3G15850	0.000576015386266074	-2.01126520934174	8.00875174884235	5.99748653950061	ADS3, FAD5, FADB, JB67	Chloroplastic enzyme responsible for the synthesis of 16:1 fatty acids from galactolipids and sulpholipids. Uses ferredoxin as electron donor., Chloroplastic enzyme responsible for the synthesis of 16:1 fatty acids from galactolipids and sulpholipids. Uses ferredoxin as electron donor., Chloroplastic enzyme responsible for the synthesis of 16:1 fatty acids from galactolipids and sulpholipids. Use…
253966_at	AT4G26520	0.000577001601437303	-1.19464486660068	4.84121054487743	3.64656567827675		fructose-bisphosphate aldolase, cytoplasmic; Identical to Fructose-bisphosphate aldolase, cytoplasmic isozyme (EC 4.1.2.13) [Arabidopsis Thaliana] (GB:P22197;GB:O65582;GB:Q53YH0); similar to fructose-bisphosphate aldolase [Arabidopsis thaliana] (TAIR:AT4G26530.2); similar to fructose-bisphosphate aldolase [Pandanus amaryllifolius] (GB:AAR88661.1); contains InterPro domain Fructose-bisphosphate al…
260362_at	AT1G70530	0.000584076157581638	1.05351720424173	6.76672598048789	7.82024318472961		protein kinase family protein; similar to protein kinase family protein [Arabidopsis thaliana] (TAIR:AT5G40380.1); similar to Protein kinase domain containing protein, expressed [Oryza sativa (japonica cultivar-group)] (GB:ABA93633.2); similar to Os05g0130100 [Oryza sativa (japonica cultivar-group)] (GB:NP_001054549.1); contains InterPro domain Protein kinase-like; (InterPro:IPR011009); contains …
258929_at	AT3G10060	0.000584254250627778	-2.06758273026279	7.44127449032718	5.37369176006440		immunophilin, putative / FKBP-type peptidyl-prolyl cis-trans isomerase, putative; similar to immunophilin / FKBP-type peptidyl-prolyl cis-trans isomerase family protein [Arabidopsis thaliana] (TAIR:AT1G20810.1); similar to immunophilin / FKBP-type peptidyl-prolyl cis-trans isomerase-like [Oryza sativa (japonica cultivar-group)] (GB:BAC83911.1); contains InterPro domain Peptidylprolyl isomerase, F…
247814_at	AT5G58310	0.000586512243730975	-1.94773193018729	4.61303399737015	2.66530206718286	ATMES18, MES18	hydrolase, alpha/beta fold family protein; similar to esterase/lipase/thioesterase family protein [Arabidopsis thaliana] (TAIR:AT4G16690.1); similar to hypothetical protein [Capsella rubella] (GB:CAC82615.1); contains InterPro domain Esterase/lipase/thioesterase; (InterPro:IPR000379); contains InterPro domain Alpha/beta hydrolase fold-1; (InterPro:IPR000073), hydrolase, alpha/beta fold family pro…
258772_at	AT3G10860	0.000589729963752669	0.799323965562207	8.97073750375047	9.77006146931268		ubiquinol-cytochrome C reductase complex ubiquinone-binding protein, putative / ubiquinol-cytochrome C reductase complex 8.2 kDa protein, putative; similar to ubiquinol-cytochrome C reductase complex ubiquinone-binding protein, putative / ubiquinol-cytochrome C reductase complex 8.2 kDa protein, putative [Arabidopsis thaliana] (TAIR:AT5G05370.1); similar to Ubiquinol-cytochrome c reductase comple…
255116_at	AT4G08850	0.000589866241342763	1.23057975611618	5.07549460421874	6.30607436033492		leucine-rich repeat family protein / protein kinase family protein; similar to leucine-rich repeat transmembrane protein kinase, putative [Arabidopsis thaliana] (TAIR:AT1G35710.1); similar to Tyrosine protein kinase, active site [Medicago truncatula] (GB:ABE80260.1); similar to Tyrosine protein kinase, active site [Medicago truncatula] (GB:ABE82675.1); similar to Tyrosine protein kinase, active s…
251745_at	AT3G55980	0.000591099179144356	-1.79160070323348	8.37059243686469	6.57899173363121	ATSZF1, SZF1	zinc finger (CCCH-type) family protein; similar to CZF1/ZFAR1 [Arabidopsis thaliana] (TAIR:AT2G40140.2); similar to Cys-3-His zinc finger protein [Capsicum annuum] (GB:ABI30334.1); contains InterPro domain Ankyrin; (InterPro:IPR002110); contains InterPro domain Zinc finger, CCCH-type; (InterPro:IPR000571), zinc finger (CCCH-type) family protein; similar to CZF1/ZFAR1 [Arabidopsis thaliana] (TAIR:…
254797_at	AT4G13030	0.000591467146057968	0.501738911908800	4.28915208169145	4.79089099360025		similar to hypothetical protein S250_18C08.34 [Sorghum bicolor] (GB:AAS82599.1); similar to Os05g0274300 [Oryza sativa (japonica cultivar-group)] (GB:NP_001055071.1); contains domain ATP_GTP_A2 (PS50101); contains domain no description (G3D.3.40.50.300); contains domain P-loop containing nucleoside triphosphate hydrolases (SSF52540)
257294_at	AT3G15570	0.000591905553871449	-2.13474422097994	5.21214448346172	3.07740026248179		phototropic-responsive NPH3 family protein; similar to phototropic-responsive NPH3 family protein [Arabidopsis thaliana] (TAIR:AT1G52770.1); similar to hypothetical protein [Oryza sativa (japonica cultivar-group)] (GB:AAT77355.1); contains InterPro domain NPH3; (InterPro:IPR004249)
246492_at	AT5G16140	0.000596975117269567	-1.16302231687586	5.81226554264587	4.64924322577001		peptidyl-tRNA hydrolase family protein; similar to peptidyl-tRNA hydrolase family protein [Arabidopsis thaliana] (TAIR:AT5G38290.1); similar to Peptidyl-tRNA hydrolase [Medicago truncatula] (GB:ABE85649.1); contains InterPro domain Peptidyl-tRNA hydrolase; (InterPro:IPR001328)
253985_at	AT4G26220	0.000598352164177613	0.451195181659341	3.73014113697495	4.18133631863429		caffeoyl-CoA 3-O-methyltransferase, putative; Identical to Probable caffeoyl-CoA O-methyltransferase At4g26220 (EC 2.1.1.104) (Trans-caffeoyl-CoA 3-O-methyltransferase) (CCoAMT) (CCoAOMT) [Arabidopsis Thaliana] (GB:Q9C5D7;GB:Q8LBF3;GB:Q9STR2); similar to caffeoyl-CoA 3-O-methyltransferase, putative [Arabidopsis thaliana] (TAIR:AT4G34050.1); similar to O-methyltransferase [Mesembryanthemum crystal…
258223_at	AT3G15840	0.00059926990606711	-0.802230110856506	10.3427704650113	9.54054035415484	PIFI	similar to Os03g0586500 [Oryza sativa (japonica cultivar-group)] (GB:NP_001050569.1); similar to expressed protein [Oryza sativa (japonica cultivar-group)] (GB:ABF97352.1)
257647_at	AT3G25805	0.000601388597011289	-1.39292072803468	5.41446906495779	4.02154833692311		similar to Os04g0462300 [Oryza sativa (japonica cultivar-group)] (GB:NP_001053001.1); similar to B1358B12.10 [Oryza sativa (japonica cultivar-group)] (GB:CAE76001.1)
265501_at	AT2G15490	0.000602898875873544	2.47159173124924	3.54816217330576	6.019753904555	UGT73B4, UGT73B4	UGT73B4; UDP-glycosyltransferase/ transferase, transferring glycosyl groups; similar to UGT73B2, UDP-glucosyltransferase/ UDP-glycosyltransferase/ flavonol 3-O-glucosyltransferase [Arabidopsis thaliana] (TAIR:AT4G34135.1); similar to UGT73B3 (UDP-glucosyl transferase 73B3), UDP-glycosyltransferase/ abscisic acid glucosyltransferase/ transferase, transferring hexosyl groups [Arabidopsis thaliana] …
245188_at	AT1G67660	0.00060343450452814	-0.747767107398701	6.15699111133381	5.40922400393511		similar to unknown protein [Arabidopsis thaliana] (TAIR:AT1G13810.1); similar to unknown protein [Oryza sativa (japonica cultivar-group)] (GB:BAD05466.1); contains domain no description (G3D.3.90.320.10); contains domain ALPHA/BETA HYDROLASE RELATED (PTHR10992:SF3); contains domain ALPHA/BETA HYDROLASE RELATED (PTHR10992); contains domain Restriction endonuclease-like (SSF52980), similar to unkno…
262072_at	AT1G59590	0.000603975036489552	1.75498344659507	6.3962987140753	8.15128216067037	ZCF37	ZCF37 mRNA, complete cds
259783_at	AT1G29510	0.000605160133524527	-2.6544563386846	6.31859827892099	3.66414194023639	SAUR68	auxin-responsive protein, putative; similar to auxin-responsive protein, putative [Arabidopsis thaliana] (TAIR:AT1G29450.1); similar to auxin-induced SAUR-like protein [Capsicum annuum] (GB:AAM12781.1); contains InterPro domain Auxin responsive SAUR protein; (InterPro:IPR003676)
256753_at	AT3G27160	0.000605432116431877	-1.11728375718913	8.39429073303068	7.27700697584154	GHS1	GHS1 encodes plastid ribosomal protein S21
254034_at	AT4G25960	0.00060552318645894	-1.04057924637247	4.84863064981142	3.80805140343895	PGP2	PGP2 (P-GLYCOPROTEIN 2); ATPase, coupled to transmembrane movement of substances; Identical to Multidrug resistance protein 2 (P-glycoprotein 2) (MDR2) [Arabidopsis Thaliana] (GB:Q8LPK2;GB:O04711); similar to PGP10 (P-GLYCOPROTEIN 10), ATPase, coupled to transmembrane movement of substances [Arabidopsis thaliana] (TAIR:AT1G10680.1); similar to PGP13 (P-GLYCOPROTEIN 13), ATPase, coupled to transme…
253537_at	AT4G31560	0.000607749303723657	-0.79373422720919	6.02507410757156	5.23133988036237	HCF153	similar to hypothetical protein MtrDRAFT_AC130653g13v2 [Medicago truncatula] (GB:ABE94458.1)
247100_at	AT5G66520	0.000609033769682381	-0.99912115307149	4.15649908665844	3.15737793358695		pentatricopeptide (PPR) repeat-containing protein; similar to pentatricopeptide (PPR) repeat-containing protein [Arabidopsis thaliana] (TAIR:AT5G06540.1); similar to pentatricopeptide (PPR) repeat-containing protein [Arabidopsis thaliana] (TAIR:AT5G48910.1); similar to Os08g0249600 [Oryza sativa (japonica cultivar-group)] (GB:NP_001061372.1); similar to Os01g0176300 [Oryza sativa (japonica cultiv…
251815_at	AT3G54900	0.000609149310175949	-1.03449686098403	8.21081432901577	7.17631746803175	ATGRXCP, CXIP1	A.thaliana PICOT protein.It activates CAX1 gene Calcium transport activity.In other organisms, PICOT proteins appear to play a negative regulatory role in cellular stress responses., A.thaliana PICOT protein.It activates CAX1 gene Calcium transport activity.In other organisms, PICOT proteins appear to play a negative regulatory role in cellular stress responses.
246200_at	AT4G37240	0.000609795521969783	-1.23774857448782	4.41294987749579	3.17520130300797		similar to unknown protein [Arabidopsis thaliana] (TAIR:AT2G23690.1); similar to TMV response-related gene product [Nicotiana tabacum] (GB:BAB41200.1); similar to Os03g0740200 [Oryza sativa (japonica cultivar-group)] (GB:NP_001051217.1); similar to Os09g0493000 [Oryza sativa (japonica cultivar-group)] (GB:NP_001063543.1)
248224_at	AT5G53490	0.000611259002593246	-1.61976901709951	7.57389605043952	5.95412703334		thylakoid lumenal 17.4 kDa protein, chloroplast, identical to SP:P81760 Thylakoid lumenal 17.4 kDa protein, chloroplast precursor (P17.4) {Arabidopsis thaliana}. Putative pentapeptide protein.
258386_at	AT3G15520	0.000612509563106634	-1.64125831560632	6.12473164615921	4.48347333055288		peptidyl-prolyl cis-trans isomerase TLP38, chloroplast / thylakoid lumen PPIase of 38 kDa / cyclophilin / rotamase; similar to peptidyl-prolyl cis-trans isomerase, putative / cyclophilin, putative / rotamase, putative [Arabidopsis thaliana] (TAIR:AT3G01480.1); similar to Peptidyl-prolyl cis-trans isomerase CYP37, chloroplast precursor (PPIase CYP37) (Rotamase CYP37) (Thylakoid lumen PPIase of 38 …
262368_at	AT1G73060	0.000615883616650853	-1.30311305980040	7.39221967836336	6.08910661856295		similar to unknown protein [Arabidopsis thaliana] (TAIR:AT5G48790.1); similar to unnamed protein product [Ostreococcus tauri] (GB:CAL50320.1); similar to Os02g0117100 [Oryza sativa (japonica cultivar-group)] (GB:NP_001045684.1)
251185_at	AT3G62870	0.000616138635871018	0.583340579007059	9.69071910820348	10.2740596872105		60S ribosomal protein L7A (RPL7aB); Identical to 60S ribosomal protein L7a-2 (RPL7AB) [Arabidopsis Thaliana] (GB:Q9LZH9); similar to 60S ribosomal protein L7A (RPL7aA) [Arabidopsis thaliana] (TAIR:AT2G47610.1); similar to 60S ribosomal protein L7A-like protein [Solanum tuberosum] (GB:ABB72809.1); contains InterPro domain Ribosomal protein L7AE; (InterPro:IPR004037); contains InterPro domain Ribos…
255629_at	AT4G00860	0.000616590341302671	0.86197215994584	9.2341853181963	10.0961574781421	AT0ZI1, ATOZI1	putative pathogenesis-related protein whose transcript level is induced in response to ozone and pathogenic Pseudomonas strains., putative pathogenesis-related protein whose transcript level is induced in response to ozone and pathogenic Pseudomonas strains.
256765_at	AT3G22200	0.000617509393973834	0.718491426953566	8.94894346610672	9.66743489306029	GABA-T, HER1, POP2	Genetically redundant with POP3;mediates pollen tube guidance. Double mutants are self sterile; gamma-aminobutyrate transaminase subunit precursor; nuclear gene for mitochondrial product. Encodes gamma-aminobutyrate transaminase that uses pyruvate instead of alpha-ketoglutarate as cosubstrate., Genetically redundant with POP3;mediates pollen tube guidance. Double mutants are self sterile; gamma-a…
246977_at	AT5G24930	0.000620165658204507	-1.64812753142856	9.04504699018019	7.39691945875163		zinc finger (B-box type) family protein; Identical to Zinc finger protein CONSTANS-LIKE 4 (COL4) [Arabidopsis Thaliana] (GB:Q940T9); similar to COL3 (CONSTANS-LIKE 3), protein binding / transcription factor/ zinc ion binding [Arabidopsis thaliana] (TAIR:AT2G24790.1); similar to Zinc finger protein CONSTANS-LIKE 4 (GB:Q940T9); contains InterPro domain Zinc finger, CONSTANS-type; (InterPro:IPR00292…
245841_s_at	AT1G58380, AT1G58684, AT1G58983, AT1G59359	0.000620580368141346	0.616065297577533	9.9319486941278	10.5480139917053	XW6, XW6	XW6 mRNA, complete cds, XW6; structural constituent of ribosome; Identical to 40S ribosomal protein S2-1 (RPS2A) [Arabidopsis Thaliana] (GB:Q8L8Y0;GB:Q9LQC2;GB:Q9SM07); Identical to 40S ribosomal protein S2-2 (RPS2B) [Arabidopsis Thaliana] (GB:Q93VB8;GB:Q8L861;GB:Q9SM06); similar to 40S ribosomal protein S2, putative [Arabidopsis thaliana] (TAIR:AT1G58684.1); similar to 40S ribosomal protein S2, …
253421_at	AT4G32340	0.000621447639140802	-1.90397249740116	9.64570407927133	7.74173158187016		binding; similar to binding [Arabidopsis thaliana] (TAIR:AT1G80130.1); similar to Os06g0606700 [Oryza sativa (japonica cultivar-group)] (GB:NP_001058025.1); similar to Tetratricopeptide-like helical [Medicago truncatula] (GB:ABE92034.1); contains InterPro domain Tetratricopeptide-like helical; (InterPro:IPR011990)
253425_at	AT4G32190	0.000624442371188727	-1.07209596882527	5.43486370499988	4.36276773617460		centromeric protein-related; similar to protein transport protein-related [Arabidopsis thaliana] (TAIR:AT4G27595.1); similar to Os02g0186400 [Oryza sativa (japonica cultivar-group)] (GB:NP_001046120.1); similar to hypothetical protein AYWB_353 [Aster yellows witches'-broom phytoplasma AYWB] (GB:YP_456549.1); contains InterPro domain Prefoldin; (InterPro:IPR009053)
258902_at	AT3G06483	0.000624722779319593	-0.810984787461908	8.03386594055571	7.2228811530938	ATPDHK, PDK	Pyruvate dehydrogenase kinase (PDK) specifically phosphorylates the E1&#945; subunit of the pyruvate dehydrogenase complex (PDC) on a Ser residue using ATP as a phosphate donor. PDK is a unique type of protein kinase having a His-kinase-like sequence but Ser-kinase activity. Site-directed mutagenesis and structural analysis indicate that PDK belongs to the GHKL superfamily., Pyruvate dehydrogenas…
259743_at	AT1G71140	0.00062553574766632	1.11239560478429	3.49933493695174	4.61173054173603		MATE efflux family protein; similar to MATE efflux family protein [Arabidopsis thaliana] (TAIR:AT1G15170.1); similar to Multi antimicrobial extrusion protein MatE [Medicago truncatula] (GB:ABE93671.1); similar to Os01g0684900 [Oryza sativa (japonica cultivar-group)] (GB:NP_001043893.1); contains InterPro domain Multi antimicrobial extrusion protein MatE; (InterPro:IPR002528)
249890_at	AT5G22570	0.000629622169483845	2.63341687346823	2.65050603907091	5.28392291253913	AtWRKY38, WRKY38	member of WRKY Transcription Factor; Group III, member of WRKY Transcription Factor; Group III
251196_at	AT3G62950	0.000629858125997106	-2.00314097768000	4.95750555833597	2.95436458065597		glutaredoxin family protein; Identical to Glutaredoxin-C11 (AtGrxC11) (GRXC11) [Arabidopsis Thaliana] (GB:Q9LYC6); similar to glutaredoxin family protein [Arabidopsis thaliana] (TAIR:AT2G47870.1); similar to glutaredoxin family protein [Musa acuminata] (GB:ABF69994.1); contains InterPro domain Thioredoxin-like fold; (InterPro:IPR012336); contains InterPro domain Glutaredoxin; (InterPro:IPR002109)…
256875_at	AT3G26330	0.000630590402449973	-0.275777635267956	4.87956090478426	4.6037832695163	CYP71B37	putative cytochrome P450
254262_at	AT4G23470	0.000630775622975158	0.870983507329761	6.9780065077497	7.84899001507946		hydroxyproline-rich glycoprotein family protein; similar to proline-rich family protein [Arabidopsis thaliana] (TAIR:AT1G63830.1); similar to Os10g0535800 [Oryza sativa (japonica cultivar-group)] (GB:NP_001065166.1); similar to Os03g0123600 [Oryza sativa (japonica cultivar-group)] (GB:NP_001048806.1); similar to Unknown protein [Oryza sativa (japonica cultivar-group)] (GB:AAN74842.1); contains In…
250621_at	AT5G07250	0.000631121790074277	-0.630158184065376	5.63982236133808	5.00966417727271	ATRBL3	rhomboid family protein; similar to ATRBL2 (ARABIDOPSIS THALIANA RHOMBOID-LIKE 2), serine-type endopeptidase [Arabidopsis thaliana] (TAIR:AT1G63120.1); similar to membrane protein [Saccharum hybrid cultivar H65-7052] (GB:AAA02747.1); contains InterPro domain Rhomboid-like protein; (InterPro:IPR002610)
259577_at	AT1G35340	0.00063566272559669	-1.15305330697656	6.4117027405331	5.25864943355655		ATP-dependent protease La (LON) domain-containing protein; similar to ATP-dependent protease La, putative [Oryza sativa (japonica cultivar-group)] (GB:ABA92084.1); contains InterPro domain Phosphopantetheine attachment site; (InterPro:IPR006162), ATP-dependent protease La (LON) domain-containing protein; similar to ATP-dependent protease La, putative [Oryza sativa (japonica cultivar-group)] (GB:A…
249188_at	AT5G42830	0.000636065722760203	0.968364575909373	3.18404040341961	4.15240497932899		transferase family protein; similar to transferase family protein [Arabidopsis thaliana] (TAIR:AT5G07850.1); similar to N-hydroxycinnamoyl/benzoyltransferase 6 [Glycine max] (GB:ABC47848.1); contains InterPro domain Transferase; (InterPro:IPR003480)
262099_s_at	AT1G59500, AT4G37390	0.000640367160009076	0.759337972508986	3.16237209250768	3.92171006501667	GH3.4, AUR3, BRU6, GH3-2, GH3.2, YDK1	encodes an IAA-amido synthase that conjugates Asp and other amino acids to auxin in vitro., Encodes an IAA-amido synthase that conjugates Asp and other amino acids to auxin in vitro. Lines carrying insertions in this gene are hypersensitive to auxin. May function as a negative component in auxin signaling by regulating auxin activity., Encodes an IAA-amido synthase that conjugates Asp and other a…
247060_at	AT5G66760	0.000644398810247578	1.3584909192896	6.7907522669062	8.1492431861958	SDH1-1	One of two genes in Arabidopsis that encode a flavoprotein subunit of the mitochondrial succinate dehydrogenase complex.
254192_at	AT4G23850	0.00064462640205925	0.543636568330315	8.30928266388148	8.8529192322118		long-chain-fatty-acid--CoA ligase / long-chain acyl-CoA synthetase; similar to long-chain-fatty-acid--CoA ligase, putative / long-chain acyl-CoA synthetase, putative [Arabidopsis thaliana] (TAIR:AT4G11030.1); similar to LACS2 (LONG-CHAIN ACYL-COA SYNTHETASE 2) [Arabidopsis thaliana] (TAIR:AT1G49430.1); similar to long-chain-fatty-acid--CoA ligase, putative / long-chain acyl-CoA synthetase, putati…
267138_s_at	AT2G38210, AT2G38230	0.000644849578911202	-1.91875646279857	8.31382898135997	6.3950725185614	PDX1L4, ATPDX1.1	ethylene-responsive protein, putative; Identical to Putative PDX1-like protein 4 (PDX1L4) [Arabidopsis Thaliana] (GB:O80446); Identical to Pyridoxal biosynthesis protein PDX1.1 (HEVER-like protein) (AtPDX1.1) (AtPDX1;2) (PDX11) [Arabidopsis Thaliana] (GB:O80448); similar to ATPDX1.1 (PYRIDOXINE BIOSYNTHESIS 1.1), protein heterodimerization [Arabidopsis thaliana] (TAIR:AT2G38230.1); similar to Pro…
257772_at	AT3G23080	0.000647114363726329	-1.85243276690895	7.1540266149601	5.30159384805114		similar to unknown protein [Arabidopsis thaliana] (TAIR:AT4G14500.1); similar to putative membrane related protein CP5 [Oryza sativa (japonica cultivar-group)] (GB:BAC83004.1); contains InterPro domain Lipid-binding START; (InterPro:IPR002913), similar to unknown protein [Arabidopsis thaliana] (TAIR:AT4G14500.1); similar to putative membrane related protein CP5 [Oryza sativa (japonica cultivar-gr…
262118_at	AT1G02850	0.000650523000402565	2.75574862899862	5.28970021709518	8.0454488460938	BGLU11, BGLU11	glycosyl hydrolase family 1 protein; similar to glycosyl hydrolase family 1 protein [Arabidopsis thaliana] (TAIR:AT4G22100.1); similar to Glycoside hydrolase, family 1 [Medicago truncatula] (GB:ABE85054.1); contains InterPro domain 6-phospho-beta-galactosidase, eukaryotic; (InterPro:IPR011580); contains InterPro domain Glycoside hydrolase, family 1; (InterPro:IPR001360), glycosyl hydrolase family…
257690_at	AT3G12830	0.000650834261642927	0.595937435028133	2.90964695466088	3.50558438968901		auxin-responsive family protein; similar to auxin-responsive family protein [Arabidopsis thaliana] (TAIR:AT1G56150.1); similar to putative auxin responsive protein [Oryza sativa (japonica cultivar-group)] (GB:AAS07108.1); contains InterPro domain Auxin responsive SAUR protein; (InterPro:IPR003676)
264371_at	AT1G12090	0.000652580298649925	-1.33114312207154	10.5852351694577	9.25409204738614	ELP	extensin-like protein (ELP)
256787_at	AT3G13790	0.000652823059320437	1.49783937373526	7.27796300647706	8.77580238021231	ATBFRUCT1, ATCWINV1	Encodes a protein with invertase activity., Encodes a protein with invertase activity.
265560_at	AT2G05520	0.00065379486921915	1.71061321376104	11.0376681233508	12.7482813371119	ATGRP-3, GRP-3, GRP3	Encodes a glycine-rich protein that is expressed mainly in stems and leaves. mRNA levels are upregulated in response to ABA, salicylic acid and ethylene but downregulated in response to dessication., Encodes a glycine-rich protein that is expressed mainly in stems and leaves. mRNA levels are upregulated in response to ABA, salicylic acid and ethylene but downregulated in response to dessication.,…
266486_at	AT2G47950	0.000654564799588432	2.90845373920702	2.53733033845576	5.44578407766278		similar to unknown protein [Arabidopsis thaliana] (TAIR:AT3G62990.1)
246119_at	AT5G20350	0.000655323180460862	-0.357207055342637	7.57232405291067	7.21511699756803	TIP1	Encodes a protein containing ankyrin and DHHC-CRD domain. Acts to restrict the size of the swelling that forms at the beginning of root hair cell growth, possibly by a mechanism that requires RHD1. Mutant displays defects in both root hair and pollen tube growth.
263931_at	AT2G36220	0.000656093921730547	1.06195227348474	6.80460127608997	7.86655354957471		similar to unknown protein [Arabidopsis thaliana] (TAIR:AT3G52710.1); similar to Os11g0153300 [Oryza sativa (japonica cultivar-group)] (GB:NP_001065777.1); similar to calcium/calmodulin protein kinase 1 [Nicotiana tabacum] (GB:AAN71903.1)
260221_at	AT1G74670	0.000661662884312853	-3.7653908941735	10.6561961447987	6.89080525062522		gibberellin-responsive protein, putative; similar to GASA4 (GAST1 PROTEIN HOMOLOG 4) [Arabidopsis thaliana] (TAIR:AT5G15230.1); similar to Gip1-like protein [Populus tomentosa] (GB:AAV84588.1); contains InterPro domain Gibberellin regulated protein; (InterPro:IPR003854)
265034_at	AT1G61660	0.000663342617127784	-0.261303944167149	5.76026189982115	5.498957955654		basic helix-loop-helix (bHLH) family protein; similar to ethylene-responsive protein -related [Arabidopsis thaliana] (TAIR:AT3G20640.1); similar to 3063 (GB:AAD21412.1); contains InterPro domain Helix-loop-helix DNA-binding; (InterPro:IPR011598); contains InterPro domain Basic helix-loop-helix dimerisation region bHLH; (InterPro:IPR001092)
256277_at	AT3G12120	0.0006649208898415	-0.725231671077813	10.3599404968692	9.63470882579141	FAD2	Major enzyme responsible for the synthesis of 18:2 fatty acids in the endoplasmic reticulum. Contains His-rich motifs, which contribute to the interaction with the electron donor cytochrome b5.
245317_at	AT4G15610	0.000665287587057083	1.03598659360057	7.97177851913765	9.00776511273822		integral membrane family protein; similar to integral membrane family protein [Arabidopsis thaliana] (TAIR:AT3G06390.1); similar to unknown [Panax (GB:ABD73297.1); similar to Os07g0442900 [Oryza sativa (japonica cultivar-group)] (GB:NP_001059526.1); contains InterPro domain Protein of unknown function DUF588; (InterPro:IPR006702); contains InterPro domain Conserved hypothetical protein CHP1569, i…
262958_at	AT1G54410	0.000666846300666702	0.431351047912385	12.7583934441025	13.1897444920148		dehydrin family protein; similar to aldose 1-epimerase family protein [Arabidopsis thaliana] (TAIR:AT5G15140.1); similar to water stress induced protein [Brassica oleracea] (GB:AAS77419.1); contains InterPro domain Dehydrin; (InterPro:IPR000167)
256337_at	AT1G72060	0.000667497904018876	1.41005660328890	2.92438664062389	4.33444324391279		serine-type endopeptidase inhibitor; similar to Os03g0734300 [Oryza sativa (japonica cultivar-group)] (GB:NP_001051179.1); contains InterPro domain Proteinase inhibitor I20, Pin2; (InterPro:IPR003465)
251461_at		0.000668289990773266	-1.46198657450380	7.15176772563268	5.68978115112887
259207_at	AT3G09050	0.000671155244536203	-1.29272215806849	5.56112875816643	4.26840660009794		similar to Os01g0853000 [Oryza sativa (japonica cultivar-group)] (GB:NP_001044830.1)
265819_at	AT2G17972	0.00067612922157764	-0.885433495925342	6.68215478294393	5.79672128701858		similar to conserved hypothetical protein [Medicago truncatula] (GB:ABE81091.1); similar to Os06g0715200 [Oryza sativa (japonica cultivar-group)] (GB:NP_001058582.1)
245637_at	AT1G25230	0.000677440922795701	-0.955816950546677	6.83484833893056	5.87903138838388		purple acid phosphatase family protein; similar to ATPAP3/PAP3 (purple acid phosphatase 3), acid phosphatase/ protein serine/threonine phosphatase [Arabidopsis thaliana] (TAIR:AT1G14700.1); similar to purple acid phosphatase 1 [Solanum tuberosum] (GB:AAT37529.1); contains InterPro domain Acid phosphatase, type 5; (InterPro:IPR012007); contains InterPro domain Metallophosphoesterase; (InterPro:IPR…
245567_at	AT4G14630	0.000678449109670514	3.00007854358892	2.71569135102473	5.71576989461365	GLP9	germin-like protein with N-terminal signal sequence that may target it to the vacuole, plasma membrane and/or outside the cell.
248438_at	AT5G51230	0.000681648397771151	0.21542611064923	3.50040825991381	3.71583437056304	CYR1, EMF2, VEF2	Polycomb group protein with zinc finger domain involved in negative regulation of reproductive development., Polycomb group protein with zinc finger domain involved in negative regulation of reproductive development., Polycomb group protein with zinc finger domain involved in negative regulation of reproductive development.
261193_at	AT1G32920	0.000682098246610812	-1.17606032399055	9.50342734110498	8.32736701711443		similar to unknown protein [Arabidopsis thaliana] (TAIR:AT1G32928.1)
250287_at	AT5G13330	0.000684335630434358	1.27182742840323	3.55952732041297	4.8313547488162	Rap2.6L	encodes a member of the ERF (ethylene response factor) subfamily B-4 of ERF/AP2 transcription factor family. The protein contains one AP2 domain. There are 7 members in this subfamily.
252033_at	AT3G51950	0.000684995399263877	-0.521520428039573	7.5143199622285	6.99279953418892		RNA binding; similar to RNA binding [Arabidopsis thaliana] (TAIR:AT3G63450.2); similar to predicted protein [Populus alba x Populus tremula] (GB:AAR14273.1); contains InterPro domain Histone-fold; (InterPro:IPR009072); contains InterPro domain Nucleotide-binding, alpha-beta plait; (InterPro:IPR012677); contains InterPro domain Zinc finger, CCCH-type; (InterPro:IPR000571); contains InterPro domain…
266617_at	AT2G29670	0.000685206006323303	-1.63405827103037	8.06757506203616	6.4335167910058		binding; similar to binding [Arabidopsis thaliana] (TAIR:AT1G07280.2); similar to Os05g0447700 [Oryza sativa (japonica cultivar-group)] (GB:NP_001055695.1); similar to Os01g0855200 [Oryza sativa (japonica cultivar-group)] (GB:NP_001044840.1); similar to putative peroxidase [Oryza sativa (japonica cultivar-group)] (GB:AAM93690.1); contains InterPro domain Tetratricopeptide region; (InterPro:IPR013…
257219_at	AT3G14930	0.000686796639306308	-1.35040764046592	6.89328969966589	5.54288205919996	HEME1	HEME1; uroporphyrinogen decarboxylase; similar to HEME2, uroporphyrinogen decarboxylase [Arabidopsis thaliana] (TAIR:AT2G40490.1); similar to Uroporphyrinogen decarboxylase (ISS) [Ostreococcus tauri] (GB:CAL57745.1); similar to Os01g0622300 [Oryza sativa (japonica cultivar-group)] (GB:NP_001043610.1); contains InterPro domain Uroporphyrinogen decarboxylase (URO-D); (InterPro:IPR000257); contains …
246021_at	AT5G21100	0.000687265308048622	-1.57230522391663	5.23050511561214	3.65819989169551		L-ascorbate oxidase, putative; similar to L-ascorbate oxidase/ copper ion binding [Arabidopsis thaliana] (TAIR:AT5G21105.1); similar to ascorbate oxidase [Brassica juncea] (GB:AAF20933.1); similar to ascorbate oxidase [Brassica juncea] (GB:AAF20931.1); similar to ascorbate oxidase [Brassica juncea] (GB:AAF20932.1); contains InterPro domain Multicopper oxidase, copper-binding site; (InterPro:IPR00…
258188_at	AT3G17800	0.000687265882698305	0.324947904232299	7.28341705875974	7.60836496299204		mRNA level of the MEB5.2 gene (At3g17800) remains unchanged after cutting the inflorescence stem
246627_s_at	AT1G48860, AT2G45300	0.000687984631524625	0.432503184626897	7.56411369235524	7.99661687698214		3-phosphoshikimate 1-carboxyvinyltransferase, putative / 5-enolpyruvylshikimate-3-phosphate, putative / EPSP synthase, putative; similar to 3-phosphoshikimate 1-carboxyvinyltransferase / 5-enolpyruvylshikimate-3-phosphate / EPSP synthase [Arabidopsis thaliana] (TAIR:AT2G45300.1); similar to 3-phosphoshikimate 1-carboxyvinyltransferase, chloroplast precursor (5-enolpyruvylshikimate-3-phosphate syn…
245396_at	AT4G14870	0.000688836902718042	-1.37871235413235	6.38179011263295	5.00307775850059		protein translocase; similar to conserved hypothetical protein [Medicago truncatula] (GB:ABE77495.1); contains InterPro domain SecE subunit of protein translocation complex; (InterPro:IPR005807)
264191_at	AT1G54730	0.000689489385914957	-0.552713374836429	4.87222360440342	4.31951022956699		sugar transporter, putative; Identical to Sugar transporter ERD6-like 5 [Arabidopsis Thaliana] (GB:Q3ECP7;GB:Q8H197;GB:Q940K3;GB:Q9ZVM0); similar to sugar transporter, putative [Arabidopsis thaliana] (TAIR:AT2G48020.1); similar to putative sugar transporter [Solanum lycopersicum] (GB:CAC00697.2); contains InterPro domain Sugar transporter; (InterPro:IPR003663); contains InterPro domain Major faci…
261919_at	AT1G65980	0.00069027623942693	0.8375581078408	9.296356582694	10.1339146905348	TPX1	thioredoxin-dependent peroxidase
250279_at	AT5G13200	0.000690381982951696	2.29107256461353	4.93746799104228	7.2285405556558		GRAM domain-containing protein / ABA-responsive protein-related; similar to GRAM domain-containing protein / ABA-responsive protein-related [Arabidopsis thaliana] (TAIR:AT2G22475.1); similar to ABA-responsive protein, putative, expressed [Oryza sativa (japonica cultivar-group)] (GB:ABA98234.1); contains InterPro domain GRAM; (InterPro:IPR004182)
265674_at		0.000692246642717665	0.905738440509017	1.97411555601101	2.87985399652002
249525_at	AT5G38650	0.000693098315918455	0.413047285832286	6.83709309455225	7.25014038038454		proteasome maturation factor UMP1 family protein; similar to proteasome maturation factor UMP1 family protein [Arabidopsis thaliana] (TAIR:AT1G67250.1); similar to hypothetical protein [Picea mariana] (GB:AAC32110.1); contains InterPro domain Proteasome maturation factor UMP1; (InterPro:IPR008012)
262955_at	AT1G54520	0.000693148002164222	-1.18633462951105	8.28910804229395	7.1027734127829		similar to unknown protein [Arabidopsis thaliana] (TAIR:AT5G57345.1); similar to unknown protein [Oryza sativa (japonica cultivar-group)] (GB:AAO19365.1); contains InterPro domain Protein of unknown function DUF1517; (InterPro:IPR010903)
246736_at	AT5G27560	0.00069576298812095	-1.05505848461496	7.0480115602501	5.99295307563514		similar to Os06g0146300 [Oryza sativa (japonica cultivar-group)] (GB:NP_001056793.1); similar to unnamed protein product [Ostreococcus tauri] (GB:CAL54638.1); contains domain FAD/NAD-linked reductases, dimerisation (C-terminal) domain (SSF55424)
264400_at	AT1G61800	0.000695815603532146	1.69611388487194	2.5140817033154	4.21019558818734	GPT2	glucose6-Phosphate/phosphate transporter 2
250257_at	AT5G13770	0.000696858311944436	-2.10000162935207	6.60019677051325	4.50019514116118		pentatricopeptide (PPR) repeat-containing protein; similar to pentatricopeptide (PPR) repeat-containing protein [Arabidopsis thaliana] (TAIR:AT5G42310.1); similar to Os01g0852900 [Oryza sativa (japonica cultivar-group)] (GB:NP_001044829.1); similar to Pentatricopeptide repeat [Medicago truncatula] (GB:ABE94700.1); similar to Os04g0583000 [Oryza sativa (japonica cultivar-group)] (GB:NP_001053661.1…
265894_at	AT2G15050	0.000697173896734084	-1.34600216519140	6.87385209380308	5.52784992861167	LTP	LTP; lipid binding; similar to LP1 (nonspecific lipid transfer protein 1) [Arabidopsis thaliana] (TAIR:AT2G38540.1); similar to Nonspecific lipid-transfer protein A precursor (LTP A) (Wax-associated protein 9A) (GB:Q42641); contains InterPro domain Plant lipid transfer protein/Par allergen; (InterPro:IPR000528); contains InterPro domain Plant lipid transfer/seed storage/trypsin-alpha amylase inhi…
245621_at	AT4G14070	0.000698307033196637	-0.751750858874645	6.31444446340315	5.5626936045285	AAE15	Plastidic acyl activating enzyme involved in the elongation of exogenous medium-chain fatty acids to 16- and 18-carbon fatty acids.
257176_s_at	AT3G23510, AT3G23530	0.000700697320278042	1.16186332778624	5.29569991549685	6.45756324328308		cyclopropane fatty acid synthase, putative / CPA-FA synthase, putative; similar to cyclopropane fatty acid synthase-related [Arabidopsis thaliana] (TAIR:AT3G23480.1); similar to cyclopropane fatty acid synthase, putative / CPA-FA synthase, putative [Arabidopsis thaliana] (TAIR:AT3G23530.1); similar to cyclopropane-fatty-acyl-phospholipid synthase [Arabidopsis thaliana] (TAIR:AT3G23470.1); similar…
245354_at	AT4G17600	0.00070226109980836	-1.46935600127285	8.95306487417755	7.4837088729047	LIL3:1	Encodes Lil3:1 (light-harvesting-like) protein. Belongs to the Lhc super-gene family encodes the light-harvesting chlorophyll a/b-binding (LHC) proteins that constitute the antenna system of the photosynthetic apparatus. A generic LHC motif is present in Lil3:1.
256015_at	AT1G19150	0.00070460037865371	-2.34188559961155	9.33912988517285	6.9972442855613	LHCA2*1, LHCA6	PSI type II chlorophyll a/b-binding protein (Lhca2*1) mRNA,, PSI type II chlorophyll a/b-binding protein (Lhca2*1) mRNA,
266184_s_at	AT2G38940, AT3G54700	0.000706507219809275	1.00216395835427	2.20973866434535	3.21190262269962	ATPT2, PHT1;4	phosphate transporter (AtPT2), phosphate transporter (AtPT2), phosphate transporter, putative; Identical to Inorganic phosphate transporter 1-7 (AtPht1;7) (H(+)/Pi cotransporter) (PHT1-7) [Arabidopsis Thaliana] (GB:Q494P0;GB:Q9M1T0); similar to PHT2 (phosphate transporter 2), carbohydrate transporter/ phosphate transporter/ sugar porter [Arabidopsis thaliana] (TAIR:AT5G43370.1); similar to ATPT2 …
264158_at	AT1G65260	0.000707586678777947	-1.10561013630691	9.7001480955554	8.59453795924849	PTAC4	PTAC4 (PLASTID TRANSCRIPTIONALLY ACTIVE4); Identical to Probable membrane-associated 30 kDa protein, chloroplast precursor [Arabidopsis Thaliana] (GB:O80796); similar to Membrane-associated 30 kDa protein, chloroplast precursor (M30) (GB:Q03943); similar to Os01g0895100 [Oryza sativa (japonica cultivar-group)] (GB:NP_001045073.1); contains InterPro domain PspA/IM30; (InterPro:IPR007157)
249645_at	AT5G36910	0.0007086485432168	-1.28991466443941	4.3143615578415	3.02444689340209	THI2.2	Encodes a thionin that is expressed at a low basal level in seedlings and shows circadian variation.
266000_at	AT2G24180	0.000709453263846224	1.39989953239949	6.65401139542465	8.05391092782414	CYP71B6	cytochrome P450 monooxygenase
262878_at	AT1G64770	0.00071161353798647	-1.44925788174065	7.35034337636298	5.90108549462234	NDF2	similar to unknown protein [Arabidopsis thaliana] (TAIR:AT1G55370.2); similar to Os03g0158300 [Oryza sativa (japonica cultivar-group)] (GB:NP_001049021.1); similar to Hypothetical protein [Oryza sativa (japonica cultivar-group)] (GB:AAN06836.1); contains InterPro domain Galactose mutarotase-like; (InterPro:IPR011013)
259102_at	AT3G11660	0.000712627294081914	-0.426803143774661	5.71517890296279	5.28837575918813	NHL1	encodes a protein whose sequence is similar to tobacco hairpin-induced gene (HIN1) and Arabidopsis non-race specific disease resistance gene (NDR1). Expression of this gene is induced by cucumber mosaic virus. Localization of the gene product is similar to that of NHL3 (plasma membrane) but it is yet inconclusive.
252048_at	AT3G52500	0.000714292069801576	-0.847760459699169	6.69032164304046	5.84256118334129		aspartyl protease family protein; similar to aspartyl protease family protein [Arabidopsis thaliana] (TAIR:AT4G16563.1); similar to aspartic protease [Fagopyrum esculentum] (GB:AAS48510.2); contains InterPro domain Peptidase A1, pepsin; (InterPro:IPR001461); contains InterPro domain Peptidase aspartic, catalytic; (InterPro:IPR009007)
254331_s_at	AT4G22690, AT4G22710	0.000715022988481701	-1.28567609187360	9.10055239616454	7.81487630429094	CYP706A1, CYP706A2	member of CYP706A, member of CYP706A
254550_at	AT4G19690	0.000715098554757355	4.23766596411858	4.25325376021516	8.49091972433375	IRT1	Fe(II) transport protein (IRT1)
255967_at	AT1G22280	0.000716820682515846	0.479108195470728	7.08692831274584	7.56603650821657		protein phosphatase 2C, putative / PP2C, putative; similar to protein phosphatase 2C, putative / PP2C, putative [Arabidopsis thaliana] (TAIR:AT1G34750.1); similar to H0815C01.7 [Oryza sativa (indica cultivar-group)] (GB:CAH67186.1); contains InterPro domain Protein phosphatase 2C-like; (InterPro:IPR001932)
245790_at	AT1G32200	0.000723024807039759	-1.59913058458298	6.37072650590833	4.77159592132535	ACT1, ATS1	Encodes a chloroplast glycerol-3-phosphate acyltransferase.Involved in the biosynthesis of chloroplast phosphatidylglycerol., Encodes a chloroplast glycerol-3-phosphate acyltransferase.Involved in the biosynthesis of chloroplast phosphatidylglycerol.
258167_at	AT3G21560	0.000724707720275371	2.96035010210642	4.80995781354608	7.7703079156525	UGT84A2	Encodes a protein with sinapic acid:UDP-glucose glucosyltransferase activity. Mutants defective in this gene are hyper-fluorescent (which accumulate in their trichomes a compound that is likely to be 3',5'-dimethoxynaringenin chalcone or sinapoyltriacetic acid lactone, potential products of the concerted action of 4-coumarate CoA ligase and chalcone synthase on sinapic acid).
251858_at	AT3G54820	0.000726276310606838	2.22962573564241	3.96036886874596	6.18999460438837	PIP2;5, PIP2D	PIP2;5/PIP2D (plasma membrane intrinsic protein 2;5); water channel; Identical to Probable aquaporin PIP2.5 (Plasma membrane intrinsic protein 2d) (PIP2d) (PIP2.5) [Arabidopsis Thaliana] (GB:Q9SV31); similar to PIP2B (plasma membrane intrinsic protein 2,2), water channel [Arabidopsis thaliana] (TAIR:AT2G37170.1); similar to plasma membrane intrinsic protein 2-2 [Pyrus communis] (GB:BAB40143.1); c…
261266_at	AT1G26770	0.000729304766965023	1.47756462858461	4.45127917107499	5.9288437996596	AT-EXP10, ATEXP10, ATEXPA10, ATHEXP, EXP10	Encodes an expansin. Naming convention from the Expansin Working Group (Kende et al, Plant Mol Bio). Involved in the formation of nematode-induced syncytia in roots of Arabidopsis thaliana., Encodes an expansin. Naming convention from the Expansin Working Group (Kende et al, Plant Mol Bio). Involved in the formation of nematode-induced syncytia in roots of Arabidopsis thaliana., Encodes an expans…
260542_at	AT2G43560	0.000730463079830593	-1.6545515893593	8.8294323223624	7.1748807330031		immunophilin / FKBP-type peptidyl-prolyl cis-trans isomerase family protein; Identical to Probable FKBP-type peptidyl-prolyl cis-trans isomerase 2, chloroplast precursor (EC 5.2.1.8) (PPIase) (Rotamase) [Arabidopsis Thaliana] (GB:O22870;GB:Q940C0); similar to FK506-binding protein 1 (FKBP13) [Arabidopsis thaliana] (TAIR:AT5G45680.1); similar to Os08g0541400 [Oryza sativa (japonica cultivar-group)…
266835_at	AT2G29990	0.000731750072013012	1.64228919455064	2.52900905962593	4.17129825417657	NDA2, NDA2	NDA2 (ALTERNATIVE NAD(P)H DEHYDROGENASE 2); NADH dehydrogenase; similar to NDA1 (ALTERNATIVE NAD(P)H DEHYDROGENASE 1), NADH dehydrogenase [Arabidopsis thaliana] (TAIR:AT1G07180.1); similar to putative internal rotenone-insensitive NADH dehydrogenase [Solanum tuberosum] (GB:CAB52796.1); similar to Os07g0564500 [Oryza sativa (japonica cultivar-group)] (GB:NP_001060003.1); contains InterPro domain P…
260481_at	AT1G10960	0.000733082484156309	-1.24407854647648	8.2850051746114	7.04092662813492	ATFD1	ATFD1 (FERREDOXIN 1); electron carrier/ iron ion binding; Identical to Ferredoxin-2, chloroplast precursor (PETF2) [Arabidopsis Thaliana] (GB:O04090); similar to FED A (FERREDOXIN 2), electron carrier/ iron ion binding [Arabidopsis thaliana] (TAIR:AT1G60950.1); similar to Ferredoxin-1, chloroplast precursor (Ferredoxin I) (GB:O04683); contains InterPro domain 2Fe-2S Ferredoxin-like fold; (InterPr…
261038_at	AT1G17490	0.000739086749670656	0.73773888280543	6.00961446613256	6.74735334893799		similar to unknown protein [Arabidopsis thaliana] (TAIR:AT1G72690.1); similar to Os09g0363700 [Oryza sativa (japonica cultivar-group)] (GB:NP_001062994.1)
252411_at	AT3G47430	0.000739275773137721	-2.61220325235710	5.54431820361639	2.93211495125929	PEX11B	member of the peroxin11 (PEX11) gene family, located on the peroxisome membrane, controls peroxisome proliferation.
262653_at	AT1G14130	0.000740337383272001	1.36622321321636	4.46915651478061	5.83537972799697		2-oxoglutarate-dependent dioxygenase, putative; similar to 2-oxoglutarate-dependent dioxygenase, putative [Arabidopsis thaliana] (TAIR:AT1G14120.1); similar to 2-oxoacid-dependent dioxygenase [Prunus mume] (GB:BAE48659.1); contains InterPro domain 2OG-Fe(II) oxygenase; (InterPro:IPR005123)
253758_at	AT4G29060	0.000743054512289083	-1.04002226110278	8.66864177311987	7.62861951201709	emb2726, emb2726	EMB2726 (EMBRYO DEFECTIVE 2726); translation elongation factor; similar to translation elongation factor Ts (EF-Ts), putative [Arabidopsis thaliana] (TAIR:AT4G11120.1); similar to Os12g0541500 [Oryza sativa (japonica cultivar-group)] (GB:NP_001066956.1); similar to chloroplast polyprotein of elongation factor Ts precursor [Chlamydomonas reinhardtii] (GB:AAU93598.1); contains InterPro domain Nucle…
253650_at	AT4G30020	0.000745251235614523	-1.25751724611261	6.5705518034628	5.31303455735019		subtilase family protein; similar to subtilase family protein [Arabidopsis thaliana] (TAIR:AT5G44530.1); similar to subtilase family protein [Arabidopsis thaliana] (TAIR:AT4G20430.1); similar to SLP3 (Subtilisin-like serine protease 3), subtilase [Arabidopsis thaliana] (TAIR:AT2G19170.1); similar to proteinase TMP [Lycopersicon esculentum] (GB:AAB38743.1); similar to meiotic serine proteinase [Ly…
266685_at	AT2G19710	0.000747175750958384	0.722725873149687	3.08270048445338	3.80542635760307		similar to unknown protein [Arabidopsis thaliana] (TAIR:AT4G29440.1); similar to MAPK activating protein-like [Oryza sativa (japonica cultivar-group)] (GB:BAD82253.1); similar to Os01g0706400 [Oryza sativa (japonica cultivar-group)] (GB:NP_001044016.1); contains InterPro domain Protein of unknown function DUF292, eukaryotic; (InterPro:IPR005061)
256722_at	AT2G34050	0.000748599378438773	0.546183209709866	3.13439851436446	3.68058172407432		similar to unknown protein [Oryza sativa (japonica cultivar-group)] (GB:BAD15967.1); contains InterPro domain ATP11; (InterPro:IPR010591)
248227_at	AT5G53820	0.000750680606202245	1.89706423176431	3.40793245325193	5.30499668501624		similar to unknown protein [Arabidopsis thaliana] (TAIR:AT5G38760.1); similar to pollen coat protein [Brassica oleracea] (GB:CAA63531.1); contains InterPro domain Late embryogenesis abundant protein; (InterPro:IPR004238)
264195_at	AT1G22690	0.000755020544575474	-4.16222372797426	9.15714578758084	4.99492205960658		gibberellin-responsive protein, putative; similar to GASA2 (GAST1 PROTEIN HOMOLOG 2) [Arabidopsis thaliana] (TAIR:AT4G09610.1); similar to snakin2 [Solanum tuberosum] (GB:CAC44012.1); contains InterPro domain Gibberellin regulated protein; (InterPro:IPR003854)
248728_at	AT5G48000	0.000755425485594643	-0.856122228510111	8.21269509993744	7.35657287142733	CYP708, CYP708A2, THAH, THAH1	member of CYP708A, member of CYP708A, member of CYP708A, member of CYP708A
251906_at	AT3G53720	0.000762227205285198	-0.960146482197325	3.84681610685441	2.88666962465709	ATCHX20, CHX20	member of Putative Na+/H+ antiporter family. Involved in the osmoregulation through K(+) fluxes and possibly pH modulation of an active endomembrane system in guard cells., member of Putative Na+/H+ antiporter family. Involved in the osmoregulation through K(+) fluxes and possibly pH modulation of an active endomembrane system in guard cells.
253181_at	AT4G35180	0.000763704632246112	1.37469947199771	2.19644128767860	3.57114075967631	LHT7	LHT7 (LYS/HIS TRANSPORTER 7); amino acid permease; similar to amino acid transporter family protein [Arabidopsis thaliana] (TAIR:AT1G47670.1); similar to ORF [Lilium lon (GB:BAA04838.1); contains InterPro domain Amino acid/polyamine transporter II; (InterPro:IPR002422); contains InterPro domain Amino acid transporter, transmembrane; (InterPro:IPR013057)
247201_at	AT5G65220	0.000766461336516472	-1.25747369339670	9.40456107241387	8.14708737901717		ribosomal protein L29 family protein; Identical to 50S ribosomal protein L29, chloroplast precursor (CL29) (RPL29) [Arabidopsis Thaliana] (GB:Q9FJP3); similar to 50S ribosomal protein L29, chloroplast precursor (CL29) (GB:Q9SWI6); contains InterPro domain Ribosomal protein L29; (InterPro:IPR001854)
248870_at	AT5G46710	0.000767601870965407	-1.96124630373653	6.69643335511745	4.73518705138092		zinc-binding family protein; similar to zinc-binding family protein [Arabidopsis thaliana] (TAIR:AT4G17900.1); similar to putative zinc-binding protein [Platanus x acerifolia] (GB:CAL25342.1); contains InterPro domain Protein of unknown function DUF597; (InterPro:IPR006734)
261335_at	AT1G44800	0.000767789270643808	1.50288265019095	7.03506275070012	8.53794540089108		nodulin MtN21 family protein; similar to nodulin MtN21 family protein [Arabidopsis thaliana] (TAIR:AT4G08300.1); similar to Os10g0210500 [Oryza sativa (japonica cultivar-group)] (GB:NP_001064323.1); similar to unknown protein [Oryza sativa (japonica cultivar-group)] (GB:AAT58856.1); similar to Os02g0768300 [Oryza sativa (japonica cultivar-group)] (GB:NP_001048238.1); contains InterPro domain Prot…
260529_at	AT2G47400	0.000771505395001852	-0.888313414299162	11.2510667614400	10.3627533471408	CP12, CP12-1	CP12-1 encodes a small peptide found in the chloroplast stroma. It belongs to the CP12 gene family thought to be involved in the formation of a supramolecular complex with glyceraldehyde-3-phosphate dehydrogenase (GAPDH) and phosphoribulokinase (PRK) embedded in the Calvin cycle. The annotation of this gene is based on article 32494., CP12-1 encodes a small peptide found in the chloroplast stroma…
256616_at	AT3G22260	0.000772184236825201	0.562003290784114	3.83475696003484	4.39676025081895		OTU-like cysteine protease family protein; similar to OTU-like cysteine protease family protein [Arabidopsis thaliana] (TAIR:AT3G02070.1); similar to Os02g0168600 [Oryza sativa (japonica cultivar-group)] (GB:NP_001046015.1); similar to OTU-like cysteine protease-like [Oryza sativa (japonica cultivar-group)] (GB:BAD22968.1); similar to Os06g0669800 [Oryza sativa (japonica cultivar-group)] (GB:NP_0…
267526_at	AT2G30570	0.00077224422321218	-1.01189630424693	11.3307805421783	10.3188842379313	PSBW	Encodes a protein similar to photosystem II reaction center subunit W.
267614_at	AT2G26710	0.000776902170945716	-1.08406270373637	4.34386945813071	3.25980675439434	BAS1, CYP72B1, CYP734A1	Encodes a member of the cytochrome p450 family that serves as a control point between multiple photoreceptor systems and brassinosteroid signal transduction. Involved in brassinolide metabolism. Mediates response to a variety of light signals including hypocotyl elongation and cotyledon expansion., Encodes a member of the cytochrome p450 family that serves as a control point between multiple phot…
259640_at	AT1G52400	0.000778055067921921	2.62024154471785	8.02749057685689	10.6477321215747	BGL1, BGLU18	encodes a member of glycosyl hydrolase family 1, encodes a member of glycosyl hydrolase family 1
262557_at	AT1G31330	0.000783344836107955	-1.88499511606136	12.0677181468301	10.1827230307688	PSAF	Encodes subunit F of photosystem I.
248217_at	AT5G53560	0.000785173520949821	0.640164871488141	10.0760998244639	10.7162646959520	ATB5-A, B5	Encodes a cytochrome b5 isoform that can be reduced by AtCBR, a cytochrome b5 reductase., Encodes a cytochrome b5 isoform that can be reduced by AtCBR, a cytochrome b5 reductase.
247131_at	AT5G66190	0.000786868732184568	-1.09454882241056	10.4740118584461	9.3794630360355	ATLFNR1, FNR1	Encodes a leaf-type ferredoxin:NADP(H) oxidoreductase. It is present in both chloroplast stroma and thylakoid membranes but is more abundant in the thylakoid. The affinity of this enzyme for ferredoxin is slightly, but significantly, higher than AtLFNR2, an isoform of the same enzyme. AtLFNR1 forms a heterodimer with AtFNR2 and is also a prerequisite to attach AtFNR2 to the thylakoid membrane., E…
252527_at	AT3G46440	0.000788331283132408	0.847856603589043	7.00888481437973	7.85674141796877	UXS5	encodes a protein similar to UDP-glucuronic acid decarboxylase. UDP-glucuronic acid decarboxylase produces UDP-xylose, which is a substrate for many cell wall carbohydrates including hemicellulose and pectin. UDP-xylose is also known to feedback regulate several cell wall biosynthetic enzymes.
264188_at	AT1G54690	0.000788775681676947	0.484299371827524	6.03301701925001	6.51731639107753	G-H2AX, GAMMA-H2AX, H2AXB, HTA3	histone H2A, putative; Identical to Probable histone H2AXb (HTA3) [Arabidopsis Thaliana] (GB:Q9S9K7); Identical to Probable histone H2AXa (HTA5) [Arabidopsis Thaliana] (GB:O04848;GB:Q8LAC0); similar to histone H2A, putative [Arabidopsis thaliana] (TAIR:AT1G08880.1); similar to Histone H2AX (GB:O65759); contains InterPro domain Histone-fold; (InterPro:IPR009072); contains InterPro domain Histone c…
263915_at	AT2G36430	0.000791545175942071	-0.992738673668623	4.97148931583177	3.97875064216314		similar to unknown protein [Arabidopsis thaliana] (TAIR:AT5G22540.1); similar to hypothetical protein [Oryza sativa (japonica cultivar-group)] (GB:BAD45208.1); similar to Os04g0505400 [Oryza sativa (japonica cultivar-group)] (GB:NP_001053253.1); contains InterPro domain Protein of unknown function DUF247, plant; (InterPro:IPR004158)
248502_at	AT5G50450	0.000797319496985566	-1.59214829680525	6.50772769004296	4.9155793932377		zinc finger (MYND type) family protein; similar to zinc finger (MYND type) family protein / F-box family protein [Arabidopsis thaliana] (TAIR:AT1G67340.1); similar to hypothetical protein [Oryza sativa (japonica cultivar-group)] (GB:BAD88375.1); similar to Os01g0921800 [Oryza sativa (japonica cultivar-group)] (GB:NP_001045230.1); similar to Os04g0385600 [Oryza sativa (japonica cultivar-group)] (G…
258001_at	AT3G28950	0.000797381054389878	0.514388791425454	6.11114859528743	6.62553738671288		avirulence-responsive protein-related / avirulence induced gene (AIG) protein-related; similar to avirulence-responsive protein, putative / avirulence induced gene (AIG) protein, putative [Arabidopsis thaliana] (TAIR:AT3G28940.1); similar to Os06g0702700 [Oryza sativa (japonica cultivar-group)] (GB:NP_001058493.1); similar to hypothetical protein SNOG_11054 [Phaeosphaeria nodorum SN15] (GB:EAT815…
264014_at	AT2G21210	0.00079846715317107	-2.13673973562347	7.1930332343077	5.05629349868422		Putative auxin-regulated protein whose expression is downregulated in response to chitin oligomers.
253283_at	AT4G34090	0.000802280636385812	-1.76750920309002	6.74008630139588	4.97257709830586		similar to unknown protein [Arabidopsis thaliana] (TAIR:AT2G23370.1); similar to Hypothetical protein [Oryza sativa (japonica cultivar-group)] (GB:AAN61482.1); similar to Os03g0109700 [Oryza sativa (japonica cultivar-group)] (GB:NP_001048710.1); contains domain TPR-like (SSF48452)
250670_at	AT5G06860	0.000805324624897239	1.73289629923311	7.15301855387981	8.88591485311292	ATPGIP1, PGIP1	polygalacturonase inhibiting protein 1 (PGIP1) mRNA,, polygalacturonase inhibiting protein 1 (PGIP1) mRNA,
257866_at	AT3G17770	0.000806126597116749	1.27633188318002	5.07814928875364	6.35448117193366		dihydroxyacetone kinase family protein; similar to dihydroxyacetone kinase family protein [Arabidopsis thaliana] (TAIR:AT1G48430.1); similar to 3,4-dihydroxy-2-butanone kinase [Oryza sativa (japonica cultivar-group)] (GB:AAM47307.1); similar to 3,4-dihydroxy-2-butanone kinase, putative, expressed [Oryza sativa (japonica cultivar-group)] (GB:ABF98577.1); similar to Putative 3,4-dihydroxy-2-butanon…
259603_at	AT1G56500	0.000809618267781876	-1.67840429945590	8.2146110666068	6.5362067671509		haloacid dehalogenase-like hydrolase family protein; similar to haloacid dehalogenase-like hydrolase family protein [Arabidopsis thaliana] (TAIR:AT4G39970.1); similar to HAD-superfamily hydrolase, subfamily IA, variant 3 containing protein, expressed [Oryza sativa (japonica cultivar-group)] (GB:ABF95582.1); similar to HAD-superfamily hydrolase, subfamily IA, variant 3 containing protein, expresse…
251497_at	AT3G59060	0.000812348750096103	-1.49055239835228	6.89216305971557	5.40161066136329	PIF5, PIL6	encodes a novel Myc-related bHLH transcription factor, which physically associated with APRR1/TOC1 and is a member of PIF3 transcription factor family., encodes a novel Myc-related bHLH transcription factor, which physically associated with APRR1/TOC1 and is a member of PIF3 transcription factor family.
251373_at	AT3G60530	0.000812469632094679	-1.34003150636074	5.6454931947316	4.30546168837086		zinc finger (GATA type) family protein; Identical to GATA transcription factor 4 (AtGATA-4) (GATA4) [Arabidopsis Thaliana] (GB:O49743); similar to zinc finger (GATA type) family protein [Arabidopsis thaliana] (TAIR:AT2G45050.1); similar to AG-motif binding protein-3 [Nicotiana tabacum] (GB:BAC98493.1); contains InterPro domain Zinc finger, GATA-type; (InterPro:IPR000679)
254453_at	AT4G21120	0.000814348839057727	1.06955808000569	2.24704679213697	3.31660487214266	AAT1, CAT1	cationic amino acid transporter, cationic amino acid transporter
248330_at	AT5G52810	0.00081685060595505	2.2546039571407	3.34851218586838	5.60311614300908		ornithine cyclodeaminase/mu-crystallin family protein; similar to Aconitate hydratase, N-terminal; Ornithine cyclodeaminase/mu-crystallin [Medicago truncatula] (GB:ABE83064.1); contains InterPro domain Ornithine cyclodeaminase/mu-crystallin; (InterPro:IPR003462)
258281_at	AT3G26900	0.000819256458327136	-1.31572728373964	7.2654453811244	5.94971809738476		shikimate kinase family protein; similar to ATP binding / shikimate kinase [Arabidopsis thaliana] (TAIR:AT2G21940.5); similar to unknown protein [Oryza sativa (japonica cultivar-group)] (GB:BAD45509.1); similar to Os01g0102600 [Oryza sativa (japonica cultivar-group)] (GB:NP_001041750.1); contains InterPro domain Shikimate kinase; (InterPro:IPR000623)
259768_at	AT1G29390	0.000821392342069227	-0.534499108309114	7.83463719107599	7.30013808276687	COR314-TM2	encodes a protein similar to the cold acclimation protein WCOR413 in wheat. Possibly targeted to thylakoid membrane.
266285_at	AT2G29180	0.000822263289224748	-0.879192599496142	6.71412369004154	5.8349310905454		similar to 80C09_19 [Brassica rapa subsp. pekinensis] (GB:AAZ41830.1)
259917_at	AT1G72580	0.00082242054854178	-0.226575056263528	3.34137252651514	3.11479747025161		unknown protein
259701_at	AT1G77770	0.000825014409425333	0.750849391643096	5.95320171945383	6.70405111109693		similar to unknown protein [Arabidopsis thaliana] (TAIR:AT4G08460.2); similar to Pm27 [Prunus mume] (GB:BAE48661.1); contains InterPro domain Protein of unknown function DUF1644; (InterPro:IPR012866)
255692_at	AT4G00400	0.000828506647116666	-1.65659966638901	5.23731854043943	3.58071887405042	GPAT8	phospholipid/glycerol acyltransferase family protein; Identical to Probable glycerol-3-phosphate acyltransferase 8 (EC 2.3.1.15) (GPAT8) [Arabidopsis Thaliana] (GB:Q5XF03;GB:O23061;GB:O23062); similar to ATGPAT6/GPAT6 (GLYCEROL-3-PHOSPHATE ACYLTRANSFERASE 6), 1-acylglycerol-3-phosphate O-acyltransferase/ acyltransferase [Arabidopsis thaliana] (TAIR:AT2G38110.1); similar to ATGPAT4/GPAT4 (GLYCEROL…
260877_at	AT1G21500	0.000832119918645238	-2.62469578164867	8.65977687796096	6.03508109631229		similar to conserved hypothetical protein [Medicago truncatula] (GB:ABE83904.1)
262193_at	AT1G77840	0.000834516195681007	0.410496266351217	5.83453044073324	6.24502670708446		eukaryotic translation initiation factor 5, putative / eIF-5, putative; Identical to Probable eukaryotic translation initiation factor 5-2 (eIF-5 2) [Arabidopsis Thaliana] (GB:Q9S825); similar to eukaryotic translation initiation factor 5, putative / eIF-5, putative [Arabidopsis thaliana] (TAIR:AT1G36730.1); similar to putative eukaryotic translation initiation factor 5 [Oryza sativa (japonica cu…
252853_at	AT4G39710	0.000834746831607411	-2.11094971874127	7.24708962778387	5.1361399090426		immunophilin, putative / FKBP-type peptidyl-prolyl cis-trans isomerase, putative; Identical to Probable FKBP-type peptidyl-prolyl cis-trans isomerase 4, chloroplast precursor (EC 5.2.1.8) (PPIase) (Rotamase) (FKBP23I) [Arabidopsis Thaliana] (GB:Q9SCY3;GB:O65658;GB:Q941D9); similar to FK506-binding protein 1 (FKBP13) [Arabidopsis thaliana] (TAIR:AT5G45680.1); similar to Os06g0663800 [Oryza sativa …
259364_at	AT1G13260	0.00083559069915931	-1.20413416345274	7.91959166432704	6.7154575008743	RAV1	Encodes an AP2/B3 domain transcription factor which is upregulated in response to low temperature. It contains a B3 DNA binding domain. It has circadian regulation and may function as a negative growth regulator.
249288_at	AT5G41050	0.000839681100227163	-1.52921115750254	5.17954312362196	3.65033196611942		similar to unknown protein [Arabidopsis thaliana] (TAIR:AT3G26960.1); similar to Os09g0508200 [Oryza sativa (japonica cultivar-group)] (GB:NP_001063620.1); similar to Os12g0472800 [Oryza sativa (japonica cultivar-group)] (GB:NP_001066754.1)
255151_at	AT4G08180	0.00084184246529828	0.591073993833678	3.94587636410888	4.53695035794256		oxysterol-binding family protein; similar to oxysterol-binding family protein [Arabidopsis thaliana] (TAIR:AT2G31020.1); similar to oxysterol-binding family protein [Arabidopsis thaliana] (TAIR:AT4G22540.1); similar to oxysterol-binding family protein [Arabidopsis thaliana] (TAIR:AT1G13170.1); similar to Oxysterol-binding protein, expressed [Oryza sativa (japonica cultivar-group)] (GB:ABF98451.1)…
267238_at	AT2G44130	0.000850080121018619	2.88079063262906	7.06973546764186	9.95052610027092		kelch repeat-containing F-box family protein; similar to kelch repeat-containing F-box family protein [Arabidopsis thaliana] (TAIR:AT3G59940.1); similar to Cyclin-like F-box; Serine/threonine protein phosphatase, BSU1 [Medicago truncatula] (GB:ABE78686.1); similar to Os11g0246200 [Oryza sativa (japonica cultivar-group)] (GB:NP_001067606.1); contains InterPro domain Cyclin-like F-box; (InterPro:IP…
246865_s_at	AT5G25780, AT5G27640	0.000851097830519012	0.370542716327499	5.64768793686816	6.01823065319566	ATEIF3B-2, EIF3B, EIF3B-2, ATEIF3B-1, ATTIF3B1, EIF3B, EIF3B-1, TIF3B1	member of eIF3b - eukaryotic initiation factor 3b, member of eIF3b - eukaryotic initiation factor 3b, member of eIF3b - eukaryotic initiation factor 3b, encodes a member of eukaryotic translation initiation factor 3B family., encodes a member of eukaryotic translation initiation factor 3B family., encodes a member of eukaryotic translation initiation factor 3B family., encodes a member of eukaryo…
262244_at	AT1G48260	0.000851444830217759	1.09155145666382	3.43247629081782	4.52402774748164	CIPK17, SnRK3.21	Encodes a member of the SNF1-related kinase (SnRK) gene family (SnRK3.21), which has also been reported as a member of the CBL-interacting protein kinases (CIPK17)., Encodes a member of the SNF1-related kinase (SnRK) gene family (SnRK3.21), which has also been reported as a member of the CBL-interacting protein kinases (CIPK17).
264199_at	AT1G22700	0.0008594096936311	-0.793425609627365	5.917977289393	5.12455167976564		binding; similar to SPY (SPINDLY), transferase, transferring glycosyl groups [Arabidopsis thaliana] (TAIR:AT3G11540.1); similar to tetratricopeptide repeat, putative, expressed [Oryza sativa (japonica cultivar-group)] (GB:ABB47762.1); similar to tetratricopeptide repeat, putative, expressed [Oryza sativa (japonica cultivar-group)] (GB:ABG66115.1); similar to putative stress inducible protein [Ory…
255010_at	AT4G10050	0.000860235193101525	0.714493808384077	4.97513774911222	5.6896315574963		hydrolase, alpha/beta fold family protein; similar to P0041A24.6 [Oryza sativa (japonica cultivar-group)] (GB:CAE01494.1); similar to Os04g0443500 [Oryza sativa (japonica cultivar-group)] (GB:NP_001052889.1); contains InterPro domain Esterase/lipase/thioesterase; (InterPro:IPR000379); contains InterPro domain Alpha/beta hydrolase fold-1; (InterPro:IPR000073); contains InterPro domain Epoxide hydr…
[truncated: 21,793 more rows]
