# Supplementary material for: Transcriptional responses to polycyclic aromatic hydrocarbon-induced stress in Arabidopsis thaliana reveal the involvement of hormone and defense signaling pathways
Source: BMC Plant Biol. 2010 Apr 7;10:59. doi: 10.1186/1471-2229-10-59 (PMC2923533; doi:10.1186/1471-2229-10-59)
Supplement: Additional file 2 — Differentially-expressed transcripts. This .csv file contains the set of 1031 differentially-expressed transcripts, computed as described in the Methods section. Ratio values are log2 transformed. [file 1471-2229-10-59-S2.CSV]

probe	AGI	symbol	log2ratio	eBayes.p.value	annot
244937_at	ATCG01110	NDHH	-1.47676098826574	0.0206473454174866	Encodes the 49KDa plastid NAD(P)H dehydrogenase subunit H protein. Its transcription is regulated by an ndhF-specific plastid sigma factor, SIG4.
244962_at	ATCG01050	NDHD	-1.52845931765479	0.0111188432114816	Represents a plastid-encoded subunit of a NAD(P)H dehydrogenase complex. Its mRNA is edited at four positions. Translation data is not available for this gene.
244963_at	ATCG00570	PSBF	-1.03814366134002	0.000466550000060828	PSII cytochrome b559
244964_at	ATCG00580	PSBE	-1.36571447292558	0.000190321176034448	PSII cytochrome b559. There have been many speculations about the function of Cyt b559, but the most favored at present is that it plays a protective role by acting as an electron acceptor or electron donor under conditions when electron flow through PSII is not optimized.
244975_at	ATCG00710	PSBH	-1.42418992981598	0.00248303508749665	Encodes a 8 kD phosphoprotein that is a component of the photosystem II oxygen evolving core. Its exact molecular function has not been determined but it may play a role in mediating electron transfer between the secondary quinone acceptors, QA and QB, associated with the acceptor side of PSII.
244988_s_at	ATCG00840, ATCG01300	RPL23, RPL23.1, RPL23.2	-1.11260069154256	0.0101356362770641	One of two chloroplast genes that encode chloroplast ribosomal protein L23, a constituent of the large subunit of the ribosomal complex, One of two chloroplast genes that encode chloroplast ribosomal protein L23, a constituent of the large subunit of the ribosomal complex, One of two chloroplast genes that encode chloroplast ribosomal protein L23, a constituent of the large subunit of the ribosom…
244995_at	ATCG00150	ATPI	-1.84060852248119	0.00341739321402055	Encodes a subunit of ATPase complex CF0, which is a proton channel that supplies the proton motive force to drive ATP synthesis by CF1 portion of the complex.
244998_at	ATCG00180	RPOC1	-1.54036441848197	0.000274237911776299	RNA polymerase beta' subunit-1
245002_at	ATCG00270	PSBD	-1.91466915362352	2.99358870806704e-05	PSII D2 protein
245003_at	ATCG00280	PSBC	-1.76763830865278	8.9964115163553e-05	chloroplast gene encoding a CP43 subunit of the photosystem II reaction center. promoter contains a blue-light responsive element.
245007_at	ATCG00350	PSAA	-1.96070930669551	0.00580128985196092	Encodes psaA protein comprising the reaction center for photosystem I along with psaB protein; hydrophobic protein encoded by the chloroplast genome.
245010_at	ATCG00420	NDHJ	-2.07843715158538	0.000886744235564396	Encodes NADH dehydrogenase subunit J. Its transcription is increased upon sulfur depletion.
245011_at	ATCG00430	PSBG	-1.89734466057287	0.00620657118538062	Encodes a protein which was originally thought to be part of photosystem II but its wheat homolog was later shown to encode for subunit K of NADH dehydrogenase.
245026_at	ATCG00140	ATPH	-1.15852407951506	0.00302189326419792	ATPase III subunit
245038_at	AT2G26560	PLA, PLA2A, PLP2	2.18062589065769	1.00513380260229e-05	encodes a lipid acyl hydrolase with wide substrate specificity that accumulates upon infection by fungal and bacterial pathogens. Protein is localized in the cytoplasm in healthy leaves, and in membranes in infected cells., encodes a lipid acyl hydrolase with wide substrate specificity that accumulates upon infection by fungal and bacterial pathogens. Protein is localized in the cytoplasm in heal…
245041_at	AT2G26530	AR781	-1.60278116013670	2.88019136866807e-05	unknown function
245044_at	AT2G26500		-1.38835176545447	7.7457117822706e-05	cytochrome b6f complex subunit (petM), putative; similar to unknown [Euphorbia esula] (GB:AAF34768.1), cytochrome b6f complex subunit (petM), putative; similar to unknown [Euphorbia esula] (GB:AAF34768.1); contains InterPro domain PetM of cytochrome b6f complex subunit 7; (InterPro:IPR012595)
245047_at	ATCG00020	PSBA	-2.06614636869632	0.00101076334381666	Encodes chlorophyll binding protein D1, a part of the photosystem II reaction center core
245061_at	AT2G39730	RCA	-1.66699827712162	4.29466981242921e-05	Rubisco activase, a nuclear-encoded chloroplast protein that consists of two isoforms arising from alternative splicing in most plants. Required for the light activation of rubisco.
245106_at	AT2G41650		1.21361190013399	0.000426081451466232	unknown protein
245117_at	AT2G41560	ACA4	-1.25536351682631	0.0013727825799882	encodes a calmodulin-regulated Ca(2+)-ATPase that improves salt tolerance in yeast. localized to the vacuole.
245118_at	AT2G41680	NTRC	-1.00385625427015	0.00045175440382882	thioredoxin reductase, putative / NADPH-dependent thioredoxin reductase, putative; similar to NTRA (NADPH-dependent thioredoxin reductase 2) [Arabidopsis thaliana] (TAIR:AT2G17420.1); similar to Os07g0657900 [Oryza sativa (japonica cultivar-group)] (GB:NP_001060515.1); similar to thioredoxin reductase [Nostoc sp. PCC 7120] (GB:NP_484780.1); contains InterPro domain Thioredoxin-like fold; (InterPr…
245123_at	AT2G47450	CAO, CPSRP43	-1.04647271807588	0.000344314021062288	A component of the chloroplast signal recognition particle pathway that is involved in LHCP targeting. Downregulated in response to high light., A component of the chloroplast signal recognition particle pathway that is involved in LHCP targeting. Downregulated in response to high light.
245168_at	AT2G33150	KAT2, PED1	1.03138846729226	0.00124533596787972	Encodes an organellar (peroxisome, glyoxysome) 3-ketoacyl-CoA thiolase, involved in fatty acid b-oxidation during germination and subsequent seedling growth. Mutants have defects in glyoxysomal fatty acid beta-oxidation., Encodes an organellar (peroxisome, glyoxysome) 3-ketoacyl-CoA thiolase, involved in fatty acid b-oxidation during germination and subsequent seedling growth. Mutants have defect…
245175_at	AT2G47470	ATPDI11, ATPDIL2-1, MEE30, PDI11, UNE5	1.11127216709467	0.000679703052613022	Encodes a protein disulfide isomerase-like (PDIL) protein, a member of a multigene family within the thioredoxin (TRX) superfamily., Encodes a protein disulfide isomerase-like (PDIL) protein, a member of a multigene family within the thioredoxin (TRX) superfamily., Encodes a protein disulfide isomerase-like (PDIL) protein, a member of a multigene family within the thioredoxin (TRX) superfamily., …
245193_at	AT1G67810	SUFE2	2.06986879697761	0.000145891398751641	Fe-S metabolism associated domain-containing protein; similar to QS (QUINOLINATE SYNTHASE), quinolinate synthetase A [Arabidopsis thaliana] (TAIR:AT5G50210.1); similar to Os12g0290300 [Oryza sativa (japonica cultivar-group)] (GB:NP_001066600.1); similar to hypothetical protein tll1089 [Thermosynechococcus elongatus BP-1] (GB:NP_681880.1); similar to Os09g0270900 [Oryza sativa (japonica cultivar-g…
245195_at	AT1G67740	PSBY, YCF32	-2.03163603570865	2.99913873245815e-06	PsbY precursor (psbY) mRNA. This single nuclear gene is imported into the chloroplasts where it is processed into two integral membrane proteins with identical topology (PsbY-1 and PsbY-2). The protein appears to bind manganese but its role is not well understood., PsbY precursor (psbY) mRNA. This single nuclear gene is imported into the chloroplasts where it is processed into two integral membra…
245198_at	AT1G67700		-1.16528281957545	0.000125783852891558	similar to At1g67700/F12A21_30 [Medicago truncatula] (GB:ABE84614.1); contains domain OLIGOPEPTIDASE (PTHR11804:SF2); contains domain PROTEASE M3 THIMET OLIGOPEPTIDASE-RELATED (PTHR11804)
245242_at	AT1G44446	ATCAO, CAO, CH1	-1.25244506908138	0.000175657019354007	Encodes chlorophyllide <i>a</i> oxygenase which converts chlorophyllide <i>a</i> to chlorophyllide <i>b</i> by catalyzing two successive hydroxylations at the 7-methyl group of chlorophyllide <i>a</i> . Mutants are deficient in pigments that associate with thylakoid membrane proteins, lacking chlorophyll <i>b</i> and light-harvesting proteins of photosystem II. The protein was shown through cross…
245291_at	AT4G16155		-1.37533728480488	3.81758157662302e-05	dihydrolipoamide dehydrogenase 2, plastidic / lipoamide dehydrogenase 2 (PTLPD2); similar to LPD1 (LIPOAMIDE DEHYDROGENASE 1) [Arabidopsis thaliana] (TAIR:AT3G16950.1); similar to Pyridine nucleotide-disulphide oxidoreductase, class I [Medicago truncatula] (GB:ABD32316.1); similar to Pyridine nucleotide-disulphide oxidoreductase, class I [Medicago truncatula] (GB:ABE83195.1); similar to Pyridine …
245293_at	AT4G16660		1.30104156206164	0.0014513295277926	heat shock protein 70, putative / HSP70, putative; similar to heat shock protein, putative [Arabidopsis thaliana] (TAIR:AT1G11660.1); similar to PREDICTED: similar to CG2918-PA [Tribolium castaneum] (GB:XP_973490.1); similar to Os02g0710900 [Oryza sativa (japonica cultivar-group)] (GB:NP_001047898.1); contains InterPro domain Heat shock protein Hsp70; (InterPro:IPR001023); contains InterPro domai…
245296_at	AT4G16370	ATOPT3, OPT3	1.65766441119896	0.000688171069736946	oligopeptide transporter, oligopeptide transporter
245305_at	AT4G17215		1.15469018171765	0.0156942104919302	similar to unknown protein [Arabidopsis thaliana] (TAIR:AT5G47635.1); similar to hypothetical protein 40.t00006 [Brassica oleracea] (GB:ABD65131.1)
245317_at	AT4G15610		1.03598659360057	0.000417539490596122	integral membrane family protein; similar to integral membrane family protein [Arabidopsis thaliana] (TAIR:AT3G06390.1); similar to unknown [Panax (GB:ABD73297.1); similar to Os07g0442900 [Oryza sativa (japonica cultivar-group)] (GB:NP_001059526.1); contains InterPro domain Protein of unknown function DUF588; (InterPro:IPR006702); contains InterPro domain Conserved hypothetical protein CHP1569, i…
245318_at	AT4G16980		-3.12402531087988	2.39406533739856e-06	arabinogalactan-protein family; similar to AGP19/ATAGP19 (ARABINOGALACTAN-PROTEIN 19) [Arabidopsis thaliana] (TAIR:AT1G68725.1); similar to hypothetical protein [Capsella rubella] (GB:CAC82613.1); contains InterPro domain Glutelin; (InterPro:IPR000480)
245321_at	AT4G15545		-1.48822440347990	6.70140088076895e-05	similar to unknown protein [Arabidopsis thaliana] (TAIR:AT1G16520.1); similar to unknown protein [Oryza sativa (japonica cultivar-group)] (GB:AAT85086.1); contains InterPro domain DNA topoisomerases I, dispensable insert, eukaryotic-type; (InterPro:IPR009054)
245329_at	AT4G14365		3.08188439176421	2.97481677568491e-05	zinc finger (C3HC4-type RING finger) family protein / ankyrin repeat family protein; similar to zinc finger (C3HC4-type RING finger) family protein / ankyrin repeat family protein [Arabidopsis thaliana] (TAIR:AT3G23280.1); similar to auxin-regulated protein-like protein [Populus trichocarpa] (GB:ABG37641.1); contains InterPro domain Ankyrin; (InterPro:IPR002110); contains InterPro domain Zinc fin…
245347_at	AT4G14890		-1.3128839966053	0.000366435066092732	ferredoxin family protein; similar to ATFD3 (FERREDOXIN 3), electron carrier [Arabidopsis thaliana] (TAIR:AT2G27510.1); similar to 2Fe-2S ferredoxin, iron-sulfur binding site [Medicago truncatula] (GB:ABE82976.1); contains InterPro domain 2Fe-2S Ferredoxin-like fold; (InterPro:IPR012675); contains InterPro domain Ferredoxin [2Fe-2S], plant; (InterPro:IPR010241); contains InterPro domain Ferredoxi…
245354_at	AT4G17600	LIL3:1	-1.46935600127285	0.000108556649260512	Encodes Lil3:1 (light-harvesting-like) protein. Belongs to the Lhc super-gene family encodes the light-harvesting chlorophyll a/b-binding (LHC) proteins that constitute the antenna system of the photosynthetic apparatus. A generic LHC motif is present in Lil3:1.
245357_at	AT4G17560		-1.13406897212421	0.000424749312355267	ribosomal protein L19 family protein; Identical to 50S ribosomal protein L19-1, chloroplast precursor [Arabidopsis Thaliana] (GB:Q8W463;GB:O23597); similar to ribosomal protein L19 family protein [Arabidopsis thaliana] (TAIR:AT5G47190.1); similar to plastid ribosomal protein L19, putative [Brassica oleracea] (GB:ABD65070.1); contains InterPro domain Ribosomal protein L19; (InterPro:IPR001857)
245362_at	AT4G17460	HAT1	-2.22794950544128	0.000283969213418604	Encodes homeobox protein HAT1.
245388_at	AT4G16410		-1.20461334330879	0.00168004937989034	similar to Os07g0607200 [Oryza sativa (japonica cultivar-group)] (GB:NP_001060233.1); contains InterPro domain Protein of unknown function DUF751; (InterPro:IPR008470)
245393_at	AT4G16260		2.65328026123953	0.000174861228219283	glycosyl hydrolase family 17 protein; similar to BG1 (BETA-1,3-GLUCANASE 1), hydrolase, hydrolyzing O-glycosyl compounds [Arabidopsis thaliana] (TAIR:AT3G57270.1); similar to beta-1,3-glucanase [Hevea brasiliensis] (GB:ABG49448.1); contains InterPro domain Glycoside hydrolase, family 17; (InterPro:IPR000490)
245397_at	AT4G14560	AXR5, IAA1	-1.48927273950718	0.00175310949243673	auxin (indole-3-acetic acid) induced gene (IAA1) encoding a short-lived nuclear-localized transcriptional regulator protein., auxin (indole-3-acetic acid) induced gene (IAA1) encoding a short-lived nuclear-localized transcriptional regulator protein.
245523_at	AT4G15910	ATDI21, DI21	1.26518578070334	0.000212283391027487	encodes a gene whose transcript level in root and leaves increases to progressive drought stress. The transcript level is also affected by changes of endogenous or exogenous abscisic acid level. It appears to be a member of plant-specific gene family that includes late embryo-abundant and zinc- IAA-induced proteins in other plants., encodes a gene whose transcript level in root and leaves increas…
245668_at	AT1G28330	DRM1, DYL1	-1.08472729078945	0.000236414740698262	dormancy-associated protein (DRM1), dormancy-associated protein (DRM1)
245692_at	AT5G04150	BHLH101	4.0212902477837	3.58362402496029e-08	basic helix-loop-helix (bHLH) family protein; similar to ORG2 (OBP3-responsive gene 2), DNA binding / transcription factor [Arabidopsis thaliana] (TAIR:AT3G56970.1); similar to Helix-loop-helix DNA-binding [Medicago truncatula] (GB:ABE94188.1); contains InterPro domain Helix-loop-helix DNA-binding; (InterPro:IPR011598); contains InterPro domain Basic helix-loop-helix dimerisation region bHLH; (In…
245701_at	AT5G04140	GLS1, GLU1, GLUS	-1.86596443062155	1.79622032964161e-05	Encodes a gene whose sequence is similar to ferredoxin dependent glutamate synthase (Fd-GOGAT). Expression in leaves is induced by light and sucrose. Proposed to be involved in photorespiration and nitrogen assimilation., Encodes a gene whose sequence is similar to ferredoxin dependent glutamate synthase (Fd-GOGAT). Expression in leaves is induced by light and sucrose. Proposed to be involved in …
245730_at	AT1G73470		-1.67496776277104	2.03527572118871e-05	similar to hypothetical protein slr0975 [Synechocystis sp. PCC 6803] (GB:NP_440211.1); similar to Os09g0448900 [Oryza sativa (japonica cultivar-group)] (GB:NP_001063318.1)
245744_at	AT1G51110		-1.61287471716208	3.70339921581693e-05	plastid-lipid associated protein PAP / fibrillin family protein; similar to plastid-lipid associated protein PAP / fibrillin family protein [Arabidopsis thaliana] (TAIR:AT3G26070.1); similar to PAP fibrillin [Medicago truncatula] (GB:ABE81557.1); contains InterPro domain PAP fibrillin; (InterPro:IPR006843)
245745_at	AT1G51110		-1.46091703623079	3.35228964238809e-05	plastid-lipid associated protein PAP / fibrillin family protein; similar to plastid-lipid associated protein PAP / fibrillin family protein [Arabidopsis thaliana] (TAIR:AT3G26070.1); similar to PAP fibrillin [Medicago truncatula] (GB:ABE81557.1); contains InterPro domain PAP fibrillin; (InterPro:IPR006843)
245757_at	AT1G35140	EXL7, PHI-1	-2.07271579123772	0.0176458481137216	At1g35140 (At1g35140/T32G9_32) mRNA, complete cds, At1g35140 (At1g35140/T32G9_32) mRNA, complete cds
245765_at	AT1G33600		-1.09362146548552	0.00117953552959363	leucine-rich repeat family protein; similar to disease resistance protein-related / LRR protein-related [Arabidopsis thaliana] (TAIR:AT2G26380.1); similar to disease resistance protein-related / LRR protein-related [Arabidopsis thaliana] (TAIR:AT1G33590.1); similar to H0402C08.6 [Oryza sativa (indica cultivar-group)] (GB:CAJ86230.1); contains InterPro domain Leucine-rich repeat; (InterPro:IPR0016…
245793_at	AT1G32220		-2.14968787140897	1.20151856915733e-05	catalytic/ coenzyme binding; similar to catalytic/ coenzyme binding [Arabidopsis thaliana] (TAIR:AT5G10730.1); similar to Os04g0403500 [Oryza sativa (japonica cultivar-group)] (GB:NP_001052699.1); similar to hypothetical protein [Cleome spinosa] (GB:ABD96868.1); similar to Os02g0556100 [Oryza sativa (japonica cultivar-group)] (GB:NP_001047127.1); contains InterPro domain NAD-dependent epimerase/d…
245795_at	AT1G32160		-1.17650502854002	0.000165219018046812	similar to unknown protein [Arabidopsis thaliana] (TAIR:AT3G17800.2); similar to unknown protein [Oryza sativa (japonica cultivar-group)] (GB:AAO38836.1); similar to Os03g0717900 [Oryza sativa (japonica cultivar-group)] (GB:NP_001051084.1); similar to Os04g0595100 [Oryza sativa (japonica cultivar-group)] (GB:NP_001053731.1); contains InterPro domain Protein of unknown function DUF760; (InterPro:I…
245806_at	AT1G45474	LHCA5	-1.47754929792112	0.000332637735525241	Encodes a component of the light harvesting complex of photosystem I.
245845_at	AT1G26150		-1.08780679813994	0.00295235240738066	protein kinase; similar to protein kinase family protein [Arabidopsis thaliana] (TAIR:AT5G38560.1); similar to protein kinase family protein [Musa balbisiana] (GB:ABF70139.1); similar to Os01g0110500 [Oryza sativa (japonica cultivar-group)] (GB:NP_001041798.1); similar to protein kinase family protein [Musa acuminata] (GB:ABF70054.1); contains InterPro domain Serine/threonine protein kinase; (Int…
245852_at	AT5G13510		-1.18343498634075	0.00015622180649604	ribosomal protein L10 family protein; Identical to 50S ribosomal protein L10, chloroplast precursor (CL10) (RPL10) [Arabidopsis Thaliana] (GB:Q9FY50); similar to ribosomal protein L10 family protein [Arabidopsis thaliana] (TAIR:AT3G12370.1); similar to 50S ribosomal protein L10, chloroplast precursor (CL10) (GB:O80362); contains InterPro domain Ribosomal protein L10; (InterPro:IPR001790)
245866_s_at	AT1G57980, AT1G57990	ATPUP18	-1.70942397896533	0.000158716665361302	purine permease-related; similar to ATPUP18 (Arabidopsis thaliana purine permease 18), purine transporter [Arabidopsis thaliana] (TAIR:AT1G57990.1); similar to putative purine permease [Oryza sativa (japonica cultivar-group)] (GB:BAD07671.1); contains InterPro domain Protein of unknown function DUF250; (InterPro:IPR004853), Member of a family of proteins related to PUP1, a purine transporter. May…
245951_at	AT5G19550	AAT2, ASP2	1.05798198374358	0.000877084186724083	Nitrogen metabolism. Major cytosolic isoenzyme controlling aspartate biosynthesis in the light., Nitrogen metabolism. Major cytosolic isoenzyme controlling aspartate biosynthesis in the light.
245952_at	AT5G28500		-1.02009662662561	0.000306533369881114	similar to unknown protein [Arabidopsis thaliana] (TAIR:AT3G04550.1); similar to Os10g0445600 [Oryza sativa (japonica cultivar-group)] (GB:NP_001064712.1); similar to hypothetical protein Npun02004305 [Nostoc punctiforme PCC 73102] (GB:ZP_00109308.1)
245956_s_at	AT5G28540, AT5G42020	BIP1, BIP, BIP2	1.52874235182193	0.000185608435539779	luminal binding protein 1 (BiP-1) (BP1); Identical to Luminal-binding protein 2 precursor (BiP2) (AtBP2) [Arabidopsis Thaliana] (GB:Q39043;GB:Q39042); Identical to Luminal-binding protein 1 precursor (BiP1) (AtBP1) [Arabidopsis Thaliana] (GB:Q9LKR3;GB:Q41928); similar to HSP70 (heat shock protein 70), ATP binding [Arabidopsis thaliana] (TAIR:AT3G12580.1); similar to BIP (LUMINAL BINDING PROTEIN),…
245976_at	AT5G13080	AtWRKY75, WRKY75	2.47533611161004	3.47346060834932e-06	member of WRKY Transcription Factor; Group II-c, member of WRKY Transcription Factor; Group II-c
245987_at	AT5G13180	ANAC083	1.02284951268026	0.0392684517698922	ANAC083 (Arabidopsis NAC domain containing protein 83); transcription factor; similar to ANAC041 (Arabidopsis NAC domain containing protein 41), transcription factor [Arabidopsis thaliana] (TAIR:AT2G33480.1); similar to unknown [Solanum lycopersicum] (GB:CAA99760.1); contains InterPro domain No apical meristem (NAM) protein; (InterPro:IPR003441)
246004_at	AT5G20630	ATGER3, GER3, GLP3, GLP3A, GLP3B	-1.16364080388893	0.00187302526535312	Encodes a germin-like protein., Encodes a germin-like protein., Encodes a germin-like protein., Encodes a germin-like protein., Encodes a germin-like protein.
246007_at	AT5G08410	FTRA2	-1.60841076528706	1.57412089576475e-05	FTRA2 (ferredoxin/thioredoxin reductase subunit A (variable subunit) 2); ferredoxin:thioredoxin reductase; similar to FTRA1 (ferredoxin/thioredoxin reductase subunit A (variable subunit) 1), ferredoxin:thioredoxin reductase [Arabidopsis thaliana] (TAIR:AT5G23440.1); similar to Os04g0528800 [Oryza sativa (japonica cultivar-group)] (GB:NP_001053378.1); similar to ferredoxin-thioredoxin reductase SU…
246011_at	AT5G08330		-2.42779961676626	0.000514623819146911	TCP family transcription factor, putative; similar to TCP family transcription factor, putative [Arabidopsis thaliana] (TAIR:AT5G23280.1); similar to unknown [Brassica rapa] (GB:ABB97033.1); contains InterPro domain TCP transcription factor; (InterPro:IPR005333)
246018_at	AT5G10695		1.56975858677730	0.00129455458805535	similar to unknown protein [Arabidopsis thaliana] (TAIR:AT5G57123.1); similar to conserved hypothetical protein [Medicago truncatula] (GB:ABD28467.1); contains domain Glucocorticoid receptor-like (DNA-binding domain) (SSF57716)
246028_at	AT5G21170		-1.22656696663660	0.00138133988207972	5'-AMP-activated protein kinase beta-2 subunit, putative; Identical to SNF1-related protein kinase regulatory subunit beta-1 (AKIN beta1) (AKINB1) (KINB1) [Arabidopsis Thaliana] (GB:Q84VQ1;GB:Q9SCY6); similar to 5'-AMP-activated protein kinase beta-2 subunit, putative [Arabidopsis thaliana] (TAIR:AT4G16360.1); similar to AKIN beta1 [Medicago truncatula] (GB:AAO61676.1); contains InterPro domain 5…
246033_at	AT5G08280	HEMC	-1.06945210820736	0.00454437970597358	Encodes a protein with porphobilinogen deaminase activity. This protein is targeted to the chloroplast.
246042_at	AT5G19440		1.28764321919202	0.000249237160386969	similar to Eucalyptus gunnii alcohol dehydrogenase of unknown physiological function (GI:1143445), apple tree, PIR:T16995; NOT a cinnamyl-alcohol dehydrogenase
246055_at	AT5G08380	AtAGAL1	1.14111741846437	0.00109947110564106	ATAGAL1 (ARABIDOPSIS THALIANA ALPHA-GALACTOSIDASE 1); alpha-galactosidase; similar to ATAGAL2 (ARABIDOPSIS THALIANA ALPHA-GALACTOSIDASE 2), alpha-galactosidase [Arabidopsis thaliana] (TAIR:AT5G08370.2); similar to acid alpha galactosidase 1 [Cucumis sativus] (GB:ABC55266.1); similar to alpha-galactosidase 1 [Pisum sativum] (GB:CAF34023.1); similar to alpha-galactosidase [Carica papaya] (GB:AAP040…
246099_at	AT5G20230	ATBCB, BCB	2.30609417592793	0.000905387206200105	Al-stress-induced gene, Al-stress-induced gene
246114_at	AT5G20250	DIN10	-1.34698235981753	6.53862242055875e-05	encodes a member of glycosyl hydrolase family 36. Expression is induced within 3 hours of dark treatment, in senescing leaves and treatment with exogenous photosynthesis inhibitor. Induction of gene expression was suppressed in excised leaves supplied with sugar. The authors suggest that the gene's expression pattern is responding to the level of sugar in the cell.
246154_at	AT5G19940		-1.83186654334748	1.25729562603765e-05	plastid-lipid associated protein PAP-related / fibrillin-related; similar to plastid-lipid associated protein PAP / fibrillin family protein [Arabidopsis thaliana] (TAIR:AT3G26070.1); similar to PAP fibrillin [Medicago truncatula] (GB:ABE82162.1); similar to OSIGBa0113I13.8 [Oryza sativa (indica cultivar-group)] (GB:CAH66782.1); similar to Os04g0607000 [Oryza sativa (japonica cultivar-group)] (GB…
246199_at	AT4G36530		-1.04675882627331	0.000708107994418387	hydrolase, alpha/beta fold family protein; similar to hydrolase, alpha/beta fold family protein [Arabidopsis thaliana] (TAIR:AT5G19850.1); similar to hydrolase, alpha/beta fold family [Synechococcus sp. JA-3-3Ab] (GB:YP_473970.1); similar to Os02g0705100 [Oryza sativa (japonica cultivar-group)] (GB:NP_001047865.1); contains InterPro domain Esterase/lipase/thioesterase; (InterPro:IPR000379); conta…
246202_at	AT4G37040	MAP1D	-1.37041768697952	6.53881847382065e-05	encodes a methionine aminopeptidase
246214_at	AT4G36990	AT-HSFB1, ATHSF4, HSF4, HSFB1	1.93325408460101	0.000136850161353715	encodes a protein whose sequence is similar to heat shock factors that regulate the expression of heat shock proteins. Transcript level is increased in response to heat shock. However, overexpression of this gene did not result in the increase of decrease of heat shock proteins., encodes a protein whose sequence is similar to heat shock factors that regulate the expression of heat shock proteins.…
246226_at	AT4G37200	HCF164	-1.58089380417847	2.94480033133269e-05	Encodes thioredoxin-like protein with disulfide reductase activity that is involved in the biogenesis of the plastid cytochrome b6f complex. Protein is located in the thylakoid membrane with the C-terminal hydrophilic portion, containing the thioredoxin like domain, extending into the thylakoid lumen.
246228_at	AT4G36430		1.92314507959067	0.00185109371088166	peroxidase, putative; Identical to Peroxidase 49 precursor (EC 1.11.1.7) (Atperox P49) (ATP31) (PER49) [Arabidopsis Thaliana] (GB:O23237); similar to peroxidase, putative [Arabidopsis thaliana] (TAIR:AT2G18150.1); similar to peroxidase [Dimocarpus longan] (GB:ABG49114.1); contains InterPro domain Haem peroxidase; (InterPro:IPR010255); contains InterPro domain Haem peroxidase, plant/fungal/bacteri…
246237_at	AT4G36390		-1.15173451112355	0.0016112050896883	radical SAM domain-containing protein / TRAM domain-containing protein; Identical to CDK5RAP1-like protein [Arabidopsis Thaliana] (GB:Q8H0V1;GB:O23241); similar to radical SAM domain-containing protein / TRAM domain-containing protein [Arabidopsis thaliana] (TAIR:AT1G72090.1); similar to Os11g0592800 [Oryza sativa (japonica cultivar-group)] (GB:NP_001068196.1); similar to similar to CDK5 regulato…
246253_at	AT4G37260	ATMYB73, MYB73	-2.00482055031566	1.85650067992530e-05	Member of the R2R3 factor gene family., Member of the R2R3 factor gene family.
246270_at	AT4G36500		-1.10551758455148	0.00190849450488387	similar to unknown protein [Arabidopsis thaliana] (TAIR:AT2G18210.1); similar to hypothetical protein [Thellun (GB:ABB45855.1)
246275_at	AT4G36540	BEE2, BEE2	-2.3128112564999	1.33021695138344e-05	BEE2 (BR ENHANCED EXPRESSION 2); DNA binding / transcription factor; similar to basic helix-loop-helix (bHLH) family protein [Arabidopsis thaliana] (TAIR:AT2G18300.1); similar to Helix-loop-helix DNA-binding [Medicago truncatula] (GB:ABE85937.1); contains InterPro domain Helix-loop-helix DNA-binding; (InterPro:IPR011598); contains InterPro domain Basic helix-loop-helix dimerisation region bHLH; (…
246289_at	AT3G56880		-1.52822694873532	0.00181516405352145	VQ motif-containing protein; similar to ATCAMBP25 (ARABIDOPSIS THALIANA CALMODULIN (CAM)-BINDING PROTEIN OF 25 KDA), calmodulin binding [Arabidopsis thaliana] (TAIR:AT2G41010.1); similar to VQ [Medicago truncatula] (GB:ABD32874.1); contains InterPro domain VQ; (InterPro:IPR008889)
246293_at	AT3G56710	SIB1	1.56969104412363	0.00152407755678925	Sig1 binding protein; interacts with Sig1R4. As well as Sig1, SibI is imported into chloroplasts and its expression is light-dependent in mature chloroplasts.
246294_at	AT3G56910	PSRP5	-1.09230489375549	0.000675181754291441	PSRP5 (PLASTID-SPECIFIC 50S RIBOSOMAL PROTEIN 5); Identical to Plastid-specific 50S ribosomal protein 5, chloroplast precursor (PSRP- 5) (PSRP5) [Arabidopsis Thaliana] (GB:Q9LER7;GB:Q94B31); similar to Os01g0278900 [Oryza sativa (japonica cultivar-group)] (GB:NP_001042743.1); similar to 50s ribosomal protein l18, chloroplast precursor (cl18). [Medicago truncatula] (GB:ABE79862.1)
246371_at	AT1G51940		-1.75290736282824	0.000461552760861782	protein kinase family protein / peptidoglycan-binding LysM domain-containing protein; similar to protein kinase family protein [Arabidopsis thaliana] (TAIR:AT3G21630.1); similar to Os01g0741200 [Oryza sativa (japonica cultivar-group)] (GB:NP_001044206.1); similar to protein kinase family protein [Musa balbisiana] (GB:ABF70119.1); contains InterPro domain Serine/threonine protein kinase; (InterPro…
246390_at	AT1G77330		1.75160954912379	0.00189865462988482	similar to 1-aminocyclopropane-1-carboxylate oxidase GI:3386565 from (Sorghum bicolor)
246454_at	AT5G16710	DHAR3	-1.05375222112558	0.000553669535811999	The protein undergoes thiolation following treatment with the oxidant tert-butylhydroperoxide.
246463_at	AT5G16970	AT-AER	1.65290191241416	0.000397549321967799	encodes a 2-alkenal reductase (EC 1.3.1.74), plays a key role in the detoxification of reactive carbonyls
246487_at	AT5G16030		-3.90533844061545	1.29269654371252e-07	similar to unknown protein [Arabidopsis thaliana] (TAIR:AT3G02500.1); similar to hypothetical protein [Cleome spinosa] (GB:ABD96956.1)
246547_at	AT5G14970		-2.43020588074946	2.79937350306055e-06	similar to unknown protein [Arabidopsis thaliana] (TAIR:AT2G14910.1); similar to seed maturation-like protein, putative [Medicago truncatula] (GB:ABE86960.1)
246548_at	AT5G14910		-1.34580881827851	0.000116059071207708	heavy-metal-associated domain-containing protein; similar to Os05g0337400 [Oryza sativa (japonica cultivar-group)] (GB:NP_001055238.1); similar to unknown protein [Oryza sativa (japonica cultivar-group)] (GB:AAV32180.1); contains InterPro domain Heavy metal transport/detoxification protein; (InterPro:IPR006121)
246550_at	AT5G14920		-1.65565243635310	3.56540624558224e-05	gibberellin-regulated family protein; similar to ATEPR1 (Arabidopsis thaliana extensin proline-rich 1) [Arabidopsis thaliana] (TAIR:AT2G27380.1); similar to hypothetical protein [Brassica napus var. napus] (GB:AAS68179.1); contains InterPro domain Pistil-specific extensin-like protein; (InterPro:IPR003882); contains InterPro domain Gibberellin regulated protein; (InterPro:IPR003854), structural c…
246596_at	AT5G14740	BETA, CA18, CA2	-1.64389632801856	1.84038203791628e-05	Encodes a beta carbonic anhydrase likely to be localized in the cytoplasm. Expression of its mRNA is seen in etiolated seedlings and points to a possible nonphotosynthetic role for this isoform., Encodes a beta carbonic anhydrase likely to be localized in the cytoplasm. Expression of its mRNA is seen in etiolated seedlings and points to a possible nonphotosynthetic role for this isoform., Encodes…
246631_at	AT1G50740		1.26725880894623	0.000339010651472272	similar to unknown protein [Arabidopsis thaliana] (TAIR:AT3G20510.1); similar to hypothetical protein 11 [Plantago major] (GB:CAJ34819.1); similar to Os03g0584300 [Oryza sativa (japonica cultivar-group)] (GB:NP_001050565.1); similar to Os03g0568500 [Oryza sativa (japonica cultivar-group)] (GB:NP_001050510.1); contains InterPro domain Protein of unknown function UPF0136, Transmembrane; (InterPro:I…
246651_at	AT5G35170		-2.23515427592429	6.28022315716647e-06	adenylate kinase family protein; similar to adenylate kinase, chloroplast, putative / ATP-AMP transphosphorylase, putative [Arabidopsis thaliana] (TAIR:AT5G47840.1); similar to Os08g0109300 [Oryza sativa (japonica cultivar-group)] (GB:NP_001060810.1); similar to Adenylate kinase, chloroplast (ATP-AMP transphosphorylase) (GB:P43188); similar to Os08g0288200 [Oryza sativa (japonica cultivar-group)]…
246736_at	AT5G27560		-1.05505848461496	0.000393409858484645	similar to Os06g0146300 [Oryza sativa (japonica cultivar-group)] (GB:NP_001056793.1); similar to unnamed protein product [Ostreococcus tauri] (GB:CAL54638.1); contains domain FAD/NAD-linked reductases, dimerisation (C-terminal) domain (SSF55424)
246744_at	AT5G27760		1.56097514119347	3.88109906827995e-05	hypoxia-responsive family protein; similar to hypoxia-responsive family protein [Arabidopsis thaliana] (TAIR:AT3G05550.1); similar to hypoxia-responsive family protein [Citrus sinensis] (GB:AAZ05072.1); contains InterPro domain Hypoxia induced protein conserved region; (InterPro:IPR007667)
246777_at	AT5G27420		2.28007816577284	1.96870837326478e-06	zinc finger (C3HC4-type RING finger) family protein; Identical to RING-H2 finger protein ATL5H precursor (ATL5H) [Arabidopsis Thaliana] (GB:Q8LGA5); similar to ATL6 (Arabidopsis T?xicos en Levadura 6), protein binding / zinc ion binding [Arabidopsis thaliana] (TAIR:AT3G05200.1); similar to RING/C3HC4/PHD zinc finger-like protein [Cucumis melo] (GB:AAO45753.1); contains InterPro domain Zinc finger…
246792_at	AT5G27290		-2.30850213465761	0.000140009927872284	similar to unknown protein [Arabidopsis thaliana] (TAIR:AT1G54680.1); similar to stress regulated protein [Lycopersicon esculentum] (GB:AAW65813.1)
246831_at	AT5G26340	MSS1, STP13	1.15436841465377	0.000160406373485495	Encodes a protein with high affinity, hexose-specific/H+ symporter activity. The activity of the transporter appears to be negatively regulated by phosphorylation. Importantly, microarray analysis, as well as the study of the expression of this gene in mutants involved in programmed cell death (PCD) demonstrated a tight correlation between this gene's expression and PCD., Encodes a protein with h…
246858_at	AT5G25930		2.22465463239356	9.4778808925702e-05	leucine-rich repeat family protein / protein kinase family protein; similar to HAESA (RECEPTOR-LIKE PROTEIN KINASE 5), ATP binding / kinase/ protein serine/threonine kinase [Arabidopsis thaliana] (TAIR:AT4G28490.1); similar to disease resistance family protein [Arabidopsis thaliana] (TAIR:AT5G25910.1); similar to HSL1 (HAESA-LIKE 1), ATP binding / kinase/ protein serine/threonine kinase [Arabidop…
246909_at	AT5G25770		1.11013079969528	0.000280912316461110	similar to Os06g0163200 [Oryza sativa (japonica cultivar-group)] (GB:NP_001056894.1); similar to unknown protein [Oryza sativa (japonica cultivar-group)] (GB:BAD67646.1); contains InterPro domain Esterase/lipase/thioesterase; (InterPro:IPR000379)
246962_s_at	AT5G24800	AtbZIP9, BZO2H2	-1.01074848661134	0.000736061735756126	Encodes bZIP protein BZO2H2., Encodes bZIP protein BZO2H2.
246977_at	AT5G24930		-1.64812753142856	6.71879564970495e-05	zinc finger (B-box type) family protein; Identical to Zinc finger protein CONSTANS-LIKE 4 (COL4) [Arabidopsis Thaliana] (GB:Q940T9); similar to COL3 (CONSTANS-LIKE 3), protein binding / transcription factor/ zinc ion binding [Arabidopsis thaliana] (TAIR:AT2G24790.1); similar to Zinc finger protein CONSTANS-LIKE 4 (GB:Q940T9); contains InterPro domain Zinc finger, CONSTANS-type; (InterPro:IPR00292…
247025_at	AT5G67030	ABA1, ATABA1, ATZEP, IBS3, LOS6, NPQ2, ZEP	-1.38159484791760	0.000107137325362564	Encodes a single copy zeaxanthin epoxidase gene that functions in first step of the biosynthesis of the abiotic stress hormone abscisic acid (ABA). Mutants in this gene are unable to express female sterility in response to beta-aminobutyric acid, as wild type plants do., Encodes a single copy zeaxanthin epoxidase gene that functions in first step of the biosynthesis of the abiotic stress hormone …
247059_at	AT5G66690	UGT72E2	2.06421011236029	0.000293836269465193	UGT72E2 is an UDPG:coniferyl alcohol glucosyltransferase which glucosylates sinapyl- and coniferyl aldehydes as well as sinapyl- and coniferyl alcohol. The enzyme is thought to be involved in lignin metabolism. A knockdown mutant line (72E2KD) was obtained using RNAi silencing. A twofold reduction in coniferyl alcohol 4-<i>O</i>-glucoside and sinapyl alcohol 4-<i>O</i>-glucoside was detected in t…
247060_at	AT5G66760	SDH1-1	1.3584909192896	0.000136854678427517	One of two genes in Arabidopsis that encode a flavoprotein subunit of the mitochondrial succinate dehydrogenase complex.
247073_at	AT5G66570	MSP-1, OE33, OEE1, OEE33, PSBO-1, PSBO1	-1.32873827326879	0.000101350883066359	Encodes a protein which is an extrinsic subunit of photosystem II and which has been proposed to play a central role in stabilization of the catalytic manganese cluster. In <i>Arabidopsis thaliana</i> the PsbO proteins are encoded by two genes: <i>psbO1</i> and <i>psbO2</i>. PsbO1 is the major isoform in the wild-type., Encodes a protein which is an extrinsic subunit of photosystem II and which h…
247095_at	AT5G66400	ATDI8, RAB18	1.92209891103974	8.8330790478735e-06	Belongs to the dehydrin protein family, which contains highly conserved stretches of 7-17 residues that are repetitively scattered in their sequences, the K-, S-, Y- and lysine rich segments. ABA- and drought-induced glycine-rice dehydrin protein. The ABA-induced expression of RAB18 was reduced following ACC application, indicating that ethylene inhibits the ABA signaling pathway. RAB18 is also e…
247101_at	AT5G66530		-1.45282830035929	4.42590959136353e-05	aldose 1-epimerase family protein; similar to aldose 1-epimerase family protein [Arabidopsis thaliana] (TAIR:AT5G57330.1); similar to Os09g0327400 [Oryza sativa (japonica cultivar-group)] (GB:NP_001062890.1); similar to apospory-associated protein C; APOC [Chlamydomonas reinhardtii] (GB:AAF34174.1); contains InterPro domain Galactose mutarotase-like; (InterPro:IPR011013); contains InterPro domain…
247131_at	AT5G66190	ATLFNR1, FNR1	-1.09454882241056	0.00035642596477811	Encodes a leaf-type ferredoxin:NADP(H) oxidoreductase. It is present in both chloroplast stroma and thylakoid membranes but is more abundant in the thylakoid. The affinity of this enzyme for ferredoxin is slightly, but significantly, higher than AtLFNR2, an isoform of the same enzyme. AtLFNR1 forms a heterodimer with AtFNR2 and is also a prerequisite to attach AtFNR2 to the thylakoid membrane., E…
247162_at	AT5G65730		-2.47372979464459	4.80841842055785e-05	xyloglucan:xyloglucosyl transferase, putative / xyloglucan endotransglycosylase, putative / endo-xyloglucan transferase, putative; Identical to Probable xyloglucan endotransglucosylase/hydrolase protein 6 precursor (EC 2.4.1.207) (At-XTH6) (XTH-6) (XTH6) [Arabidopsis Thaliana] (GB:Q8LF99;GB:O49542;GB:Q93ZF8); similar to xyloglucan:xyloglucosyl transferase, putative / xyloglucan endotransglycosyla…
247166_at	AT5G65840		-1.05574801377150	0.000533435568865062	similar to unknown protein [Arabidopsis thaliana] (TAIR:AT2G37240.1); similar to Os03g0729300 [Oryza sativa (japonica cultivar-group)] (GB:NP_001051154.1); similar to expressed protein [Oryza sativa (japonica cultivar-group)] (GB:ABF98680.1); similar to Os03g0729200 [Oryza sativa (japonica cultivar-group)] (GB:NP_001051153.1); contains InterPro domain Thioredoxin-like fold; (InterPro:IPR012336); …
247201_at	AT5G65220		-1.25747369339670	0.000202982638941052	ribosomal protein L29 family protein; Identical to 50S ribosomal protein L29, chloroplast precursor (CL29) (RPL29) [Arabidopsis Thaliana] (GB:Q9FJP3); similar to 50S ribosomal protein L29, chloroplast precursor (CL29) (GB:Q9SWI6); contains InterPro domain Ribosomal protein L29; (InterPro:IPR001854)
247218_at	AT5G65010	ASN2	-1.01607453763896	0.0104445178021078	Encodes asparagine synthetase (ASN2).
247222_at	AT5G64840	ATGCN5	-1.08213719783820	0.000310409812287878	member of GCN subfamily
247252_at	AT5G64770		-2.04647125127730	2.19715767232760e-05	similar to 80C09_10 [Brassica rapa subsp. pekinensis] (GB:AAZ41821.1)
247283_at	AT5G64250		1.07620045171172	0.000669658938014515	2-nitropropane dioxygenase family / NPD family; similar to Os08g0485400 [Oryza sativa (japonica cultivar-group)] (GB:NP_001062087.1); similar to 2-nitropropane dioxygenase-related protein-like [Oryza sativa (japonica cultivar-group)] (GB:BAD09308.1); contains InterPro domain FMN/related compound-binding core; (InterPro:IPR003009); contains InterPro domain 2-nitropropane dioxygenase, NPD; (InterPr…
247297_at	AT5G64100		1.1578454188027	0.0192542932072971	peroxidase, putative; Identical to Peroxidase 69 precursor (EC 1.11.1.7) (Atperox P69) (ATP3a) (PER69) [Arabidopsis Thaliana] (GB:Q96511;GB:Q8RWL8); similar to peroxidase, putative [Arabidopsis thaliana] (TAIR:AT5G64110.1); similar to peroxidase precursor [Solanum lycopersicum] (GB:CAA64413.1); similar to cationic peroxidase [Solanum lycopersicum] (GB:CAG25463.1); contains InterPro domain Haem pe…
247320_at	AT5G64040	PSAN	-2.77021956573087	7.9161882313443e-07	Encodes the only subunit of photosystem I located entirely in the thylakoid lumen. May be involved in the interaction between plastocyanin and the photosystem I complex.
247327_at	AT5G64120		2.54821701201561	0.000473401331527589	encodes a cell wall bound peroxidase that is induced by hypo-osmolarity
247333_at	AT5G63600	FLS5	1.69252840423113	0.00487988856108581	encodes a protein whose sequence is similar to flavonol synthase
247338_at	AT5G63680		1.21464947000658	0.00175173985993499	pyruvate kinase, putative; similar to pyruvate kinase, putative [Arabidopsis thaliana] (TAIR:AT4G26390.1); similar to pyruvate kinase, putative [Arabidopsis thaliana] (TAIR:AT5G56350.1); similar to pyruvate kinase, putative [Arabidopsis thaliana] (TAIR:AT5G08570.1); similar to pyruvate kinase [Glycine max] (GB:AAM94349.1); similar to pyruvate kinase [Glycine max] (GB:AAM94348.1); similar to Pyruv…
247347_at	AT5G63780	SHA1	-3.35965488028477	1.27298488536152e-07	zinc finger (C3HC4-type RING finger) family protein; similar to zinc finger (C3HC4-type RING finger) family protein [Arabidopsis thaliana] (TAIR:AT5G08750.2); similar to zinc finger protein [Brassica rapa] (GB:ABK56014.1); similar to OSJNBb0020J19.13 [Oryza sativa (japonica cultivar-group)] (GB:CAE05784.2); similar to Os04g0692300 [Oryza sativa (japonica cultivar-group)] (GB:NP_001054367.1); cont…
247377_at	AT5G63180		-3.25517845826	1.70321124537787e-06	pectate lyase family protein; Identical to Probable pectate lyase 22 precursor (EC 4.2.2.2) [Arabidopsis Thaliana] (GB:Q93Z25;GB:Q9FMK5); similar to pectate lyase family protein [Arabidopsis thaliana] (TAIR:AT4G24780.1); similar to pectate lyase family protein [Arabidopsis thaliana] (TAIR:AT1G67750.1); similar to pectate lyase [Gossypium hirsutum] (GB:AAY85180.1); similar to pectate lyase [Malus …
247440_at	AT5G62680		1.03228921479022	0.000637880511489224	proton-dependent oligopeptide transport (POT) family protein; similar to proton-dependent oligopeptide transport (POT) family protein [Arabidopsis thaliana] (TAIR:AT1G18880.1); similar to proton-dependent oligopeptide transport (POT) family protein [Arabidopsis thaliana] (TAIR:AT3G47960.1); similar to nitrate transporter NRT1-1 [Glycine max] (GB:BAB19756.1); similar to nitrate transporter NRT1-5 …
247444_at	AT5G62630	HIPL2	1.24399702510989	0.000587774563564725	HIPL2 (HIPL2 PROTEIN PRECURSOR); Identical to HIPL2 protein precursor (HIPL2) [Arabidopsis Thaliana] (GB:Q94F08;GB:Q9LV15); similar to unknown protein [Arabidopsis thaliana] (TAIR:AT5G39970.1); similar to unknown protein [Arabidopsis thaliana] (TAIR:AT1G74790.1); similar to hypothetical protien [Hordeum vulgare subsp. vulgare] (GB:AAV49993.1); similar to glucose/sorbosone dehydrogenases-like prot…
247450_at	AT5G62350		-1.14175560986192	0.000416507757697993	invertase/pectin methylesterase inhibitor family protein / DC 1.2 homolog (FL5-2I22); similar to invertase/pectin methylesterase inhibitor family protein [Arabidopsis thaliana] (TAIR:AT3G47380.1); similar to putative ripening-related protein [Vitis vinifera] (GB:CAB85625.1); contains InterPro domain Plant invertase/pectin methylesterase inhibitor; (InterPro:IPR007186); contains InterPro domain Pe…
247478_at	AT5G62360		-3.37240320753113	0.00193045769264687	invertase/pectin methylesterase inhibitor family protein; similar to invertase/pectin methylesterase inhibitor family protein / DC 1.2 homolog (FL5-2I22) [Arabidopsis thaliana] (TAIR:AT5G62350.1); similar to pectin methylesterase inhibitor isoform [Solanum phureja] (GB:ABG49144.1); contains InterPro domain Plant invertase/pectin methylesterase inhibitor; (InterPro:IPR007186); contains InterPro do…
247487_at	AT5G62150		2.19914871799542	1.28658665136243e-05	peptidoglycan-binding LysM domain-containing protein; similar to peptidoglycan-binding LysM domain-containing protein [Arabidopsis thaliana] (TAIR:AT4G25433.1); similar to Os10g0524300 [Oryza sativa (japonica cultivar-group)] (GB:NP_001065106.1); similar to Putative dihydrodipicolinate reductase-like protein [Oryza sativa (japonica cultivar-group)] (GB:AAO15285.1); similar to OSJNBa0019K04.5 [Ory…
247488_at	AT5G61820		1.51963511202625	0.000630523405754826	similar to hypothetical protein [Trifolium pratense] (GB:BAE71234.1); contains InterPro domain Stress up-regulated Nod 19; (InterPro:IPR011692)
247494_at	AT5G61790		1.11168651687673	0.000364787793953623	calnexin 1 (CNX1); Identical to Calnexin homolog 1 precursor (CNX1) [Arabidopsis Thaliana] (GB:P29402); similar to calnexin, putative [Arabidopsis thaliana] (TAIR:AT5G07340.1); similar to calnexin homolog (GB:AAA17742.1); similar to Concanavalin A-like lectin/glucanase [Medicago truncatula] (GB:ABE80216.1); similar to putative papillar cell-specific calnexin [Brassica napus] (GB:AAK84429.1); cont…
247523_at	AT5G61410	RPE, emb2728	-1.5097650173543	2.90785259984606e-05	Arabidopsis thaliana ribulose-5-phosphate-3-epimerase mRNA, Arabidopsis thaliana ribulose-5-phosphate-3-epimerase mRNA
247543_at	AT5G61600		-1.82655746972692	0.000467028264766859	encodes a member of the ERF (ethylene response factor) subfamily B-3 of ERF/AP2 transcription factor family. The protein contains one AP2 domain. There are 18 members in this subfamily including ATERF-1, ATERF-2, AND ATERF-5.
247585_at	AT5G60680		-1.02929891073012	0.000371649526820512	similar to unknown protein [Arabidopsis thaliana] (TAIR:AT3G45210.1); similar to Protein of unknown function DUF584 [Medicago truncatula] (GB:ABE80969.1); contains InterPro domain Protein of unknown function DUF584; (InterPro:IPR007608)
247637_at	AT5G60600	CLB4, CSB3, GCPE, HDS, ISPG	-1.26792317989516	0.000224969468220365	Encodes a chloroplast-localized hydroxy-2-methyl-2-(E)-butenyl 4-diphosphate (HMBPP) synthase (HDS), catalyzes the formation of HMBPP from 2-C-methyl-D-erythrytol 2,4-cyclodiphosphate (MEcPP). The HDS enzyme controls the penultimate steps of the biosynthesis of IPP and dimethylallyl diphosphate (DMAPP) via the MEP pathway and may serve as a metabolic control point for SA-mediated disease resistan…
247655_at	AT5G59820	RHL41, ZAT12	1.39920360881199	0.00254105118599862	Encodes a zinc finger protein involved in high light and cold acclimation. Overexpression of this putative transcription factor increases the expression level of 9 cold-responsive genes and represses the expression level of 15 cold-responsive genes, including CBF genes. Also, lines overexpressing this gene exhibits a small but reproducible increase in freeze tolerance. Because of the repression o…
247693_at	AT5G59730	ATEXO70H7	-1.09885094321655	0.00290152018631558	A member of EXO70 gene family, putative exocyst subunits, conserved in land plants. Arabidopsis thaliana contains 23 putative EXO70 genes, which can be classified into eight clusters on the phylogenetic tree.
247709_at	AT5G59250		-2.13635969430012	1.26483063718755e-05	sugar transporter family protein; Identical to D-xylose-proton symporter-like 3 [Arabidopsis Thaliana] (GB:Q0WWW9;GB:Q9FIF2); similar to sugar transporter family protein [Arabidopsis thaliana] (TAIR:AT5G17010.3); similar to putative sugar transporter [Nicotiana langsdorffii x Nicotiana sanderae] (GB:ABB17074.1); contains InterPro domain Sugar transporter; (InterPro:IPR003663); contains InterPro d…
247717_at	AT5G59320	LTP3	5.5689648113675	3.85353172755703e-06	lipid transfer protein 3
247718_at	AT5G59310	LTP4	5.45080867003582	2.83365332060242e-05	Encodes a member of the lipid transfer protein family. Proteins of this family are generally small (~9 kD), basic, expressed abundantly and contain eight Cys residues. The proteins can bind fatty acids and acylCoA esters and can transfer several different phospholipids. They are localized to the cell wall. The mRNA is present in flowers and siliques, and is strongly up-regulated by abscisic acid.
247745_at	AT5G59030	COPT1	-1.36150048693338	0.00391047526742198	encodes a putative copper transport protein that contains copper-binding motif and functionally complements in copper-transport defective yeast strains
247755_at	AT5G59090	ATSBT4.12, ATSBT4.12, ATSBT4.12	1.26965914443997	0.000119221344691274	subtilase family protein; similar to subtilase family protein [Arabidopsis thaliana] (TAIR:AT5G59120.1); similar to subtilase family protein [Arabidopsis thaliana] (TAIR:AT5G58820.1); similar to subtilase family protein [Arabidopsis thaliana] (TAIR:AT5G58840.1); similar to subtilisin-like protease C1 [Glycine max] (GB:AAN12272.1); similar to Peptidase S8 and S53, subtilisin, kexin, sedolisin; Pro…
247765_at	AT5G58860	CYP86, CYP86A1	1.11635797116634	0.00775551419400024	Encodes a member of the CYP86A subfamily of cytochrome p450 genes. Expressed significantly only in root tissue., Encodes a member of the CYP86A subfamily of cytochrome p450 genes. Expressed significantly only in root tissue.
247816_at	AT5G58260		-2.29160415984505	5.14686382719537e-06	Encodes subunit NDH-N of NAD(P)H:plastoquinone dehydrogenase complex (Ndh complex) present in the thylakoid membrane of chloroplasts. This subunit is thought to be required for Ndh complex assembly.
247819_at	AT5G58350	WNK4, ZIK2	1.05708434134310	0.00441257670516997	Encodes a member of the WNK family (9 members in all) of protein kinases, the structural design of which is clearly distinct from those of other known protein kinases, such as receptor-like kinases and mitogen-activated protein kinases. Its transcription is under the control of circadian rhythms., Encodes a member of the WNK family (9 members in all) of protein kinases, the structural design of w…
247853_at	AT5G58140	NPL1, PHOT2, NPL1, PHOT2	-1.00481496780620	0.00126741246200853	Membrane-bound protein serine/threonine kinase that functions as blue light photoreceptor in redundancy with PHO1. Involved in stomatal opening, chloroplast movement and phototropism. Mediates blue light-induced growth enhancements. PHOT1 and PHOT2 mediate blue light-dependent activation of the plasma membrane H+-ATPase in guard cell protoplasts. PHOT2 possesses two LOV (LOV1 and LOV2, for light-…
247864_s_at	AT1G24807, AT1G24909, AT1G25083, AT1G25155, AT1G25220, AT5G57890	ASB1, TRP4, WEI7	1.02547148977661	0.00354327356315797	anthranilate synthase beta subunit, putative; similar to anthranilate synthase beta subunit, putative [Arabidopsis thaliana] (TAIR:AT1G25155.1); similar to anthranilate synthase beta subunit, putative [Arabidopsis thaliana] (TAIR:AT1G24909.1); similar to anthranilate synthase beta subunit, putative [Arabidopsis thaliana] (TAIR:AT1G25083.1); similar to Os04g0463500 [Oryza sativa (japonica cultivar…
247867_at	AT5G57630	CIPK21, SnRK3.4	-1.05967463445524	0.000510394196777489	CBL-interacting protein kinase, CBL-interacting protein kinase
247889_at	AT5G57930	APO2, emb1629	-1.33831876078681	0.000415550136755611	ACCUMULATION OF PHOTOSYSTEM ONE 2, ACCUMULATION OF PHOTOSYSTEM ONE 2
247899_at	AT5G57345		-1.06034483295776	0.000211509924098285	similar to unknown protein [Arabidopsis thaliana] (TAIR:AT1G54520.1); similar to conserved hypothetical protein [Medicago truncatula] (GB:ABE83998.1); contains domain N-terminal nucleophile aminohydrolases (Ntn hydrolases) (SSF56235)
247903_at	AT5G57340		-1.64606840227859	0.000230125460871308	similar to unknown protein [Arabidopsis thaliana] (TAIR:AT5G67390.2); similar to conserved hypothetical protein [Medicago truncatula] (GB:ABE83997.1)
247921_at	AT5G57660		-1.89181298794778	1.14206692210061e-05	zinc finger (B-box type) family protein; Identical to Zinc finger protein CONSTANS-LIKE 5 (COL5) [Arabidopsis Thaliana] (GB:Q9FHH8;GB:Q8L9H4;GB:Q93ZC8); similar to zinc finger (B-box type) family protein [Arabidopsis thaliana] (TAIR:AT5G24930.1); similar to Zinc finger, B-box; CCT [Medicago truncatula] (GB:ABE83395.1); contains InterPro domain Zinc finger, CONSTANS-type; (InterPro:IPR002926); con…
247925_at	AT5G57560	TCH4, XTH22	-1.47946464022618	0.00395552169310946	Encodes a cell wall-modifying enzyme, rapidly upregulated in response to environmental stimuli, Encodes a cell wall-modifying enzyme, rapidly upregulated in response to environmental stimuli
247931_at	AT5G57040		-1.46387028332948	4.12850532418767e-05	lactoylglutathione lyase family protein / glyoxalase I family protein; similar to lactoylglutathione lyase family protein / glyoxalase I family protein [Arabidopsis thaliana] (TAIR:AT1G80160.1); similar to Os07g0160400 [Oryza sativa (japonica cultivar-group)] (GB:NP_001058939.1); similar to unknown protein [Oryza sativa (japonica cultivar-group)] (GB:BAC79640.1); contains InterPro domain Glyoxala…
247936_at	AT5G57030	LUT2	-1.10771442424226	0.000776373087558469	Lutein-deficient 2 (LUT2) required for lutein biosynthesis, member of the xanthophyll class of carotenoids. Encodes lycopene epsilon cyclase
247983_at	AT5G56630	PFK7	2.0853198549397	8.94984383967792e-06	phosphofructokinase family protein; similar to phosphofructokinase family protein [Arabidopsis thaliana] (TAIR:AT4G32840.1); similar to phosphofructokinase family protein [Arabidopsis thaliana] (TAIR:AT4G29220.1); similar to phosphofructokinase family protein [Arabidopsis thaliana] (TAIR:AT4G26270.1); similar to Phosphofructokinase [Medicago truncatula] (GB:ABE84859.1); similar to Phosphofructoki…
247989_at	AT5G56350		1.24350816737162	0.000486778989699436	pyruvate kinase, putative; similar to pyruvate kinase, putative [Arabidopsis thaliana] (TAIR:AT5G63680.1); similar to pyruvate kinase, putative [Arabidopsis thaliana] (TAIR:AT4G26390.1); similar to pyruvate kinase, putative [Arabidopsis thaliana] (TAIR:AT5G08570.1); similar to pyruvate kinase [Glycine max] (GB:CAI53675.1); similar to Pyruvate kinase [Medicago truncatula] (GB:ABE78303.1); similar …
248062_at	AT5G55450		4.47841088754011	2.00215730139590e-06	protease inhibitor/seed storage/lipid transfer protein (LTP) family protein; similar to lipid binding [Arabidopsis thaliana] (TAIR:AT5G55410.2); similar to MtN5 [Medicago truncatula] (GB:CAA75593.1); contains InterPro domain Plant lipid transfer/seed storage/trypsin-alpha amylase inhibitor; (InterPro:IPR003612)
248094_at	AT5G55220		-1.19527627561643	0.000109546617646053	trigger factor type chaperone family protein; similar to Os06g0308000 [Oryza sativa (japonica cultivar-group)] (GB:NP_001057472.1); similar to unnamed protein product [Ostreococcus tauri] (GB:CAL52285.1); contains InterPro domain Bacterial trigger factor, C-terminal; (InterPro:IPR008880); contains InterPro domain Peptidylprolyl isomerase, FKBP-type; (InterPro:IPR001179); contains InterPro domain …
248132_at	AT5G54840	ATSGP1, SGP1, ATSGP1, SGP1	1.11438045361962	0.00237181697261949	GTP-binding family protein; similar to GTP binding [Arabidopsis thaliana] (TAIR:AT3G21700.3); similar to putative Septum-promoting GTP-binding protein 1 (GTPase spg1) [Oryza sativa (japonica cultivar-group)] (GB:BAC79616.1); contains InterPro domain Miro-like; (InterPro:IPR013684); contains InterPro domain Ras GTPase; (InterPro:IPR001806), GTP-binding family protein; similar to GTP binding [Arabi…
248144_at	AT5G54800	GPT1	1.04715036213238	0.00227913762239146	glucose6-Phosphate/phosphate transporter 1
248151_at	AT5G54270	LHCB3, LHCB3*1	-1.46061468518515	8.99173653235005e-05	Lhcb3 protein is a component of the main light harvesting chlorophyll a/b-protein complex of Photosystem II (LHC II)., Lhcb3 protein is a component of the main light harvesting chlorophyll a/b-protein complex of Photosystem II (LHC II).
248162_at	AT5G54500	FQR1	1.68094812760396	0.000450176016181826	Encodes a flavin mononucleotide-binding flavodoxin-like quinone reductase that is a primary auxin-response gene.
248224_at	AT5G53490		-1.61976901709951	7.04355469160674e-05	thylakoid lumenal 17.4 kDa protein, chloroplast, identical to SP:P81760 Thylakoid lumenal 17.4 kDa protein, chloroplast precursor (P17.4) {Arabidopsis thaliana}. Putative pentapeptide protein.
248243_at	AT5G53590		1.73041143534123	4.01313054429298e-05	auxin-responsive family protein; similar to auxin-responsive family protein [Arabidopsis thaliana] (TAIR:AT4G00880.1); similar to Auxin responsive SAUR protein [Medicago truncatula] (GB:ABE93517.1); contains InterPro domain Auxin responsive SAUR protein; (InterPro:IPR003676)
248252_at	AT5G53250	AGP22, ATAGP22	1.04891185680316	0.00136502405275270	AGP22/ATAGP22 (ARABINOGALACTAN PROTEINS 22); Identical to Arabinogalactan peptide 22 precursor (AG-peptide 22) (AGP22) [Arabidopsis Thaliana] (GB:Q9FK16); similar to AGP41 [Arabidopsis thaliana] (TAIR:AT5G24105.1); similar to unknown [Capsicum annuum] (GB:AAM12785.1); similar to Os02g0264800 [Oryza sativa (japonica cultivar-group)] (GB:NP_001046496.1); similar to Os01g0657000 [Oryza sativa (japon…
248258_at	AT5G53400		1.07934355581388	0.00138094745538382	nuclear movement family protein; similar to nuclear movement family protein [Arabidopsis thaliana] (TAIR:AT4G27890.1); similar to salt tolerance protein 5-like protein [Solanum tuberosum] (GB:ABB16978.1); contains InterPro domain HSP20-like chaperone; (InterPro:IPR008978); contains InterPro domain CS; (InterPro:IPR007052)
248270_at	AT5G53450	ORG1, ORG1	2.07296340031191	9.1999503131709e-05	ORG1 (OBP3-RESPONSIVE GENE 1); kinase; similar to Proteinase inhibitor I4, serpin; Protein kinase [Medicago truncatula] (GB:ABE80838.1); similar to Os01g0655500 [Oryza sativa (japonica cultivar-group)] (GB:NP_001043752.1); contains InterPro domain Protein kinase-like; (InterPro:IPR011009); contains InterPro domain Protein kinase; (InterPro:IPR000719)
248283_at	AT5G52920	PKP-BETA1, PKP1, PKP2	-1.11315315343255	0.000220413911858626	pyruvate kinase, putative; similar to pyruvate kinase, putative [Arabidopsis thaliana] (TAIR:AT1G32440.1); similar to Pyruvate kinase isozyme G, chloroplast precursor (GB:Q40546); similar to Pyruvate kinase [Medicago truncatula] (GB:ABE87102.1); similar to Os10g0571200 [Oryza sativa (japonica cultivar-group)] (GB:NP_001065454.1); contains InterPro domain Pyruvate kinase, beta-barrel-like; (InterP…
248285_at	AT5G52960		-1.11340695839767	0.000520037000348413	similar to hypothetical protein asr2994 [Nostoc sp. PCC 7120] (GB:NP_487034.1); similar to Os05g0569200 [Oryza sativa (japonica cultivar-group)] (GB:NP_001056361.1)
248287_at	AT5G52970		-1.87377825851825	6.36734781754883e-05	thylakoid lumen 15.0 kDa protein; similar to unnamed protein product [Ostreococcus tauri] (GB:CAL58595.1)
248322_at	AT5G52760		3.25112385769001	8.34083735044516e-06	heavy-metal-associated domain-containing protein; similar to heavy-metal-associated domain-containing protein [Arabidopsis thaliana] (TAIR:AT5G52750.1); similar to unknown [Populus tremuloides] (GB:AAO63778.1); contains InterPro domain Heavy metal transport/detoxification protein; (InterPro:IPR006121)
248338_at	AT5G52440	HCF106	-1.19636500355948	0.000472693448124363	HCF106; nuclear gene for chloroplast. Thylakoid membrane delta pH translocation pathway component protein; related to Escherichia coli TatA and TatB
248377_at	AT5G51720		-4.36256301856753	4.44491215632258e-07	similar to zinc finger, CDGSH-type domain 2 [Homo sapiens] (GB:NP_001008389.1); similar to Os07g0467200 [Oryza sativa (japonica cultivar-group)] (GB:NP_001059590.1); similar to hypothetical protein [Homo sapiens] (GB:CAD97935.1); contains InterPro domain Zinc finger, CDGSH-type; (InterPro:IPR006622)
248380_at	AT5G51820	ATPGMP, PGM, PGM1, STF1	-1.06755432389151	0.000240657210585387	Encodes a plastid isoform of the enzyme phosphoglucomutase involved in controlling photosynthetic carbon flow. Effective petiole movement against the direction of the gravity requires functional PGM activity that is required for full development of amyloplasts., Encodes a plastid isoform of the enzyme phosphoglucomutase involved in controlling photosynthetic carbon flow. Effective petiole movemen…
248409_at	AT5G51545	LPA2	-1.28382871961218	0.000280028808953628	similar to Os02g0125000 [Oryza sativa (japonica cultivar-group)] (GB:NP_001045742.1); contains domain Subunit VIII of photosystem I reaction centre, PsaI (SSF81540)
248449_at	AT5G51110		-1.29771785125098	0.00011999360120301	similar to dehydratase family [Arabidopsis thaliana] (TAIR:AT1G29810.1); similar to expressed protein [Oryza sativa (japonica cultivar-group)] (GB:ABF93463.1); contains InterPro domain Transcriptional coactivator/pterin dehydratase; (InterPro:IPR001533)
248491_at	AT5G51010		-2.49277068378779	5.1205309835493e-06	rubredoxin family protein; similar to rubredoxin family protein [Arabidopsis thaliana] (TAIR:AT5G17170.1); similar to Rubredoxin-type Fe(Cys)4 protein [Medicago truncatula] (GB:ABE80208.1); contains InterPro domain Rubredoxin-type Fe(Cys)4 protein; (InterPro:IPR004039)
248492_at	AT5G51040		1.07355556322046	0.00136522297296737	similar to Protein of unknown function DUF339 [Medicago truncatula] (GB:ABE80212.1); contains InterPro domain Protein of unknown function DUF339; (InterPro:IPR005631)
248502_at	AT5G50450		-1.59214829680525	9.09448490235338e-05	zinc finger (MYND type) family protein; similar to zinc finger (MYND type) family protein / F-box family protein [Arabidopsis thaliana] (TAIR:AT1G67340.1); similar to hypothetical protein [Oryza sativa (japonica cultivar-group)] (GB:BAD88375.1); similar to Os01g0921800 [Oryza sativa (japonica cultivar-group)] (GB:NP_001045230.1); similar to Os04g0385600 [Oryza sativa (japonica cultivar-group)] (G…
248551_at	AT5G50200	ATNRT3.1, NRT3.1, WR3	2.76758863053433	0.00120454912796382	Wound-responsive gene 3 (WR3). Encodes a high-affinity nitrate transporter. Up-regulated by nitrate. Involved in jasmonic acid-independent wound signal transduction., Wound-responsive gene 3 (WR3). Encodes a high-affinity nitrate transporter. Up-regulated by nitrate. Involved in jasmonic acid-independent wound signal transduction., Wound-responsive gene 3 (WR3). Encodes a high-affinity nitrate tr…
248566_s_at	AT5G49730, AT5G49740	ATFRO6, FRO6, ATFRO7, FRO7	-3.90152228713325	9.77486788957823e-07	Encodes a putative ferric chelate reductase. Its mRNA is expressed in green aerial tissues (shoot, flower and cotyledon) in a light- and cell differentiation-specific manner. However, in vitro assays in yeast have not shown ferric chelate reductase activity for this protein. T, Encodes a putative ferric chelate reductase. Its mRNA is expressed in green aerial tissues (shoot, flower and cotyledon)…
248607_at	AT5G49480	ATCP1	1.04947517260061	0.00502822937730926	AtCP1 encodes a novel Ca2+-binding protein, which shares sequence similarities with calmodulins. The expression of AtCP1 is induced by NaCl.
248622_at	AT5G49360	ATBXL1, BXL1	-1.78214768514338	0.000127481198141499	encodes a beta-xylosidase located in the extracellular matrix. Gene is expressed specifically in tissues undergoing secondary wall thickening. This is a member of glycosyl hydrolase family 3 and has six other closely related members., encodes a beta-xylosidase located in the extracellular matrix. Gene is expressed specifically in tissues undergoing secondary wall thickening. This is a member of g…
248624_at	AT5G48790		-1.84057772129866	1.21977878375117e-05	similar to unknown protein [Arabidopsis thaliana] (TAIR:AT1G73060.1); similar to hypothetical protein SBB1_14t00013 [Solanum bulbocastanum] (GB:AAP45177.2); similar to hypothetical protein SBB1_21t00009 [Solanum bulbocastanum] (GB:ABI34553.1)
248681_at	AT5G48900		-1.32494563565341	5.35423010487436e-05	pectate lyase family protein; Identical to Probable pectate lyase 20 precursor (EC 4.2.2.2) [Arabidopsis Thaliana] (GB:Q93WF1;GB:Q8LDB4;GB:Q9FI81); similar to pectate lyase family protein [Arabidopsis thaliana] (TAIR:AT3G24670.1); similar to pectate lyase family protein [Arabidopsis thaliana] (TAIR:AT4G13210.1); similar to pectate lyase family protein [Arabidopsis thaliana] (TAIR:AT3G07010.1); si…
248683_at	AT5G48490		-1.79319706304822	0.00241530700046663	protease inhibitor/seed storage/lipid transfer protein (LTP) family protein; similar to DIR1 (DEFECTIVE IN INDUCED RESISTANCE 1), lipid binding [Arabidopsis thaliana] (TAIR:AT5G48485.1); similar to Plant lipid transfer/seed storage/trypsin-alpha amylase inhibitor [Medicago truncatula] (GB:ABE79318.1); contains InterPro domain Plant lipid transfer/seed storage/trypsin-alpha amylase inhibitor; (Int…
248686_at	AT5G48540		3.33965022529573	2.92128319865816e-07	33 kDa secretory protein-related; similar to receptor protein kinase-related [Arabidopsis thaliana] (TAIR:AT3G22060.1); similar to 33 kDa secretory protein-like protein [Brassica rapa subsp. pekinensis] (GB:AAN23095.1); similar to Os03g0277600 [Oryza sativa (japonica cultivar-group)] (GB:NP_001049721.1); similar to Os03g0277700 [Oryza sativa (japonica cultivar-group)] (GB:NP_001049722.1); contain…
248713_at	AT5G48180	NSP5	1.32031146983327	0.00049717783380935	kelch repeat-containing protein; similar to kelch repeat-containing protein [Arabidopsis thaliana] (TAIR:AT3G07720.1); similar to putative D-protein [Oryza sativa (japonica cultivar-group)] (GB:BAD19903.1); similar to Os09g0249000 [Oryza sativa (japonica cultivar-group)] (GB:NP_001062670.1); contains InterPro domain Galactose oxidase, central; (InterPro:IPR011043); contains InterPro domain Kelch …
248719_at	AT5G47910	ATRBOHD, RBOHD	1.32746587405822	0.00138891562689635	NADPH/respiratory burst oxidase protein D (RbohD).Interacts with AtrbohF gene to fine tune the spatial control of ROI production and hypersensitive response to cell in and around infection site., NADPH/respiratory burst oxidase protein D (RbohD).Interacts with AtrbohF gene to fine tune the spatial control of ROI production and hypersensitive response to cell in and around infection site.
248727_at	AT5G47990	CYP705A5, THAD, THAD1	-1.02179837287856	0.00104764675054225	member of CYP705A, member of CYP705A, member of CYP705A
248748_at	AT5G47840	AMK2	-1.02816105474344	0.000906815528038876	adenylate kinase, chloroplast, putative / ATP-AMP transphosphorylase, putative; Identical to Probable adenylate kinase 2, chloroplast precursor (EC 2.7.4.3) (ATP- AMP transphosphorylase) [Arabidopsis Thaliana] (GB:Q9FIJ7); similar to nucleotide kinase [Arabidopsis thaliana] (TAIR:AT5G35170.2); similar to Os08g0109300 [Oryza sativa (japonica cultivar-group)] (GB:NP_001060810.1); similar to Adenyla…
248764_at	AT5G47640	NF-YB2	-1.01325960406482	0.00410218813613457	CCAAT-box binding transcription factor subunit B (NF-YB) (HAP3 ) (AHAP3) family (Hap3b); Identical to Nuclear transcription factor Y subunit B-2 (AtNF-YB-2) (Transcriptional activator HAP3B) (NFYB2) [Arabidopsis Thaliana] (GB:Q9FGJ3;GB:O23634;GB:Q9FV58); similar to CCAAT-box binding transcription factor subunit B (NF-YB) (HAP3 ) (AHAP3) family [Arabidopsis thaliana] (TAIR:AT4G14540.1); similar to…
248793_at	AT5G47240	atnudt8	-3.01166082001033	1.56935027240946e-06	ATNUDT8 (Arabidopsis thaliana Nudix hydrolase homolog 8); hydrolase; Identical to Nudix hydrolase 8 (EC 3.6.1.-) (AtNUDT8) (NUDT8) [Arabidopsis Thaliana] (GB:Q8L7W2;GB:Q8LAJ0;GB:Q9LVT5); similar to ATNUDT2 (Arabidopsis thaliana Nudix hydrolase homolog 2), ADP-ribose diphosphatase/ NAD binding / hydrolase [Arabidopsis thaliana] (TAIR:AT5G47650.1); similar to hydrolase, NUDIX family protein [Brassi…
248798_at	AT5G47190		-1.26891973016839	0.000123176894589446	ribosomal protein L19 family protein; Identical to 50S ribosomal protein L19-2, chloroplast precursor [Arabidopsis Thaliana] (GB:Q8RXX5;GB:Q8LBV7;GB:Q9LVU0); similar to ribosomal protein L19 family protein [Arabidopsis thaliana] (TAIR:AT4G17560.1); similar to plastid ribosomal protein L19, putative [Brassica oleracea] (GB:ABD64915.1); contains InterPro domain Ribosomal protein L19; (InterPro:IPR0…
248828_at	AT5G47110		-1.16422493393864	0.000446464311676666	lil3 protein, putative; similar to LIL3:1, transcription factor [Arabidopsis thaliana] (TAIR:AT4G17600.1); similar to Lil3 protein, putative [Brassica oleracea] (GB:ABD64919.1)
248870_at	AT5G46710		-1.96124630373653	4.80509973821945e-05	zinc-binding family protein; similar to zinc-binding family protein [Arabidopsis thaliana] (TAIR:AT4G17900.1); similar to putative zinc-binding protein [Platanus x acerifolia] (GB:CAL25342.1); contains InterPro domain Protein of unknown function DUF597; (InterPro:IPR006734)
248879_at	AT5G46180	delta-OAT	1.14968129255294	0.000165869080321233	ornithine delta-aminotransferase
248886_at	AT5G46110	APE2, TPT	-1.21906147463487	0.000197292508302954	mutant has Altered acclimation responses; Chloroplast Triose Phosphate Translocator, mutant has Altered acclimation responses; Chloroplast Triose Phosphate Translocator
248920_at	AT5G45930	CHL, CHLI-2, CHLI2	-1.51172637953347	0.000248586757486305	encodes a second Chl I gene (CHLI2), a subunit of magnesium chelatase which is required for chlorophyll biosynthesis. Protein not detectable in wild type and is targeted for rapid degradation in vivo., encodes a second Chl I gene (CHLI2), a subunit of magnesium chelatase which is required for chlorophyll biosynthesis. Protein not detectable in wild type and is targeted for rapid degradation in vi…
248962_at	AT5G45680		-1.83123135911125	2.97450970393629e-05	FK506-binding protein 1 (FKBP13); Identical to FKBP-type peptidyl-prolyl cis-trans isomerase 3, chloroplast precursor (EC 5.2.1.8) (PPIase) (Rotamase) (AtFKBP13) (FK506-binding protein 1) (FKBP13) [Arabidopsis Thaliana] (GB:Q9SCY2;GB:Q8M8T4); similar to immunophilin, putative / FKBP-type peptidyl-prolyl cis-trans isomerase, putative [Arabidopsis thaliana] (TAIR:AT4G39710.1); similar to Chain A, C…
248978_at	AT5G45070	AtPP2-A8	1.82453341493459	0.000227742482149794	ATPP2-A8 (Phloem protein 2-A8); transmembrane receptor; similar to ATPP2-A6 (Phloem protein 2-A6), transmembrane receptor [Arabidopsis thaliana] (TAIR:AT5G45080.1); similar to TIR-NBS-LRR type disease resistance protein [Populus trichocarpa] (GB:ABF81468.1); contains InterPro domain Toll-Interleukin receptor; (InterPro:IPR000157); contains InterPro domain Galactose-binding like; (InterPro:IPR0089…
249008_at	AT5G44680		-2.16518562398677	0.00431318882219935	methyladenine glycosylase family protein; similar to methyladenine glycosylase family protein [Arabidopsis thaliana] (TAIR:AT3G12710.1); similar to Methyladenine glycosylase [Medicago truncatula] (GB:ABE81339.1); contains InterPro domain Methyladenine glycosylase; (InterPro:IPR005019); contains InterPro domain DNA glycosylase; (InterPro:IPR011257)
249037_at	AT5G44130	FLA13	-1.54777644323505	0.000128381798818367	fasciclin-like arabinogalactan-protein, putative; Identical to Fasciclin-like arabinogalactan protein 13 precursor (FLA13) [Arabidopsis Thaliana] (GB:Q9FFH6); similar to FLA9 (FLA9) [Arabidopsis thaliana] (TAIR:AT1G03870.1); similar to unknown [Brassica rapa] (GB:ABK78690.1); contains InterPro domain Beta-Ig-H3/fasciclin; (InterPro:IPR000782)
249052_at	AT5G44420	LCR77, PDF1.2, PDF1.2A	4.02864386264465	7.53562633576254e-06	Encodes an ethylene- and jasmonate-responsive plant defensin. mRNA levels are not responsive to salicylic acid treatment; although jasmonate and salicylic acid can act synergistically to enhance the expression of this gene., Encodes an ethylene- and jasmonate-responsive plant defensin. mRNA levels are not responsive to salicylic acid treatment; although jasmonate and salicylic acid can act synerg…
249063_at	AT5G44110	ATNAP2, ATPOP1, POP1	1.05419209595256	0.0211960903878524	Encodes a member of the NAP subfamily of ABC transporters., Encodes a member of the NAP subfamily of ABC transporters., Encodes a member of the NAP subfamily of ABC transporters.
249101_at	AT5G43580		1.83548707222981	8.04692220778141e-05	serine-type endopeptidase inhibitor
249120_at	AT5G43750		-1.95040294604064	9.47521429188232e-06	similar to unknown protein [Oryza sativa (japonica cultivar-group)] (GB:BAD88171.1)
249128_at	AT5G43440		-1.06808757605284	0.0049329509817562	encodes a protein whose sequence is similar to ACC oxidase
249215_at	AT5G42800	DFR, M318, TT3	1.85350158877607	0.00150697536277661	dihydroflavonol reductase. Catalyzes the conversion of dihydroquercetin to leucocyanidin in the biosynthesis of anthocyanins., dihydroflavonol reductase. Catalyzes the conversion of dihydroquercetin to leucocyanidin in the biosynthesis of anthocyanins., dihydroflavonol reductase. Catalyzes the conversion of dihydroquercetin to leucocyanidin in the biosynthesis of anthocyanins.
249217_at	AT5G42300	UBL5	1.14145884992439	0.00180438742007662	ubiquitin family protein; Identical to Ubiquitin-like protein 5 (UBL5) [Arabidopsis Thaliana] (GB:Q9FGZ9); similar to ubiquitin family protein [Arabidopsis thaliana] (TAIR:AT3G45180.1); similar to Os11g0145400 [Oryza sativa (japonica cultivar-group)] (GB:NP_001065730.1); similar to Ubiquitin [Medicago truncatula] (GB:ABE89730.1); similar to Os12g0143100 [Oryza sativa (japonica cultivar-group)] (G…
249237_at	AT5G42050		1.32544305113054	7.64367511620678e-05	similar to unknown protein [Arabidopsis thaliana] (TAIR:AT3G27090.1); similar to N-rich protein [Glycine max] (GB:CAI44933.1); contains domain KELCH-RELATED PROTEINS (PTHR23230); contains domain no description (SM00767); contains domain gb def: Hypothetical protein At5g42050 (PTHR23230:SF16)
249247_at	AT5G42310		-1.53069090176090	7.1310328136383e-05	pentatricopeptide (PPR) repeat-containing protein; similar to pentatricopeptide (PPR) repeat-containing protein [Arabidopsis thaliana] (TAIR:AT3G22470.1); similar to CRP1 [Zea mays] (GB:AAC25599.1); similar to Os07g0548300 [Oryza sativa (japonica cultivar-group)] (GB:NP_001059927.1); contains InterPro domain Pentatricopeptide repeat; (InterPro:IPR002885); contains InterPro domain Protein prenyltr…
249346_at	AT5G40780	LHT1, LTH1	1.86365378782361	1.39558948620767e-05	Encodes LHT1 (lysine histidine transporter), a high-affinity transporter for cellular amino acid uptake in both root epidermis and leaf mesophyll., Encodes LHT1 (lysine histidine transporter), a high-affinity transporter for cellular amino acid uptake in both root epidermis and leaf mesophyll.
249355_at	AT5G40500		-1.63677179345101	5.43637580186719e-05	similar to Os04g0482900 [Oryza sativa (japonica cultivar-group)] (GB:NP_001053120.1); similar to unnamed protein product [Ostreococcus tauri] (GB:CAL55654.1)
249377_at	AT5G40690		1.88908149897068	0.00386012268096589	similar to unknown protein [Arabidopsis thaliana] (TAIR:AT2G41730.1)
249454_at	AT5G39520		3.9054910149855	1.85279737060114e-07	similar to unknown protein [Arabidopsis thaliana] (TAIR:AT5G39530.1); similar to hypothetical protein MtrDRAFT_AC119412g1v1 [Medicago truncatula] (GB:ABE86761.1)
249467_at	AT5G39610	ANAC092, ATNAC2, ATNAC6	2.13693000095652	0.0202252908301296	Encodes a transcription factor. This gene is upregulated in response to salt stress in wildtype as well as NTHK1 transgenic lines although in the latter case the induction was drastically reduced. It was also upregulated by ABA, ACC and NAA treatment, although in the latter two cases, the induction occurred relatively late when compared with NaCl or ABA treatments. Note: this protein (AtNAC6) on …
249472_at	AT5G39210	CRR7	-1.57456163167581	2.24374354285444e-05	Encodes a protein of the chloroplastic NAD(P)H dehydrogenase complex (NDH Complex) involved in respiration, photosystem I (PSI) cyclic electron transport and CO2 uptake. The product of this gene appears to be essential for the stable formation of the NDH Complex.
249490_s_at	AT5G39110, AT5G39120, AT5G39150, AT5G39180		4.63844117095773	1.03197930439203e-06	germin-like protein, putative; Identical to Germin-like protein subfamily 1 member 14 precursor [Arabidopsis Thaliana] (GB:Q9FID0); similar to germin-like protein, putative [Arabidopsis thaliana] (TAIR:AT5G39150.1); similar to germin-like protein 3 [Vitis vinifera] (GB:AAQ63185.2); contains InterPro domain Cupin 1; (InterPro:IPR006045); contains InterPro domain Cupin, RmlC-type; (InterPro:IPR0110…
249494_at	AT5G39050		3.47992539469424	2.7656527626738e-05	transferase family protein; similar to transferase family protein [Arabidopsis thaliana] (TAIR:AT5G39080.1); similar to AT5g39050/MXF12_60 [Medicago truncatula] (GB:ABE91277.1); contains InterPro domain Transferase; (InterPro:IPR003480)
249510_at	AT5G38510		-2.39919530204308	1.24039666842269e-06	rhomboid family protein; similar to rhomboid family protein [Arabidopsis thaliana] (TAIR:AT1G12750.2); similar to Predicted inosine-uridine preferring nucleoside hydrolase (ISS) [Ostreococcus tauri] (GB:CAL53978.1); similar to Os02g0326700 [Oryza sativa (japonica cultivar-group)] (GB:NP_001046708.1); contains InterPro domain Rhomboid-like protein; (InterPro:IPR002610)
249524_at	AT5G38520		-2.51118811334844	3.29028970588056e-06	hydrolase, alpha/beta fold family protein; similar to hydrolase, alpha/beta fold family protein [Arabidopsis thaliana] (TAIR:AT5G19850.1); similar to Os05g0419000 [Oryza sativa (japonica cultivar-group)] (GB:NP_001055569.1); similar to Predicted hydrolase/acyltransferase (alpha/beta hydrolase superfamily) (ISS) [Ostreococcus tauri] (GB:CAL57254.1); contains InterPro domain Esterase/lipase/thioest…
249576_at	AT5G37690		1.33752984413685	0.00963987904178189	GDSL-motif lipase/hydrolase family protein; similar to GDSL-motif lipase/hydrolase family protein [Arabidopsis thaliana] (TAIR:AT1G74460.1); similar to Os06g0257600 [Oryza sativa (japonica cultivar-group)] (GB:NP_001057321.1); similar to GDSL-motif lipase/hydrolase-like [Oryza sativa (japonica cultivar-group)] (GB:BAD16143.1); contains InterPro domain Lipolytic enzyme, G-D-S-L; (InterPro:IPR00108…
249581_at	AT5G37600	ATGSR1, GLN1;1	1.01892499991084	0.00483617513371052	encodes a cytosolic glutamine synthetase, the enzyme has high affinity with substrate ammonium, encodes a cytosolic glutamine synthetase, the enzyme has high affinity with substrate ammonium
249658_s_at	AT5G36700, AT5G36790	ATPGLP1, PGLP1	-1.46765984439337	2.47314323732726e-05	phosphoglycolate phosphatase, putative; similar to phosphoglycolate phosphatase, putative [Arabidopsis thaliana] (TAIR:AT5G36790.1); similar to HAD-superfamily hydrolase, subfamily IIA [Medicago truncatula] (GB:ABE78003.1); similar to OSIGBa0130B08.3 [Oryza sativa (indica cultivar-group)] (GB:CAH67343.1); similar to Os04g0490800 [Oryza sativa (japonica cultivar-group)] (GB:NP_001053167.1); contai…
249685_at			-1.14526401596455	0.000362092042156022
249691_at	AT5G36170	ATPRFB, HCF109	-1.14744301101634	0.000152104550021095	Required for normal processing of polycistronic plastidial transcripts, Required for normal processing of polycistronic plastidial transcripts
249741_at	AT5G24470	APRR5, PRR5	-1.55132135350874	3.64293154484496e-05	Encodes a pseudo-response regulator whose mutation affects various circadian-associated biological events such as flowering time in the long-day photoperiod conditions, red light sensitivity of seedlings during early photomorphogenesis, and the period of free-running rhythms of certain clock-controlled genes including CCA1 and APRR1/TOC1 in constant white light., Encodes a pseudo-response regulat…
249742_at	AT5G24490		-2.33669750737139	1.92434033084247e-06	30S ribosomal protein, putative; similar to chloroplast-specific ribosomal protein [Lycopersicon esculentum] (GB:AAU03364.1); contains InterPro domain Rudiment single hybrid motif; (InterPro:IPR011054); contains InterPro domain Sigma 54 modulation protein/ribosomal protein S30EA; (InterPro:IPR003489)
249752_at	AT5G24660	LSU2	1.99538869596294	2.48795802438515e-05	similar to unknown protein [Arabidopsis thaliana] (TAIR:AT5G24655.1); similar to unknown protein [Brassica rapa subsp. pekinensis] (GB:AAQ92331.1)
249754_at	AT5G24530	DMR6	2.48511250212626	1.00110822841968e-05	oxidoreductase, 2OG-Fe(II) oxygenase family protein; similar to oxidoreductase, 2OG-Fe(II) oxygenase family protein [Arabidopsis thaliana] (TAIR:AT4G10490.1); similar to 2OG-Fe(II) oxygenase [Medicago truncatula] (GB:ABE85154.1); contains InterPro domain 2OG-Fe(II) oxygenase; (InterPro:IPR005123)
249767_at	AT5G24090		2.21633968657448	0.000454734007287375	acidic endochitinase (CHIB1); Identical to Acidic endochitinase precursor (EC 3.2.1.14) (CHIB1) [Arabidopsis Thaliana] (GB:O22072;GB:O22073;GB:O24614;GB:Q5HYZ8); similar to acidic endochitinase (GB:AAA32768.1); contains InterPro domain Glycoside hydrolase, chitinase active site; (InterPro:IPR001579); contains InterPro domain Glycoside hydrolase, family 18; (InterPro:IPR001223)
249775_at	AT5G24160		2.84426534289879	5.86367604613505e-06	squalene monooxygenase 1,2 / squalene epoxidase 1,2 (SQP1,2); Identical to Squalene monooxygenase 1,2 (EC 1.14.99.7) (Squalene epoxidase 1,2) (SE 1,2) (SQP1,2) [Arabidopsis Thaliana] (GB:O65402); similar to SQP1 (Squalene monooxygenase 1) [Arabidopsis thaliana] (TAIR:AT5G24150.1); similar to SQP2 (Squalene monooxygenase 2), oxidoreductase [Arabidopsis thaliana] (TAIR:AT5G24140.1); similar to Squa…
249777_at	AT5G24210		1.67498996775379	0.000294281422430678	lipase class 3 family protein; similar to triacylglycerol lipase [Arabidopsis thaliana] (TAIR:AT5G24200.1); similar to Os02g0286200 [Oryza sativa (japonica cultivar-group)] (GB:NP_001046574.1); similar to lipase class 3-like [Oryza sativa (japonica cultivar-group)] (GB:BAB84413.1); contains InterPro domain Lipase, class 3; (InterPro:IPR002921)
249785_at	AT5G24300	ATSS1, SSI, SSI1	-1.33338074831898	0.00032108060430465	SSI is a plastidial enzyme and crucial for the synthesis of normal amylopectin in the leaves of Arabidopsis. The absence of SSI results in a deficiency in the number of shorter glucans which in turn affect the formation and connection of the amylopectin clusters in starch., SSI is a plastidial enzyme and crucial for the synthesis of normal amylopectin in the leaves of Arabidopsis. The absence of …
249860_at	AT5G22860		2.69701003841137	1.39496144150102e-06	serine carboxypeptidase S28 family protein; similar to serine carboxypeptidase S28 family protein [Arabidopsis thaliana] (TAIR:AT5G65760.1); similar to serine carboxypeptidase S28 family protein [Arabidopsis thaliana] (TAIR:AT2G24280.1); similar to hypothetical protein LOC780095 [Xenopus tropicalis] (GB:NP_001072639.1); similar to Os01g0767100 [Oryza sativa (japonica cultivar-group)] (GB:NP_00104…
249862_at	AT5G22920		-1.67981166843933	3.21760634828054e-05	zinc finger (C3HC4-type RING finger) family protein; similar to zinc finger (C3HC4-type RING finger) family protein [Arabidopsis thaliana] (TAIR:AT5G25560.1); similar to PGPD14 [Petunia x hybrida] (GB:AAD02556.1); contains InterPro domain Zinc finger, CHY-type; (InterPro:IPR008913); contains InterPro domain Zinc finger, RING-type; (InterPro:IPR001841)
249875_at	AT5G23120	HCF136	-1.42345407008758	0.000212698663483751	encodes a stability and/or assembly factor of photosystem II
249876_at	AT5G23060	CaS	-1.96882365308135	1.24623667420023e-05	similar to unknown protein [Arabidopsis thaliana] (TAIR:AT3G59780.1); similar to Rhodanese-like [Medicago truncatula] (GB:ABE85110.1); contains InterPro domain Rhodanese-like; (InterPro:IPR001763)
249894_at	AT5G22580		-2.85069810644230	5.23783212981652e-06	Identical to Protein At5g22580 [Arabidopsis Thaliana] (GB:Q9FK81); similar to stable protein 1-related [Arabidopsis thaliana] (TAIR:AT3G17210.1); similar to hypothetical protein [Cucumis melo] (GB:BAD93607.1); contains InterPro domain Stress responsive alpha-beta barrel; (InterPro:IPR013097); contains InterPro domain Dimeric alpha-beta barrel; (InterPro:IPR011008)
249899_at	AT5G22620		-1.21472281290217	0.000197830644394742	phosphoglycerate/bisphosphoglycerate mutase family protein; similar to phosphoglycerate/bisphosphoglycerate mutase family protein [Arabidopsis thaliana] (TAIR:AT3G50520.1); similar to phosphoglycerate mutase family, putative [Oryza sativa (japonica cultivar-group)] (GB:AAX92756.1); similar to Os11g0150100 [Oryza sativa (japonica cultivar-group)] (GB:NP_001065757.1); contains InterPro domain Phosp…
249900_at	AT5G22640	emb1211	-1.38272866944407	0.000621328794212805	EMB1211 (EMBRYO DEFECTIVE 1211); similar to aldose 1-epimerase family protein [Arabidopsis thaliana] (TAIR:AT5G15140.1); similar to Glutamic acid-rich protein precursor (GB:P13816); contains InterPro domain MORN motif; (InterPro:IPR003409)
249922_at	AT5G19140	AILP1, ATAILP1	-1.17544126300209	0.00215185957213669	auxin/aluminum-responsive protein, putative; similar to unknown protein [Arabidopsis thaliana] (TAIR:AT5G43830.1); similar to aluminum-induced [Brassica napus] (GB:BAA25999.1); contains domain ASPARAGINE SYNTHETASE (PTHR11772); contains domain no description (G3D.3.60.20.10); contains domain N-terminal nucleophile aminohydrolases (Ntn hydrolases) (SSF56235), auxin/aluminum-responsive protein, put…
249923_at	AT5G19120		-1.82321158915502	6.68093596159418e-06	pepsin A; similar to extracellular dermal glycoprotein, putative / EDGP, putative [Arabidopsis thaliana] (TAIR:AT1G03220.1); similar to EDGP precursor [Daucus carota] (GB:BAA03413.1); contains InterPro domain Peptidase A1, pepsin; (InterPro:IPR001461); contains InterPro domain Peptidase aspartic, catalytic; (InterPro:IPR009007)
249927_at	AT5G19220	ADG2, APL1	-1.45599732104548	2.45996178667812e-05	Encodes the large subunit of ADP-glucose pyrophosphorylase which catalyzes the first, rate limiting step in starch biosynthesis. The large subunit plays a regulatory role whereas the small subunit (ApS) is the catalytic isoform. Four isoforms (ApL1-4) have been identified. ApL1 is the major large subunit isoform present in leaves., Encodes the large subunit of ADP-glucose pyrophosphorylase which …
249988_at	AT5G18310		1.21720371914670	0.0015891798519017	similar to unknown protein [Arabidopsis thaliana] (TAIR:AT5G48500.1); similar to conserved hypothetical protein [Medicago truncatula] (GB:ABE90369.1)
249996_at	AT5G18600		-2.72509491090319	1.96826401407524e-06	glutaredoxin family protein; Identical to Monothiol glutaredoxin-S2 (AtGrxS2) (GRXS2) [Arabidopsis Thaliana] (GB:Q8L8Z8); similar to glutaredoxin family protein [Arabidopsis thaliana] (TAIR:AT4G15680.1); similar to Os01g0368900 [Oryza sativa (japonica cultivar-group)] (GB:NP_001043047.1); similar to Glutaredoxin-like family protein [Oryza sativa (japonica cultivar-group)] (GB:ABA99336.1); contain…
250006_at	AT5G18660	PCB2	-1.49125657859090	6.69010305051835e-05	Encodes a protein with 3,8-divinyl protochlorophyllide a 8-vinyl reductase activity. Mutants accumulate divinyl chlorophyll rather than monovinyl chlorophyll.
250018_at	AT5G18150		1.51407511011383	0.000333626073813422	similar to unknown protein [Arabidopsis thaliana] (TAIR:AT5G58375.1); similar to hypothetical protein MtrDRAFT_AC156827g5v1 [Medicago truncatula] (GB:ABE86386.1); contains domain UNCHARACTERIZED METHYLTRANSFERASE (PTHR12133:SF1); contains domain UNCHARACTERIZED METHYLTRANSFERASE (PTHR12133)
250058_at	AT5G17870	PSRP6	-1.04992495671370	0.000242277097546836	plastid-specific ribosomal protein 6 precursor (Psrp-6) - like
250073_at	AT5G17170	ENH1, ENH1	-3.21653987629709	1.88773874058132e-07	rubredoxin family protein; similar to binding / protein binding [Arabidopsis thaliana] (TAIR:AT1G55480.1); similar to Os08g0162600 [Oryza sativa (japonica cultivar-group)] (GB:NP_001061060.1); similar to PREDICTED P0577B11.138 gene product [Oryza sativa (ISS) [Ostreococcus tauri] (GB:CAL53651.1); contains InterPro domain PDZ/DHR/GLGF; (InterPro:IPR001478), rubredoxin family protein; similar to ru…
250094_at	AT5G17380		1.23573359263347	0.000419223412494898	pyruvate decarboxylase family protein; similar to CSR1 (CHLORSULFURON/IMIDAZOLINONE RESISTANT 1) [Arabidopsis thaliana] (TAIR:AT3G48560.1); similar to Os01g0505400 [Oryza sativa (japonica cultivar-group)] (GB:NP_001043144.1); similar to COG0028: Thiamine pyrophosphate-requiring enzymes [acetolactate synthase, pyruvate dehydrogenase (cytochrome), glyoxylate carboligase, phosphonopyruvate decarboxy…
250133_at	AT5G16400	ATF2, TRXF2	-1.88555337586051	1.12705958145886e-05	ATF2/TRXF2 (THIOREDOXIN F2); thiol-disulfide exchange intermediate; Identical to Thioredoxin F-type 2, chloroplast precursor (TRX-F2) [Arabidopsis Thaliana] (GB:Q9XFH9); similar to ATF1/TRXF1 (THIOREDOXIN F-TYPE 1), thiol-disulfide exchange intermediate [Arabidopsis thaliana] (TAIR:AT3G02730.1); similar to Thioredoxin F-type, chloroplast precursor (TRX-F) (GB:O48897); contains InterPro domain Thi…
250170_at	AT5G14260		-1.16679969839217	0.000111054196714873	SET domain-containing protein; similar to SET domain-containing protein [Arabidopsis thaliana] (TAIR:AT3G07670.1); similar to Os12g0236900 [Oryza sativa (japonica cultivar-group)] (GB:NP_001066466.1); similar to Nuclear protein SET [Medicago truncatula] (GB:ABE81113.1); contains InterPro domain Nuclear protein SET; (InterPro:IPR001214)
250207_at	AT5G13930	ATCHS, CHS, TT4	2.21507762755232	4.67845917114662e-06	Encodes chalcone synthase (CHS), a key enzyme involved in the biosynthesis of flavonoids. Required for the accumulation of purple anthocyanins in leaves and stems. Also involved in the regulation of auxin transport and the modulation of root gravitropism., Encodes chalcone synthase (CHS), a key enzyme involved in the biosynthesis of flavonoids. Required for the accumulation of purple anthocyanins…
250234_at	AT5G13420		1.06067259377779	0.00714812392169334	transaldolase, putative; similar to transaldolase [Solanum tuberosum] (GB:AAB54016.1); similar to transaldolase-like protein [Solanum tuberosum] (GB:ABB17002.1); similar to transaldolase [Lycopersicon esculentum] (GB:AAG16981.1); contains InterPro domain Transaldolase; (InterPro:IPR001585); contains InterPro domain Transaldolase subfamily; (InterPro:IPR004732)
250243_at	AT5G13630	CCH, CCH1, CHLH, GUN5	-2.47592455946273	8.15250935214778e-07	Encodes magnesium chelatase involved in plastid-to-nucleus signal transduction., Encodes magnesium chelatase involved in plastid-to-nucleus signal transduction., Encodes magnesium chelatase involved in plastid-to-nucleus signal transduction., Encodes magnesium chelatase involved in plastid-to-nucleus signal transduction.
250248_at	AT5G13740	ZIF1	1.23494995913295	0.00748136396879614	ZIF1 (ZINC INDUCED FACILITATOR 1); carbohydrate transporter/ sugar porter; similar to ZIFL1 (ZINC INDUCED FACILITATOR-LIKE 1), tetracycline:hydrogen antiporter/ transporter [Arabidopsis thaliana] (TAIR:AT5G13750.1); similar to transporter, putative, expressed [Oryza sativa (japonica cultivar-group)] (GB:ABG21874.1); contains InterPro domain Major facilitator superfamily; (InterPro:IPR007114); con…
250252_at	AT5G13750	ZIFL1, ZIFL1	1.40547343442270	0.00057918443242585	ZIFL1 (ZINC INDUCED FACILITATOR-LIKE 1); tetracycline:hydrogen antiporter/ transporter; similar to ZIF1 (ZINC INDUCED FACILITATOR 1), carbohydrate transporter/ sugar porter [Arabidopsis thaliana] (TAIR:AT5G13740.1); similar to transporter, putative, expressed [Oryza sativa (japonica cultivar-group)] (GB:ABG22349.1); contains InterPro domain Major facilitator superfamily; (InterPro:IPR007114); con…
250255_at	AT5G13730	SIG4, SIGD	-1.6895650302643	1.85420629418661e-05	Encodes sigma 4 factor, involved in regulating the activity of the plastid-encoded RNA polymerase PEP. Regulates the overall quantity of NDH complexes and thus influences NDH activity., Encodes sigma 4 factor, involved in regulating the activity of the plastid-encoded RNA polymerase PEP. Regulates the overall quantity of NDH complexes and thus influences NDH activity.
250256_at	AT5G13650		-1.20962765954028	0.000372886725589769	elongation factor family protein; similar to GTP binding / translation elongation factor [Arabidopsis thaliana] (TAIR:AT2G31060.2); similar to Mitochondrial translation elongation factor Tu (ISS) [Ostreococcus tauri] (GB:CAL57456.1); similar to GTP-binding protein TypA [Trifolium pratense] (GB:AAR17698.1); similar to GTP-binding protein TypA [Herpetosiphon aurantiacus ATCC 23779] (GB:ZP_01425863.…
250257_at	AT5G13770		-2.10000162935207	3.67486933696867e-05	pentatricopeptide (PPR) repeat-containing protein; similar to pentatricopeptide (PPR) repeat-containing protein [Arabidopsis thaliana] (TAIR:AT5G42310.1); similar to Os01g0852900 [Oryza sativa (japonica cultivar-group)] (GB:NP_001044829.1); similar to Pentatricopeptide repeat [Medicago truncatula] (GB:ABE94700.1); similar to Os04g0583000 [Oryza sativa (japonica cultivar-group)] (GB:NP_001053661.1…
250279_at	AT5G13200		2.29107256461353	2.95744603546637e-05	GRAM domain-containing protein / ABA-responsive protein-related; similar to GRAM domain-containing protein / ABA-responsive protein-related [Arabidopsis thaliana] (TAIR:AT2G22475.1); similar to ABA-responsive protein, putative, expressed [Oryza sativa (japonica cultivar-group)] (GB:ABA98234.1); contains InterPro domain GRAM; (InterPro:IPR004182)
250281_at	AT5G13240		-1.35889629247302	0.00136793395741335	similar to conserved hypothetical protein [Medicago truncatula] (GB:ABE92223.1); contains domain FAMILY NOT NAMED (PTHR22504); contains domain gb def: Hypothetical protein T31B5_60 (PTHR22504:SF5)
250366_at	AT5G11420		-1.39095351414649	0.00140983452710367	similar to unknown protein [Arabidopsis thaliana] (TAIR:AT5G25460.1); similar to unknown [Ricinus communis] (GB:CAB02653.1); contains InterPro domain Galactose-binding like; (InterPro:IPR008979); contains InterPro domain Protein of unknown function DUF642; (InterPro:IPR006946)
250385_at	AT5G11520	ASP3, YLS4	1.07860913485140	0.00101606735566039	Encodes the chloroplastic isozyme of aspartate aminotransferase. Involved in aspartate biosynthesis and nitrogen metabolism. mRNA is expressed in senescing leaves., Encodes the chloroplastic isozyme of aspartate aminotransferase. Involved in aspartate biosynthesis and nitrogen metabolism. mRNA is expressed in senescing leaves.
250438_at	AT5G10580		1.06685268161215	0.000829373514209204	similar to unknown protein [Arabidopsis thaliana] (TAIR:AT4G31330.1); similar to Os09g0494600 [Oryza sativa (japonica cultivar-group)] (GB:NP_001063551.1); similar to hypothetical protein [Oryza sativa (japonica cultivar-group)] (GB:BAC55679.1); similar to Os08g0521000 [Oryza sativa (japonica cultivar-group)] (GB:NP_001062272.1); contains InterPro domain Protein of unknown function DUF599; (Inter…
250445_at	AT5G10760		5.05299284191978	8.16041902022861e-08	aspartyl protease family protein; similar to chloroplast nucleoid DNA-binding protein, putative [Arabidopsis thaliana] (TAIR:AT5G10770.1); similar to CND41, chloroplast nucleoid DNA binding protein [Nicotiana tabacum] (GB:BAA22813.1); contains InterPro domain Peptidase A1, pepsin; (InterPro:IPR001461); contains InterPro domain Peptidase aspartic, catalytic; (InterPro:IPR009007)
250498_at	AT5G09660	PMDH2	-1.80153031993470	2.26421272824622e-05	encodes a microbody NAD-dependent malate dehydrogenase encodes an peroxisomal NAD-malate dehydrogenase that is involved in fatty acid beta-oxidation through providing NAD to the process of converting fatty acyl CoA to acetyl CoA.
250517_at	AT5G08260	scpl35	2.43228339333575	5.53157320655764e-06	SCPL35 (serine carboxypeptidase-like 35); serine carboxypeptidase; similar to SCPL34, serine carboxypeptidase [Arabidopsis thaliana] (TAIR:AT5G23210.1); similar to OSIGBa0153E02-OSIGBa0093I20.21 [Oryza sativa (indica cultivar-group)] (GB:CAH67892.1); similar to serine carboxypeptidase (carboxypeptidase D), putative [Musa acuminata] (GB:ABF70080.1); similar to OSJNBa0038O10.8 [Oryza sativa (japoni…
250531_at	AT5G08650		-1.63962620699229	3.73593881292201e-05	GTP-binding protein LepA, putative; similar to GTP binding / translation elongation factor [Arabidopsis thaliana] (TAIR:AT5G39900.1); similar to GTP-binding protein LepA [Synechococcus elongatus PCC 7942] (GB:YP_399498.1); similar to putative LepA protein [Oryza sativa (japonica cultivar-group)] (GB:BAD28023.1); similar to GTP-binding protein LepA [Synechococcus elongatus PCC 6301] (GB:YP_171750.…
250533_at	AT5G08640	FLS	2.18025156356955	0.000130867921985981	Encodes a flavonol synthase that catalyzes formation of flavonols from dihydroflavonols.
250563_at	AT5G08050		-1.58078729867863	2.25158653292167e-05	similar to unknown protein [Arabidopsis thaliana] (TAIR:AT1G74730.1); similar to Os12g0575000 [Oryza sativa (japonica cultivar-group)] (GB:NP_001067105.1); similar to hypothetical protein LOC_Os11g27300 [Oryza sativa (japonica cultivar-group)] (GB:ABA93451.1); contains InterPro domain Protein of unknown function DUF1118; (InterPro:IPR009500)
250580_at	AT5G07440	GDH2	1.23766769589793	0.000308003439419327	Encodes the alpha-subunit of the glutamate dehydrogenase. The enzyme is almost exclusively found in the mitochondria of stem and leaf companion cells.
250649_at	AT5G06690		-1.93525510129273	5.88797471641938e-05	(THIOREDOXIN-LIKE 5); thiol-disulfide exchange intermediate; Identical to Thioredoxin-like 5, chloroplast precursor [Arabidopsis Thaliana] (GB:Q9FG36;GB:Q9SWQ2;GB:Q9XFI2); similar to thioredoxin family protein [Arabidopsis thaliana] (TAIR:AT5G04260.1); similar to Thioredoxin-like 5, chloroplast precursor (GB:Q9FG36); contains InterPro domain Thioredoxin-like fold; (InterPro:IPR012336); contains I…
250668_at	AT5G07020		-1.27066857131624	0.000263677532065701	proline-rich family protein; similar to unknown protein [Lycopersicon esculentum] (GB:AAU03360.1)
250670_at	AT5G06860	ATPGIP1, PGIP1	1.73289629923311	7.07462849614169e-05	polygalacturonase inhibiting protein 1 (PGIP1) mRNA,, polygalacturonase inhibiting protein 1 (PGIP1) mRNA,
250733_at	AT5G06290	2-Cys	-1.24075673951774	0.000634222354114958	2-cys peroxiredoxin, chloroplast, putative; similar to 2-cys peroxiredoxin, chloroplast (BAS1) [Arabidopsis thaliana] (TAIR:AT3G11630.1); similar to 2-Cys peroxiredoxin [Brassica napus] (GB:AAG30570.1); contains InterPro domain Thioredoxin-like fold; (InterPro:IPR012336); contains InterPro domain Thioredoxin fold; (InterPro:IPR012335); contains InterPro domain Alkyl hydroperoxide reductase/ Thiol…
250752_at	AT5G05690	CBB3, CPD, CYP90, CYP90A, CYP90A1, DWF3	-1.75577383220999	2.70377248767878e-05	Encodes a member of the CP90A family, a cytochrome P450 monooxygenase which converts 6-deoxocathasterone to 6-deoxoteasterone in the late C6 oxidation pathway and cathasterone to teasterone in the early C6 oxidation pathway of brassinolide biosynthesis. Expressed in cotyledons and leaves. Mutants display de-etiolation and derepression of light-induced genes in the dark, dwarfism, male sterility a…
250867_at	AT5G03880		-1.11550759521274	0.00018570183224306	similar to unknown protein [Arabidopsis thaliana] (TAIR:AT4G10000.2); similar to Os08g0558200 [Oryza sativa (japonica cultivar-group)] (GB:NP_001062492.1); similar to unnamed protein product [Ostreococcus tauri] (GB:CAL56846.1); contains InterPro domain Thioredoxin-like fold; (InterPro:IPR012336); contains InterPro domain Thioredoxin fold; (InterPro:IPR012335)
250942_at	AT5G03350		3.66005492144502	0.000148914996382382	legume lectin family protein; similar to legume lectin family protein [Arabidopsis thaliana] (TAIR:AT3G16530.1); similar to lectin-like receptor kinase 7;2 [Medicago truncatula] (GB:AAR11299.1); contains InterPro domain Concanavalin A-like lectin/glucanase, subgroup; (InterPro:IPR013320); contains InterPro domain Concanavalin A-like lectin/glucanase; (InterPro:IPR008985); contains InterPro domain…
250960_at	AT5G02940		-1.16511933930120	0.0008904670464232	similar to phosphotransferase-related [Arabidopsis thaliana] (TAIR:AT5G43745.1); similar to Os03g0163100 [Oryza sativa (japonica cultivar-group)] (GB:NP_001049055.1); similar to Unknown protein [Oryza sativa (japonica cultivar-group)] (GB:AAN06856.1); contains InterPro domain Protein of unknown function DUF1012; (InterPro:IPR010420)
250972_at	AT5G02840	LCL1, LCL1	-1.05027115348787	0.00131938147277737	DNA binding / transcription factor; similar to myb family transcription factor [Arabidopsis thaliana] (TAIR:AT3G09600.1); similar to MYB transcription factor MYB118 [Glycine max] (GB:ABH02853.1); contains InterPro domain Homeodomain-related; (InterPro:IPR012287); contains InterPro domain Homeodomain-like; (InterPro:IPR009057); contains InterPro domain Myb-like DNA-binding region, SHAQKYF class; (…
250983_at	AT5G02780		2.54252090929694	0.00173514105164522	In2-1 protein, putative; similar to In2-1 protein, putative [Arabidopsis thaliana] (TAIR:AT5G02790.1); similar to glutathione S-transferase [Pisum sativum] (GB:BAC81649.1); contains InterPro domain Thioredoxin-like fold; (InterPro:IPR012336); contains InterPro domain Glutathione S-transferase, N-terminal; (InterPro:IPR004045); contains InterPro domain Glutathione S-transferase, C-terminal-like; (…
251020_at	AT5G02270	ATNAP9	1.07571664094598	0.0464063355540354	member of NAP subfamily
251031_at	AT5G02120	OHP	-2.19209323585969	2.37362437389285e-06	Encodes a one helix protein homologous to cyanobacterial high-light inducible proteins. The protein is localized to the thylakoid membrane and its transcript is transiently induced by exposure to high light conditions.
251036_at	AT5G02160		-2.79145985038049	1.25182437029768e-06	similar to hypothetical protein [Solanum lycopersicum] (GB:BAD95796.1)
251118_at	AT3G63410	APG1, VTE3	-1.06874437881494	0.000629453626361226	Encodes a MPBQ/MSBQ methyltransferase located in the chloroplast inner envelope membrane. Mutant plants lack plastoquinone (PQ), suggesting that the APG1 protein is involved in the methylation step of PQ biosynthesis. The gene product is also involved in tocopherol (vitamin E) biosynthesis., Encodes a MPBQ/MSBQ methyltransferase located in the chloroplast inner envelope membrane. Mutant plants la…
251120_at	AT3G63490		-1.31293007840653	0.00105534169379203	ribosomal protein L1 family protein; Identical to 50S ribosomal protein L1, chloroplast precursor (CL1) (RPL1) [Arabidopsis Thaliana] (GB:Q9LY66;GB:Q9LWB4); similar to ribosomal protein L1 family protein [Arabidopsis thaliana] (TAIR:AT2G42710.1); similar to 50S ribosomal protein L1, chloroplast precursor (CL1) (GB:Q9LE95); contains InterPro domain Ribosomal protein L1; (InterPro:IPR002143); conta…
251155_at	AT3G63160		-1.18230556437814	0.000329430356946268	similar to outer envelope membrane protein, putative [Arabidopsis thaliana] (TAIR:AT3G52420.1); similar to chloroplast outer envelope membrane protein [Erysimum cheiri] (GB:AAK52964.1)
251157_at	AT3G63140	CSP41A	-2.22387672016962	4.35999374118344e-06	mRNA-binding protein, putative; similar to catalytic/ coenzyme binding [Arabidopsis thaliana] (TAIR:AT1G09340.1); similar to mRNA-binding protein precursor [Nicotiana tabacum] (GB:AAP87140.1); contains InterPro domain NAD-dependent epimerase/dehydratase; (InterPro:IPR001509)
251182_at	AT3G62600	ATERDJ3B	1.16632320913240	0.00232110646895316	DNAJ heat shock family protein; similar to ATJ3 (Arabidopsis thaliana DnaJ homologue 3) [Arabidopsis thaliana] (TAIR:AT3G44110.1); similar to Heat shock protein DnaJ, N-terminal [Medicago truncatula] (GB:ABE90994.1); contains InterPro domain HSP40/DnaJ peptide-binding; (InterPro:IPR008971); contains InterPro domain Chaperone DnaJ, C-terminal; (InterPro:IPR002939); contains InterPro domain Heat sh…
251183_at	AT3G62630		-1.76960340067787	0.000467234225019640	similar to calmodulin-binding protein [Arabidopsis thaliana] (TAIR:AT2G15760.1); similar to conserved hypothetical protein [Medicago truncatula] (GB:ABE84267.1); contains InterPro domain Protein of unknown function DUF1645; (InterPro:IPR012442)
251192_at	AT3G62720	ATXT1, XT1, XXT1	-1.13263047437582	0.00233812319470285	Encodes a protein with xylosyltransferase activity, which is specific for UDP-xylose as donor substrate and for oligosaccharides with a degree of polymerization >4. Although the enzyme utilizes either cellopentaose or cellohexaose, its activity is four-fold higher with cellohexaose as an acceptor compared to cellopentaose. The enzyme is able to add several xylosyl residues to the acceptor forming…
251218_at	AT3G62410	CP12, CP12-2	-1.96873979830227	1.00796915830397e-05	CP12-2 encodes a small peptide found in the chloroplast stroma. It belongs to the CP12 gene family thought to be involved in the formation of a supramolecular complex with glyceraldehyde-3-phosphate dehydrogenase (GAPDH) and phosphoribulokinase (PRK) embedded in the Calvin cycle. CP12-2 is coordinately regulated by light with the photosynthetic GAPDH and PRK. The annotation of this gene is based …
251230_at			-1.45378263957895	0.000650101308970328
251243_at	AT3G61870		-1.99495941912282	1.07905769577277e-05	similar to conserved hypothetical protein [Medicago truncatula] (GB:ABE93513.1)
251306_at	AT3G61260		-1.02023427675929	0.000229326127979160	DNA-binding family protein / remorin family protein; similar to DNA-binding protein, putative [Arabidopsis thaliana] (TAIR:AT2G45820.1); similar to DNA-binding protein (GB:AAA57124.1); contains InterPro domain Remorin, N-terminal region; (InterPro:IPR005518); contains InterPro domain Remorin, C-terminal region; (InterPro:IPR005516)
251325_s_at	AT3G61470, AT5G28450	LHCA2	-1.11471294254923	0.000255556789773339	Encodes a component of the light harvesting antenna complex of photosystem I., chlorophyll A-B binding protein, chloroplast, putative / LHCI type II CAB, putative; similar to LHCA2 (Photosystem I light harvesting complex gene 2), chlorophyll binding [Arabidopsis thaliana] (TAIR:AT3G61470.1); similar to Chlorophyll a-b binding protein, chloroplast precursor (LHCI type II CAB) (GB:P13869); similar …
251353_at	AT3G61080		-2.5801765060902	1.71461433689541e-06	fructosamine kinase family protein; similar to hypothetical protein alr5126 [Nostoc sp. PCC 7120] (GB:NP_489166.1); similar to Os03g0117800 [Oryza sativa (japonica cultivar-group)] (GB:NP_001048768.1); contains InterPro domain Protein kinase-like; (InterPro:IPR011009); contains InterPro domain Fructosamine kinase; (InterPro:IPR005581)
251356_at	AT3G61060	AtPP2-A13, AtPP2-A13	-2.29445498503391	2.33737772447511e-05	ATPP2-A13; similar to ATPP2-A12 (Phloem protein 2-A12) [Arabidopsis thaliana] (TAIR:AT1G12710.1); similar to Cyclin-like F-box; Galactose-binding like [Medicago truncatula] (GB:ABE86301.1); contains InterPro domain Cyclin-like F-box; (InterPro:IPR001810), ATPP2-A13; similar to ATPP2-A12 (Phloem protein 2-A12) [Arabidopsis thaliana] (TAIR:AT1G12710.1); similar to Cyclin-like F-box; Galactose-bindi…
251370_at	AT3G60450		1.30558807305619	0.000871435476843261	similar to unknown protein [Arabidopsis thaliana] (TAIR:AT3G60440.1); similar to pRIB5 protein [Ribes nigrum] (GB:CAA07566.1); contains InterPro domain Phosphoglycerate mutase; (InterPro:IPR013078); contains InterPro domain PRIB5; (InterPro:IPR012398)
251395_at	AT2G45470	AGP8, FLA8, AGP8, FLA8	-1.17505608918313	9.94930984249352e-05	FLA8 (Arabinogalactan protein 8); Identical to Fasciclin-like arabinogalactan protein 8 precursor (AtAGP8) (FLA8) [Arabidopsis Thaliana] (GB:O22126;GB:Q56ZW9;GB:Q8L9B1;GB:Q9FR46); similar to FLA10 (fasciclin-like arabinogalactan-protein 10) [Arabidopsis thaliana] (TAIR:AT3G60900.1); similar to fasciclin-like protein FLA5 [Triticum aestivum] (GB:ABI95395.1); similar to Os04g0574200 [Oryza sativa (…
251400_at	AT3G60420		1.7281917139884	0.000196072212550447	similar to unknown protein [Arabidopsis thaliana] (TAIR:AT3G60450.1); similar to pRIB5 protein [Ribes nigrum] (GB:CAA07566.1); contains InterPro domain Phosphoglycerate mutase; (InterPro:IPR013078); contains InterPro domain PRIB5; (InterPro:IPR012398)
251428_at	AT3G60140	BGLU30, DIN2, SRG2	4.88122410074665	6.68814451510906e-06	Encodes a protein similar to beta-glucosidase and is a member of glycoside hydrolase family 1. Expression is induced after 24 hours of dark treatment, in senescing leaves and treatment with exogenous photosynthesis inhibitor. Induction of gene expression was suppressed in excised leaves supplied with sugar. The authors suggest that the gene's expression pattern is responding to the level of sugar…
251438_s_at	AT3G59930, AT5G33355		6.18579402952708	1.39141394003802e-08	Encodes a defensin-like (DEFL) family protein., Encodes a defensin-like (DEFL) family protein.
251461_at			-1.46198657450380	0.000106905963135530
251497_at	AT3G59060	PIF5, PIL6	-1.49055239835228	0.000114383369957469	encodes a novel Myc-related bHLH transcription factor, which physically associated with APRR1/TOC1 and is a member of PIF3 transcription factor family., encodes a novel Myc-related bHLH transcription factor, which physically associated with APRR1/TOC1 and is a member of PIF3 transcription factor family.
251531_at	AT3G58550		1.01182915905913	0.000592823841998493	protease inhibitor/seed storage/lipid transfer protein (LTP) family protein; similar to lipid transfer protein-related [Arabidopsis thaliana] (TAIR:AT2G44300.1); similar to lipid transfer protein [Triticum aestivum] (GB:ABB90545.1); similar to Os03g0804200 [Oryza sativa (japonica cultivar-group)] (GB:NP_001051617.1); similar to Os07g0198300 [Oryza sativa (japonica cultivar-group)] (GB:NP_00105912…
251545_at	AT3G58810	ATMTPA2, MTP3, MTPA2	2.22456244044237	8.72591866896993e-05	Member of Zinc transporter (ZAT) family. Contributes to basic cellular Zn tolerance and controls Zn partitioning, particularly under conditions of high rates of Zn influx into the root symplasm. Localizes to the vacuolar membrane., Member of Zinc transporter (ZAT) family. Contributes to basic cellular Zn tolerance and controls Zn partitioning, particularly under conditions of high rates of Zn inf…
251573_at	AT3G58140		-1.02632050267275	0.000903714688805726	phenylalanyl-tRNA synthetase class IIc family protein; similar to phenylalanyl-tRNA synthetase, putative / phenylalanine--tRNA ligase, putative [Arabidopsis thaliana] (TAIR:AT4G39280.1); similar to Os12g0533700 [Oryza sativa (japonica cultivar-group)] (GB:NP_001066926.1); similar to phenylalanyl-tRNA synthetase class IIc family protein, putative, expressed [Oryza sativa (japonica cultivar-group)]…
251625_at	AT3G57260	BG2, BGL2, PR-2, PR2	5.78690538592304	2.07767110088032e-07	beta 1,3-glucanase, beta 1,3-glucanase, beta 1,3-glucanase, beta 1,3-glucanase
251664_at	AT3G56940	ACSF, CHL27, CRD1	-1.24450823366658	0.000766260437555695	Encodes a putative ZIP protein with varying mRNA accumulation in leaves, stems and roots. Has a consensus carboxylate-bridged di-iron binding site., Encodes a putative ZIP protein with varying mRNA accumulation in leaves, stems and roots. Has a consensus carboxylate-bridged di-iron binding site., Encodes a putative ZIP protein with varying mRNA accumulation in leaves, stems and roots. Has a conse…
251668_at	AT3G57010		1.08475936909120	0.000139087722809284	strictosidine synthase family protein; similar to strictosidine synthase family protein [Arabidopsis thaliana] (TAIR:AT3G57020.1); similar to putative strictosidine synthase [Oryza sativa (japonica cultivar-group)] (GB:AAR87254.1); similar to Os03g0750700 [Oryza sativa (japonica cultivar-group)] (GB:NP_001051286.1); contains InterPro domain Strictosidine synthase; (InterPro:IPR004141)
251701_at	AT3G56650		-1.57572591056349	5.06790230404626e-05	thylakoid lumenal 20 kDa protein; similar to thylakoid lumenal 29.8 kDa protein [Arabidopsis thaliana] (TAIR:AT1G77090.1); similar to Os12g0190200 [Oryza sativa (japonica cultivar-group)] (GB:NP_001066340.1); similar to Os01g0805300 [Oryza sativa (japonica cultivar-group)] (GB:NP_001044559.1); similar to thylakoid lumenal 29.8 kDa protein, putative, expressed [Oryza sativa (japonica cultivar-grou…
251739_at	AT3G56170	CAN	1.14061709216858	0.00497511595084617	Encodes a calcium-dependent nuclease with similarity to staphylococcal nuclease.
251744_at	AT3G56010		-1.28106861119543	0.000300430099669691	similar to conserved hypothetical protein [Medicago truncatula] (GB:ABE94028.1)
251745_at	AT3G55980	ATSZF1, SZF1	-1.79160070323348	4.95265622660961e-05	zinc finger (CCCH-type) family protein; similar to CZF1/ZFAR1 [Arabidopsis thaliana] (TAIR:AT2G40140.2); similar to Cys-3-His zinc finger protein [Capsicum annuum] (GB:ABI30334.1); contains InterPro domain Ankyrin; (InterPro:IPR002110); contains InterPro domain Zinc finger, CCCH-type; (InterPro:IPR000571), zinc finger (CCCH-type) family protein; similar to CZF1/ZFAR1 [Arabidopsis thaliana] (TAIR:…
251759_at	AT3G55630	ATDFD, ATDFD	-1.867231098777	2.48524739161555e-05	ATDFD (A. THALIANA DHFS-FPGS HOMOLOG D); tetrahydrofolylpolyglutamate synthase; similar to ATDFB (A. THALIANA DHFS-FPGS HOMOLOG B), tetrahydrofolylpolyglutamate synthase [Arabidopsis thaliana] (TAIR:AT5G05980.2); similar to putative folylpolyglutamate synthetase [Oryza sativa (japonica cultivar-group)] (GB:AAG13624.1); similar to Os03g0111100 [Oryza sativa (japonica cultivar-group)] (GB:NP_001048…
251762_at	AT3G55800	SBPASE	-1.49597776105171	2.82720070307737e-05	Encodes the chloroplast enzyme sedoheptulose-1,7-bisphosphatase (SBPase), involved in the carbon reduction of the Calvin cycle. Increase in SBPase activity in transgenic lines accumulate up to 50% more sucrose and starch than wild-type.
251784_at	AT3G55330	PPL1	-1.54496979419007	0.000111037451377331	photosystem II reaction center PsbP family protein; Identical to Thylakoid lumenal 25.6 kDa protein, chloroplast precursor [Arabidopsis Thaliana] (GB:P82538); similar to photosystem II reaction center PsbP family protein [Arabidopsis thaliana] (TAIR:AT2G39470.1); similar to PsbP family protein, expressed [Oryza sativa (japonica cultivar-group)] (GB:ABG66119.1); similar to Os10g0461100 [Oryza sati…
251810_at	AT3G55250		-1.20909053967625	0.000133983349766937	similar to calcium homeostasis regulator CHoR1 [Solanum tuberosum] (GB:AAQ14193.1)
251814_at	AT3G54890	LHCA1	-1.70240956128789	1.48096791200513e-05	Encodes a component of the light harvesting complex associated with photosystem I.
251815_at	AT3G54900	ATGRXCP, CXIP1	-1.03449686098403	0.00040590476238847	A.thaliana PICOT protein.It activates CAX1 gene Calcium transport activity.In other organisms, PICOT proteins appear to play a negative regulatory role in cellular stress responses., A.thaliana PICOT protein.It activates CAX1 gene Calcium transport activity.In other organisms, PICOT proteins appear to play a negative regulatory role in cellular stress responses.
251827_at	AT3G55120	A11, CFI, TT5	1.60631173646285	2.62657079933955e-05	Catalyzes the conversion of chalcones into flavanones. Required for the accumulation of purple anthocyanins in leaves and stems., Catalyzes the conversion of chalcones into flavanones. Required for the accumulation of purple anthocyanins in leaves and stems., Catalyzes the conversion of chalcones into flavanones. Required for the accumulation of purple anthocyanins in leaves and stems.
251840_at	AT3G54960	ATPDI1, ATPDIL1-3, PDI1	1.10343831403210	0.0011121147829667	Encodes a protein disulfide isomerase-like (PDIL) protein, a member of a multigene family within the thioredoxin (TRX) superfamily., Encodes a protein disulfide isomerase-like (PDIL) protein, a member of a multigene family within the thioredoxin (TRX) superfamily., Encodes a protein disulfide isomerase-like (PDIL) protein, a member of a multigene family within the thioredoxin (TRX) superfamily.
251847_at	AT3G54640	TRP3, TSA1	1.17055986132698	0.00254505779139347	Catalyzes the conversion of indole-3-glycerolphosphate to indole, the penultimate reaction in the biosynthesis of tryptophan. Functions as a heterocomplex with tryptophan synthase beta subunit (TSA2)., Catalyzes the conversion of indole-3-glycerolphosphate to indole, the penultimate reaction in the biosynthesis of tryptophan. Functions as a heterocomplex with tryptophan synthase beta subunit (TSA…
251860_at	AT3G54660	ATGR2, EMB2360, GR	-1.02667348237304	0.00959429507878875	Encodes glutathione reductase that is most likely localized in the chloroplast., Encodes glutathione reductase that is most likely localized in the chloroplast., Encodes glutathione reductase that is most likely localized in the chloroplast.
251883_at	AT3G54210		-1.02036520830226	0.00101879321459098	ribosomal protein L17 family protein; Identical to 50S ribosomal protein L17, chloroplast precursor (CL17) (RPL17) [Arabidopsis Thaliana] (GB:Q9M385;GB:Q8LCR3); similar to ribosomal protein L17 family protein [Arabidopsis thaliana] (TAIR:AT5G09770.1); similar to 50S ribosomal protein L17, chloroplast precursor (CL17) (GB:O80363); contains InterPro domain Ribosomal protein L17; (InterPro:IPR000456)
251885_at	AT3G54050		-1.61115214618059	1.69544153639926e-05	fructose-1,6-bisphosphatase, putative / D-fructose-1,6-bisphosphate 1-phosphohydrolase, putative / FBPase, putative; Identical to Fructose-1,6-bisphosphatase, chloroplast precursor (EC 3.1.3.11) (D- fructose-1,6-bisphosphate 1-phosphohydrolase) (FBPase) (FBP) [Arabidopsis Thaliana] (GB:P25851;GB:Q9M398); similar to fructose-1,6-bisphosphatase, putative / D-fructose-1,6-bisphosphate 1-phosphohydro…
251918_at	AT3G54040		1.90628978250378	0.00801512178950504	photoassimilate-responsive protein-related; similar to photoassimilate-responsive protein, putative [Arabidopsis thaliana] (TAIR:AT5G52390.1); similar to NtEIG-E80 [Nicotiana tabacum] (GB:BAB16427.1); contains InterPro domain PAR1; (InterPro:IPR009489)
251919_at	AT3G53800		-2.68552433740137	7.31557006156875e-07	armadillo/beta-catenin repeat family protein; similar to armadillo/beta-catenin repeat family protein [Arabidopsis thaliana] (TAIR:AT3G09350.1); similar to Os03g0271400 [Oryza sativa (japonica cultivar-group)] (GB:NP_001049691.1); similar to putative stress-induced protein [Solanum commersonii] (GB:CAJ19270.1); similar to Os03g0822700 [Oryza sativa (japonica cultivar-group)] (GB:NP_001051736.1); …
251929_at	AT3G53920	SIG3, SIGC	-1.01794133207861	0.00025386954910999	Encodes a sigma-like transcription factor, Sigma 3 (SIG3 or SIGC). As a subunit of chloroplast RNA polymerase, SIG3 confers the ability to recognize promoter sequences on the core enzyme. SIG3 transcribes specifically the psbN gene in plastids., Encodes a sigma-like transcription factor, Sigma 3 (SIG3 or SIGC). As a subunit of chloroplast RNA polymerase, SIG3 confers the ability to recognize prom…
251942_at	AT3G53480	ABCG37, ATPDR9, PDR9	1.60817575985244	0.000326749396316608	ATPDR9/PDR9 (PLEIOTROPIC DRUG RESISTANCE 9); ATPase, coupled to transmembrane movement of substances; Identical to Probable pleiotropic drug resistance protein 9 (PDR9) [Arabidopsis Thaliana] (GB:Q9LFH0); similar to ATPDR5/PDR5 (PLEIOTROPIC DRUG RESISTANCE 5), ATPase, coupled to transmembrane movement of substances [Arabidopsis thaliana] (TAIR:AT2G37280.1); similar to ATPDR13/PDR13 (PLEIOTROPIC D…
252022_at	AT3G52930		1.40069229561243	0.000278849996236439	fructose-bisphosphate aldolase, putative; similar to fructose-bisphosphate aldolase, putative [Arabidopsis thaliana] (TAIR:AT2G36460.1); similar to Fructose-bisphosphate aldolase, class-I [Medicago truncatula] (GB:ABE84500.1); contains InterPro domain Fructose-bisphosphate aldolase, class-I; (InterPro:IPR000741)
252032_at	AT3G52150		-1.08843087382210	0.000402688754239097	RNA binding; similar to CP33 (PIGMENT DEFECTIVE 322), RNA binding [Arabidopsis thaliana] (TAIR:AT3G52380.1); similar to Plastid-specific 30S ribosomal protein 2, chloroplast precursor (PSRP-2) (GB:P82277); contains InterPro domain Paraneoplastic encephalomyelitis antigen; (InterPro:IPR002343); contains InterPro domain Nucleotide-binding, alpha-beta plait; (InterPro:IPR012677); contains InterPro d…
252036_at	AT3G52070		-1.30228038309450	0.00163990523561642	similar to hypothetical protein MtrDRAFT_AC136506g13v1 [Medicago truncatula] (GB:ABE82322.1)
252092_at	AT3G51420	ATSSL4, SSL4	-1.93588071518869	4.33403845098912e-06	strictosidine synthase family protein; similar to YLS2 (yellow-leaf-specific gene 2), strictosidine synthase [Arabidopsis thaliana] (TAIR:AT3G51430.1); similar to mucin-like protein [Oryza sativa] (GB:AAG13594.1); contains InterPro domain Strictosidine synthase; (InterPro:IPR004141), strictosidine synthase family protein; similar to YLS2 (yellow-leaf-specific gene 2), strictosidine synthase [Arab…
252102_at	AT3G50970	LTI30, XERO2	1.56713405034376	3.53047277257498e-05	Belongs to the dehydrin protein family, which contains highly conserved stretches of 7-17 residues that are repetitively scattered in their sequences, the K-, S-, Y- and lysine rich segments. LTI29 and LTI30 double overexpressors confer freeze tolerance. Located in membranes. mRNA upregulated by water deprivation and abscisic acid., Belongs to the dehydrin protein family, which contains highly co…
252116_at	AT3G51510		-1.57819112602591	4.1682792614646e-05	similar to unknown [Hordeum vulgare] (GB:ABK56720.1)
252123_at	AT3G51240	F3'H, F3H, TT6	2.17553089775582	3.19704551555785e-06	Encodes flavanone 3-hydroxylase that is coordinately expressed with chalcone synthase and chalcone isomerases. Regulates flavonoid biosynthesis., Encodes flavanone 3-hydroxylase that is coordinately expressed with chalcone synthase and chalcone isomerases. Regulates flavonoid biosynthesis., Encodes flavanone 3-hydroxylase that is coordinately expressed with chalcone synthase and chalcone isomeras…
252130_at	AT3G50820	OEC33, PSBO-2, PSBO2	-1.07888377733673	0.000823413782894227	Encodes a protein which is an extrinsic subunit of photosystem II and which has been proposed to play a central role in stabilization of the catalytic manganese cluster. In <i>Arabidopsis thaliana</i> the PsbO proteins are encoded by two genes: <i>psbO1</i> and <i>psbO2</i>. PsbO2 is the minor isoform in the wild-type. Mutants defective in this gene have been shown to be affected in the dephospho…
252132_at	AT3G50790		-1.47994413419947	0.000279916735215114	late embryogenesis abundant protein, putative / LEA protein, putative; similar to esterase/lipase/thioesterase family protein [Arabidopsis thaliana] (TAIR:AT1G34340.1); similar to putative late embryonic abundant protein EMB8 [Oryza sativa (japonica cultivar-group)] (GB:BAD25578.1); contains InterPro domain Protein of unknown function UPF0017, hydrolase-like; (InterPro:IPR000952); contains InterP…
252168_at	AT3G50440	ATMES10, MES10	1.50812064476562	8.00753173204254e-05	hydrolase; similar to esterase, putative [Arabidopsis thaliana] (TAIR:AT2G23620.1); similar to salicylic acid-binding protein 2 [Nicotiana tabacum] (GB:AAR87711.1); contains InterPro domain Esterase/lipase/thioesterase; (InterPro:IPR000379); contains InterPro domain Alpha/beta hydrolase fold-1; (InterPro:IPR000073), hydrolase; similar to esterase, putative [Arabidopsis thaliana] (TAIR:AT2G23620.1…
252170_at	AT3G50480	HR4	3.70321330157236	8.82098402434753e-08	Homolog of RPW8
252181_at	AT3G50685		-1.20563741661713	0.000155060393494178	similar to p-166-4_1 [Pinus resinosa] (GB:AAY17046.1); similar to Os10g0213700 [Oryza sativa (japonica cultivar-group)] (GB:NP_001064326.1)
252183_at	AT3G50740	UGT72E1	1.04930720946313	0.0152464759118727	UGT72E1 is an UDPG:coniferyl alcohol glucosyltransferase which specifically glucosylates sinapyl- and coniferyl aldehydes. The enzyme is thought to be involved in lignin metabolism.
252193_at	AT3G50060	MYB77	-3.12598503899787	1.69250098436211e-06	Member of the R2R3 factor gene family.
252214_at	AT3G50260	ATERF#011, CEJ1	1.71094420368152	1.68292871514859e-05	encodes a member of the DREB subfamily A-5 of ERF/AP2 transcription factor family. The protein contains one AP2 domain. There are 16 members in this subfamily including RAP2.1, RAP2.9 and RAP2.10., encodes a member of the DREB subfamily A-5 of ERF/AP2 transcription factor family. The protein contains one AP2 domain. There are 16 members in this subfamily including RAP2.1, RAP2.9 and RAP2.10.
252234_at	AT3G49780	ATPSK3, ATPSK4	3.17554568745626	1.91676178727415e-06	Phytosulfokine 3 precursor, coding for a unique plant peptide growth factor. Plants overexpressing this gene (under a 35S promoter), develop normal cotyledons and hypocotyls but their growth, in particular that of their roots, was faster than that of wildtype., Phytosulfokine 3 precursor, coding for a unique plant peptide growth factor. Plants overexpressing this gene (under a 35S promoter), deve…
252238_at	AT3G49960		-1.54161793164597	0.0156240201353886	peroxidase, putative; Identical to Peroxidase 35 precursor (EC 1.11.1.7) (Atperox P35) (ATP21a) (PER35) [Arabidopsis Thaliana] (GB:Q96510); similar to peroxidase 73 (PER73) (P73) (PRXR11) [Arabidopsis thaliana] (TAIR:AT5G67400.1); similar to peroxidase 1 [Artemisia annua] (GB:AAO45182.1); contains InterPro domain Haem peroxidase; (InterPro:IPR010255); contains InterPro domain Haem peroxidase, pla…
252291_s_at	AT3G49110, AT3G49120	ATPCA, ATPRX33, PRX33, PRXCA, ATPCB, ATPERX34, PERX34, PRXCB	2.47651612823127	1.58180670994244e-05	Class III peroxidase Perx33. Expressed in roots. Located in the cell wall. Involved in cell elongation. Expression activated by light. May play a role in generating H2O2 during defense response., Class III peroxidase Perx33. Expressed in roots. Located in the cell wall. Involved in cell elongation. Expression activated by light. May play a role in generating H2O2 during defense response., Class I…
252353_at	AT3G48200		-1.33947569275352	0.000123749082914445	similar to Os05g0594500 [Oryza sativa (japonica cultivar-group)] (GB:NP_001056507.1); similar to IMP dehydrogenase/GMP reductase [Medicago truncatula] (GB:ABE93579.1); contains domain gb def: Hypothetical protein At3g48200 (PTHR12326:SF1); contains domain UNCHARACTERIZED (PTHR12326)
252366_at	AT3G48420		-1.92632045924249	9.90461564346759e-06	haloacid dehalogenase-like hydrolase family protein; similar to haloacid dehalogenase-like hydrolase family protein [Arabidopsis thaliana] (TAIR:AT4G39970.1); similar to Os03g0565200 [Oryza sativa (japonica cultivar-group)] (GB:NP_001050499.1); similar to Putative hydrolase [Oryza sativa (japonica cultivar-group)] (GB:AAK53865.1); contains InterPro domain HAD-superfamily hydrolase subfamily IA, v…
252367_at	AT3G48360	ATBT2, BT2	-1.48096610959990	4.68489294177299e-05	encodes a protein (BT2) that is an essential component of the TAC1-mediated telomerase activation pathway, encodes a protein (BT2) that is an essential component of the TAC1-mediated telomerase activation pathway
252391_at	AT3G47860		-1.19027100474578	0.000196925474698128	apolipoprotein D-related; similar to chloroplast lipocalin [Glycine max] (GB:ABB02412.1); contains InterPro domain Lipocalin-related protein and Bos/Can/Equ allergen; (InterPro:IPR000566); contains InterPro domain Lipocalin; (InterPro:IPR002345); contains InterPro domain Calycin-like; (InterPro:IPR011038); contains InterPro domain Calycin; (InterPro:IPR012674)
252409_at	AT3G47650		-1.05093573848819	0.000335407614925731	bundle-sheath defective protein 2 family / bsd2 family; similar to putative chaperon P13.9 [Castanea sativa] (GB:AAK25754.1); contains domain Cysteine-rich domain of the chaperone protein DnaJ. (SSF57938); contains domain no description (G3D.2.10.230.10)
252412_at	AT3G47295		-1.50984320081777	0.000168053588662563	similar to unknown protein [Arabidopsis thaliana] (TAIR:AT5G58650.1)
252415_at	AT3G47340	ASN1, AT-ASN1, DIN6	-1.23811968901675	0.000388459446030356	encodes a glutamine-dependent asparagine synthetase, the predicted ASN1 peptide contains a purF-type glutamine-binding domain, and is expressed predominantly in shoot tissues, where light has a negative effect on its mRNA accumulation. Expression is induced within 3 hours of dark treatment, in senescing leaves and treatment with exogenous photosynthesis inhibitor. Induction of gene expression was…
252430_at	AT3G47470	CAB4, LHCA4	-1.32007516557254	0.000361118768179465	Encodes a chlorophyll a/b-binding protein that is more similar to the PSI Cab proteins than the PSII cab proteins. The predicted protein is about 20 amino acids shorter than most known Cab proteins., Encodes a chlorophyll a/b-binding protein that is more similar to the PSI Cab proteins than the PSII cab proteins. The predicted protein is about 20 amino acids shorter than most known Cab proteins.
252441_at	AT3G46780	PTAC16	-2.63295488311044	0.000270137156418304	PTAC16 (PLASTID TRANSCRIPTIONALLY ACTIVE18); similar to catalytic/ coenzyme binding [Arabidopsis thaliana] (TAIR:AT3G18890.1); similar to Os05g0291700 [Oryza sativa (japonica cultivar-group)] (GB:NP_001055100.1); similar to Tic62 protein [Pisum sativum] (GB:CAC87810.2); contains domain NAD(P)-binding Rossmann-fold domains (SSF51735); contains domain no description (G3D.3.40.50.720)
252463_at	AT3G47070		-2.79116410644654	6.61266736492138e-06	similar to thylakoid soluble phosphoprotein [Spinacia oleracea] (GB:CAD45559.1)
252481_at	AT3G46630		-1.37459110334727	4.40471218671868e-05	similar to defective chloroplasts and leaves protein-related / DCL protein-related [Arabidopsis thaliana] (TAIR:AT1G45230.1); similar to putative defective chloroplasts and leaves (DCL) protein [Oryza sativa (japonica cultivar-group)] (GB:AAQ56405.1)
252483_at	AT3G46600		-1.08788687054458	0.000642369398155474	scarecrow transcription factor family protein; similar to scarecrow-like transcription factor 11 (SCL11) [Arabidopsis thaliana] (TAIR:AT5G59450.1); similar to GRAS1 [Nicotiana tabacum] (GB:ABE02823.1); contains InterPro domain GRAS transcription factor; (InterPro:IPR005202)
252543_at	AT3G45780	JK224, NPH1, PHOT1, RPT1	-2.05253327782537	5.77553272665049e-06	Blue-light photoreceptor. Contains a light activated serine-threonine kinase domain and LOV1 and LOV2 repeats. Mutants are defective in blue-light response. Mediates blue light-induced growth enhancements. PHOT1 and PHOT2 mediate blue light-dependent activation of the plasma membrane H+-ATPase in guard cell protoplasts., Blue-light photoreceptor. Contains a light activated serine-threonine kinase…
252563_at	AT3G45970	ATEXLA1, ATEXPL1, ATHEXP, EXPL1	-1.15513716961127	0.00293644244860558	member of EXPANSIN-LIKE. Naming convention from the Expansin Working Group (Kende et al, 2004. Plant Mol Bio), member of EXPANSIN-LIKE. Naming convention from the Expansin Working Group (Kende et al, 2004. Plant Mol Bio), member of EXPANSIN-LIKE. Naming convention from the Expansin Working Group (Kende et al, 2004. Plant Mol Bio), member of EXPANSIN-LIKE. Naming convention from the Expansin Worki…
252587_at	AT3G45620		1.16657296889795	0.00516412679571082	transducin family protein / WD-40 repeat family protein; similar to transducin family protein / WD-40 repeat family protein [Arabidopsis thaliana] (TAIR:AT4G35140.1); similar to WD domain containing protein, putative [Solanum demissum] (GB:ABI34308.1); contains InterPro domain WD-40 repeat; (InterPro:IPR001680); contains InterPro domain WD40-like; (InterPro:IPR011046)
252607_at	AT3G44990	ATXTR8, XTR8	1.43682242889116	0.000143086683313402	xyloglucan endo-transglycosylase, xyloglucan endo-transglycosylase
252618_at	AT3G45140	ATLOX2, LOX2	1.67028089797982	0.000618094610624205	Chloroplast lipoxygenase required for wound-induced jasmonic acid accumulation in Arabidopsis.Mutants are resistant to Staphylococcus aureus and accumulate salicylic acid upon infection., Chloroplast lipoxygenase required for wound-induced jasmonic acid accumulation in Arabidopsis.Mutants are resistant to Staphylococcus aureus and accumulate salicylic acid upon infection.
252625_at	AT3G44750	ATHD2A, HD2A, HDA3, HDT1	1.12364193366167	0.00757288615314499	Encodes a histone deacetylase. Controls the development of adaxial/abaxial leaf polarity., Encodes a histone deacetylase. Controls the development of adaxial/abaxial leaf polarity., Encodes a histone deacetylase. Controls the development of adaxial/abaxial leaf polarity., Encodes a histone deacetylase. Controls the development of adaxial/abaxial leaf polarity.
252678_s_at	AT3G44300, AT3G44310	NIT2, ATNIT1, NIT1, NITI	1.27558210479162	0.000112417051841231	encodes a nitrilase (nitrile aminohydrolase, EC 3.5.5.1) which catalyzes the hydrolysis of indole-3-acetonitrile (IAN) to indole-3-acetic acid (IAA).Mutants have reduced sensitivity to IAN and are sensitive to IAA. Other members of the NIT gene family a, Mutants are resistant to indole-3-acetonitrile. NIT1 catalyzes the terminal activation step in indole-acetic acid biosynthesis. Predominantly ex…
252679_at	AT3G44260		-1.45150413982558	6.4937410314503e-05	CCR4-NOT transcription complex protein, putative; similar to CCR4-NOT transcription complex protein, putative [Arabidopsis thaliana] (TAIR:AT5G22250.1); similar to CCR4 associated factor 1-related protein [Capsicum annuum] (GB:ABG66307.1); contains InterPro domain Ribonuclease CAF1; (InterPro:IPR006941); contains InterPro domain Polynucleotidyl transferase, Ribonuclease H fold; (InterPro:IPR01233…
252698_at	AT3G43670		-1.75255730455743	0.00127321293136019	copper amine oxidase, putative; similar to copper amine oxidase, putative [Arabidopsis thaliana] (TAIR:AT1G62810.1); similar to copper amine oxidase, putative [Arabidopsis thaliana] (TAIR:AT4G12290.1); similar to amine oxidase [Canavalia lineata] (GB:AAD49420.1); similar to copper-containing amine oxidase [Solanum lycopersicum] (GB:CAI39243.1); similar to Os04g0269600 [Oryza sativa (japonica cult…
252711_at	AT3G43720		-1.68130398158979	3.99803989902753e-05	lipid binding; similar to protease inhibitor/seed storage/lipid transfer protein (LTP) family protein [Arabidopsis thaliana] (TAIR:AT2G27130.1); similar to Plant lipid transfer protein/Par allergen [Medicago truncatula] (GB:ABE89509.1); contains InterPro domain Plant lipid transfer/seed storage/trypsin-alpha amylase inhibitor; (InterPro:IPR003612), protease inhibitor/seed storage/lipid transfer p…
252827_at	AT4G39950	CYP79B2	1.83980476324746	0.00117602901121644	Belongs to cytochrome P450 and is involved in tryptophan metabolism. Converts Trp to indo-3-acetaldoxime (IAOx), a precursor to IAA and indole glucosinolates.
252853_at	AT4G39710		-2.11094971874127	4.34759641495862e-05	immunophilin, putative / FKBP-type peptidyl-prolyl cis-trans isomerase, putative; Identical to Probable FKBP-type peptidyl-prolyl cis-trans isomerase 4, chloroplast precursor (EC 5.2.1.8) (PPIase) (Rotamase) (FKBP23I) [Arabidopsis Thaliana] (GB:Q9SCY3;GB:O65658;GB:Q941D9); similar to FK506-binding protein 1 (FKBP13) [Arabidopsis thaliana] (TAIR:AT5G45680.1); similar to Os06g0663800 [Oryza sativa …
252876_at	AT4G39970		-2.79142876889069	1.11786121084621e-05	haloacid dehalogenase-like hydrolase family protein; similar to haloacid dehalogenase-like hydrolase family protein [Arabidopsis thaliana] (TAIR:AT3G48420.1); similar to Os08g0485900 [Oryza sativa (japonica cultivar-group)] (GB:NP_001062091.1); similar to Predicted haloacid-halidohydrolase and related hydrolases (ISS) [Ostreococcus tauri] (GB:CAL53722.1); contains InterPro domain HAD-superfamily …
252929_at	AT4G38970		-1.0332373851858	0.000854068183878198	fructose-bisphosphate aldolase, putative; similar to fructose-bisphosphate aldolase [Arabidopsis thaliana] (TAIR:AT2G21330.2); similar to chloroplast latex aldolase-like protein [Manihot esculenta] (GB:AAV74407.1); contains InterPro domain Fructose-bisphosphate aldolase, class-I; (InterPro:IPR000741), fructose-bisphosphate aldolase, putative; similar to fructose-bisphosphate aldolase, putative [A…
252950_at	AT4G38690		-3.05415901792755	9.08938516007083e-06	1-phosphatidylinositol phosphodiesterase-related; similar to 1-phosphatidylinositol phosphodiesterase-related [Arabidopsis thaliana] (TAIR:AT4G34920.1); similar to Ki1 protein [Beta vulgaris] (GB:AAO92349.1); contains InterPro domain Phosphatidylinositol-specific phospholipase C, X region; (InterPro:IPR000909)
252958_at	AT4G38620	ATMYB4, MYB4	2.89692683359253	0.000137831608038102	Encodes a R2R3 MYB protein which is involved in the response to UV-B. It functions as a repressor of target gene expression. One of its target genes encodes cinnamate 4-hydroxylase; mutants accumulate sinapate esters in their leaves., Encodes a R2R3 MYB protein which is involved in the response to UV-B. It functions as a repressor of target gene expression. One of its target genes encodes cinnama…
252965_at	AT4G38860		-2.25270570945395	4.98687012747145e-05	auxin-responsive protein, putative; similar to auxin-responsive protein, putative [Arabidopsis thaliana] (TAIR:AT2G21220.1); similar to Auxin responsive SAUR protein [Medicago truncatula] (GB:ABE79956.1); contains InterPro domain Auxin responsive SAUR protein; (InterPro:IPR003676)
252971_at	AT4G38770	ATPRP4, PRP4	-2.39328039855830	7.09060580538192e-05	Encodes one of four proline-rich proteins in Arabidopsis which are predicted to localize to the cell wall. Transcripts are most abundant in aerial organs of the plant., Encodes one of four proline-rich proteins in Arabidopsis which are predicted to localize to the cell wall. Transcripts are most abundant in aerial organs of the plant.
252993_at	AT4G38540		1.04923634270051	0.0105921627603634	monooxygenase, putative (MO2); similar to monooxygenase, putative (MO3) [Arabidopsis thaliana] (TAIR:AT5G05320.1); similar to monooxygenase [Solanum tuberosum] (GB:BAC23045.1); similar to Os03g0154100 [Oryza sativa (japonica cultivar-group)] (GB:NP_001049002.1); similar to Os03g0153900 [Oryza sativa (japonica cultivar-group)] (GB:NP_001049000.1); contains InterPro domain FAD dependent oxidoreduct…
253009_at	AT4G37930	SHM1, SHMT1, STM	-1.31009148706548	6.52760908057113e-05	Encodes a protein with mitochondrial serine hydroxymethyltransferase activity, which functions in the photorespiratory pathway, catalyzes the conversion of serine and tetrahydrofolate to glycine and 5,10-methylene tetrahydrofolate. Involved in controlling cell damage caused by abiotic stress, such as high light and salt and the hypersensitive defense response of plants., Encodes a protein with mi…
253040_at	AT4G37800		-1.42169203624177	0.000741932664099646	xyloglucan:xyloglucosyl transferase, putative / xyloglucan endotransglycosylase, putative / endo-xyloglucan transferase, putative; Identical to Probable xyloglucan endotransglucosylase/hydrolase protein 7 precursor (EC 2.4.1.207) (At-XTH7) (XTH-7) (XTH7) [Arabidopsis Thaliana] (GB:Q8LER3;GB:Q9T067); similar to xyloglucan:xyloglucosyl transferase, putative / xyloglucan endotransglycosylase, putati…
253041_at	AT4G37870	PCK1, PEPCK, PCK1, PEPCK	1.14806223462269	0.000138059000698864	ATP binding / phosphoenolpyruvate carboxykinase (ATP); Identical to Phosphoenolpyruvate carboxykinase [ATP] (EC 4.1.1.49) (PEP carboxykinase) (Phosphoenolpyruvate carboxylase) (PEPCK) [Arabidopsis Thaliana] (GB:Q9T074); similar to phosphoenolpyruvate carboxykinase (ATP), putative / PEP carboxykinase, putative / PEPCK, putative [Arabidopsis thaliana] (TAIR:AT5G65690.1); similar to phosphoenolpyruv…
253049_at	AT4G37300	MEE59	-1.5836229300277	0.000219766578996793	MEE59 (maternal effect embryo arrest 59); similar to Os05g0451300 [Oryza sativa (japonica cultivar-group)] (GB:NP_001055707.1); similar to expressed protein [Oryza sativa (japonica cultivar-group)] (GB:ABF95142.1); similar to Os03g0265900 [Oryza sativa (japonica cultivar-group)] (GB:NP_001049653.1)
253061_at	AT4G37610	BT5	-2.34977843808325	0.000222880028712125	BT5 (BTB and TAZ domain protein 5); protein binding / transcription regulator; similar to BT4 (BTB AND TAZ DOMAIN PROTEIN 4), protein binding [Arabidopsis thaliana] (TAIR:AT5G67480.2); similar to Zinc finger, TAZ-type; BTB/POZ [Medicago truncatula] (GB:ABE77424.1); contains InterPro domain Zinc finger, TAZ-type; (InterPro:IPR000197); contains InterPro domain BTB; (InterPro:IPR000210); contains In…
253099_s_at	AT4G37520, AT4G37530		2.12624513331682	0.000119651743888298	peroxidase 50 (PER50) (P50) (PRXR2); Identical to Peroxidase 50 precursor (EC 1.11.1.7) (Atperox P50) (PRXR2) (ATP9a) (PER50) [Arabidopsis Thaliana] (GB:Q43731;GB:Q96523;GB:Q9SBA1); similar to peroxidase, putative [Arabidopsis thaliana] (TAIR:AT4G37530.1); similar to peroxidase 1 [Artemisia annua] (GB:AAO45182.1); contains InterPro domain Haem peroxidase; (InterPro:IPR010255); contains InterPro d…
253160_at	AT4G35760		-1.03482447489933	0.00251264463542781	electron carrier/ protein disulfide oxidoreductase; similar to unnamed protein product [Ostreococcus tauri] (GB:CAL55978.1); similar to Os03g0131500 [Oryza sativa (japonica cultivar-group)] (GB:NP_001048864.1); contains InterPro domain Thioredoxin-related; (InterPro:IPR006662); contains InterPro domain Vitamin K epoxide reductase; (InterPro:IPR012932); contains InterPro domain Thioredoxin fold; (…
253161_at	AT4G35770	ATSEN1, DIN1, SEN1	-3.41616295002691	1.74994716115039e-07	Senescence-associated gene that is strongly induced by phosphate starvation. Transcripts are differentially regulated at the level of mRNA stability at different times of day. mRNAs are targets of the mRNA degradation pathway mediated by the downstream (DST) instability determinant., Senescence-associated gene that is strongly induced by phosphate starvation. Transcripts are differentially regula…
253197_at	AT4G35250		-2.017227542303	4.58919445316419e-06	vestitone reductase-related; similar to DVR (PALE-GREEN AND CHLOROPHYLL B REDUCED 2), 3,8-divinyl protochlorophyllide a 8-vinyl reductase [Arabidopsis thaliana] (TAIR:AT5G18660.1); similar to hypothetical protein MtrDRAFT_AC121239g27v1 [Medicago truncatula] (GB:ABE78447.1); contains InterPro domain NmrA-like; (InterPro:IPR008030)
253203_at	AT4G34710	ADC2, SPE2	1.28669007354353	0.000123637527772447	encodes a arginine decarboxylase (ADC), a rate-limiting enzyme that catalyzes the first step of polyamine (PA) biosynthesis via ADC pathway in Arabidopsis thaliana. Arabidopsis genome has two ADC paralogs, ADC1 and ADC2. ADC2 is stress-inducible (osmotic stress). Double mutant analysis showed that ADC genes are essential for the production of PA, and are required for normal seed development. Over…
253268_s_at	AT4G34131, AT4G34135	UGT73B3, UGT73B2	2.70897875765227	0.000229142551635927	UGT73B3 (UDP-glucosyl transferase 73B3); UDP-glycosyltransferase/ abscisic acid glucosyltransferase/ transferase, transferring hexosyl groups; similar to UGT73B2, UDP-glucosyltransferase/ UDP-glycosyltransferase/ flavonol 3-O-glucosyltransferase [Arabidopsis thaliana] (TAIR:AT4G34135.1); similar to UGT73B1 (UDP-glucosyl transferase 73B1), UDP-glycosyltransferase/ abscisic acid glucosyltransferase…
253283_at	AT4G34090		-1.76750920309002	6.65754072953571e-05	similar to unknown protein [Arabidopsis thaliana] (TAIR:AT2G23370.1); similar to Hypothetical protein [Oryza sativa (japonica cultivar-group)] (GB:AAN61482.1); similar to Os03g0109700 [Oryza sativa (japonica cultivar-group)] (GB:NP_001048710.1); contains domain TPR-like (SSF48452)
253305_at	AT4G33666		-1.33208890297442	0.00386441032983564	unknown protein
253317_at	AT4G33960		-1.22857015033504	0.000340212118273494	similar to unknown protein [Arabidopsis thaliana] (TAIR:AT2G15830.1)
253335_at	AT4G33500		-1.36393986070498	8.78428517092914e-05	protein phosphatase 2C-related / PP2C-related; similar to catalytic [Arabidopsis thaliana] (TAIR:AT4G16580.1); similar to Os03g0192500 [Oryza sativa (japonica cultivar-group)] (GB:NP_001049240.1); similar to Protein phosphatase 2C containing protein, expressed [Oryza sativa (japonica cultivar-group)] (GB:ABF94415.1); similar to Protein phosphatase 2C containing protein, expressed [Oryza sativa (j…
253337_at	AT4G33470	hda14	-1.4514218281722	3.1966742085936e-05	HDA14 (histone deacetylase 14); histone deacetylase; similar to HDA15 (histone deacetylase 15), histone deacetylase [Arabidopsis thaliana] (TAIR:AT3G18520.2); similar to Os12g0182700 [Oryza sativa (japonica cultivar-group)] (GB:NP_001066322.1); similar to Histone deacetylase complex, catalytic component RPD3 (ISS) [Ostreococcus tauri] (GB:CAL55176.1); contains InterPro domain Histone deacetylase …
253343_at	AT4G33540		1.57701836119717	3.30262207179503e-05	metallo-beta-lactamase family protein; similar to Os02g0829500 [Oryza sativa (japonica cultivar-group)] (GB:NP_001048607.1); similar to hypothetical protein all1228 [Nostoc sp. PCC 7120] (GB:NP_485271.1); contains InterPro domain Beta-lactamase-like; (InterPro:IPR001279)
253373_at	AT4G33150	LKR, LKR/SDH, SDH, LKR, LKR/SDH, SDH, LKR, LKR/SDH, SDH	1.39667575507658	0.00171711021487633	LKR (SACCHAROPINE DEHYDROGENASE); Identical to Alpha-aminoadipic semialdehyde synthase (LKR/SDH) (cAt-LKR/SDH) [Includes: Lysine ketoglutarate reductase (EC 1.5.1.8) (LKR); Saccharopine dehydrogenase (EC 1.5.1.9) (SDH) (cAt-SDH)] (LKR/SDH) [Arabidopsis Thaliana] (GB:Q9SMZ4;GB:O04155;GB:O04156;GB:O04884;GB:Q7DM71;GB:Q947M5;GB:Q94BT4); similar to bifunctional lysine-ketoglutarate reductase/saccharo…
253387_at	AT4G33010	AtGLDP1	-1.71524677257851	1.24308423166577e-05	glycine dehydrogenase (decarboxylating), putative / glycine decarboxylase, putative / glycine cleavage system P-protein, putative; Identical to Putative glycine dehydrogenase [decarboxylating] 2, mitochondrial precursor (EC 1.4.4.2) (Glycine decarboxylase 2) (Glycine cleavage system P-protein 2) [Arabidopsis Thaliana] (GB:Q94B78;GB:O82642;GB:Q8GTY1;GB:Q8VZF0); similar to glycine dehydrogenase (de…
253414_at	AT4G33050	EDA39, EDA39	1.00764258656206	0.00116008034727859	EDA39 (embryo sac development arrest 39); calmodulin binding; similar to calmodulin-binding family protein [Arabidopsis thaliana] (TAIR:AT2G26190.1); similar to IQ calmodulin-binding re (GB:ABE79293.1); similar to Os01g0570800 [Oryza sativa (japonica cultivar-group)] (GB:NP_001043374.1); similar to Os05g0197300 [Oryza sativa (japonica cultivar-group)] (GB:NP_001054871.1); contains InterPro domain…
253420_at	AT4G32260		-1.52762463085735	2.11982161434489e-05	ATP synthase family; similar to H+-transporting two-sector ATPase, B/B subunit [Medicago truncatula] (GB:ABE81773.1); contains InterPro domain ATPase, F0 complex, subunit B/B&apos; (InterPro:IPR002146)
253421_at	AT4G32340		-1.90397249740116	4.30435423294004e-05	binding; similar to binding [Arabidopsis thaliana] (TAIR:AT1G80130.1); similar to Os06g0606700 [Oryza sativa (japonica cultivar-group)] (GB:NP_001058025.1); similar to Tetratricopeptide-like helical [Medicago truncatula] (GB:ABE92034.1); contains InterPro domain Tetratricopeptide-like helical; (InterPro:IPR011990)
253485_at	AT4G31800	ATWRKY18, WRKY18	3.51322530320451	5.93194325578609e-05	Pathogen-induced transcription factor. Binds W-box sequences in vitro. Forms protein complexes with itself and with WRKY40 and WRKY60. Constitutive expression of WRKY18 enhanced resistance to P. syringae, but its coexpression with WRKY40 or WRKY60 made plants more susceptible to both P. syringae and B. cinerea. WRKY18, WRKY40, and WRKY60 have partially redundant roles in response to the hemibiotr…
253530_at	AT4G31530		-1.39582621474946	3.73505715569631e-05	catalytic/ coenzyme binding; similar to catalytic/ coenzyme binding [Arabidopsis thaliana] (TAIR:AT2G37660.1); similar to Male sterility-like [Trichodesmium erythraeum IMS101] (GB:YP_724032.1); similar to Os03g0355900 [Oryza sativa (japonica cultivar-group)] (GB:NP_001050138.1); contains InterPro domain NAD-dependent epimerase/dehydratase; (InterPro:IPR001509)
253547_at	AT4G30950	FAD6, FADC, SFD4	-1.18889382112249	0.000207700336947479	Chloroplastic enzyme responsible for the synthesis of 16:2 and 18:2 fatty acids from galactolipids, sulpholipids and phosphatidylglycerol. Uses ferredoxin as electron donor. Gene mutation resulted in reduced level of unsaturated fatty acids leading to susceptibility to photoinhibition., Chloroplastic enzyme responsible for the synthesis of 16:2 and 18:2 fatty acids from galactolipids, sulpholipid…
253597_at	AT4G30690		-1.76369934078505	1.74184724433422e-05	translation initiation factor 3 (IF-3) family protein; similar to translation initiation factor 3 (IF-3) family protein [Arabidopsis thaliana] (TAIR:AT2G24060.1); similar to Initiation factor 3 [Medicago truncatula] (GB:ABE79490.1); contains InterPro domain Initiation factor 3; (InterPro:IPR001288)
253624_at	AT4G30580	ATS2, EMB1995	-1.35487753075133	0.000199782231918180	Encodes a plastidic lysophosphatidic acid acyltransferase (LPAAT). Is critical for chloroplasts phosphatidic acid biosynthesis. The null allele is embryo lethal., Encodes a plastidic lysophosphatidic acid acyltransferase (LPAAT). Is critical for chloroplasts phosphatidic acid biosynthesis. The null allele is embryo lethal.
253630_at	AT4G30490		1.69738599371672	0.000145881568784783	AFG1-like ATPase family protein; similar to ATPase [Arabidopsis thaliana] (TAIR:AT4G28070.2); similar to PREDICTED: similar to lactation elevated 1 [Gallus gallus] (GB:XP_419799.2); similar to Os08g0265500 [Oryza sativa (japonica cultivar-group)] (GB:NP_001061401.1); contains InterPro domain AFG1-like ATPase; (InterPro:IPR005654)
253631_at	AT4G30440	GAE1	-1.13521544747298	0.000671883031031525	UDP-D-glucuronate 4-epimerase
253650_at	AT4G30020		-1.25751724611261	0.000199779242703393	subtilase family protein; similar to subtilase family protein [Arabidopsis thaliana] (TAIR:AT5G44530.1); similar to subtilase family protein [Arabidopsis thaliana] (TAIR:AT4G20430.1); similar to SLP3 (Subtilisin-like serine protease 3), subtilase [Arabidopsis thaliana] (TAIR:AT2G19170.1); similar to proteinase TMP [Lycopersicon esculentum] (GB:AAB38743.1); similar to meiotic serine proteinase [Ly…
253687_at	AT4G29520		1.31504292834554	0.000107841294085494	similar to Saposin B [Medicago truncatula] (GB:ABE80541.1); contains InterPro domain Saposin B; (InterPro:IPR008139)
253722_at	AT4G29190		-1.36855869523272	5.09611556321905e-05	zinc finger (CCCH-type) family protein; similar to zinc finger (CCCH-type) family protein [Arabidopsis thaliana] (TAIR:AT2G19810.1); similar to Zinc finger, CCCH-type [Medicago truncatula] (GB:ABE91976.1); contains InterPro domain Zinc finger, CCCH-type; (InterPro:IPR000571)
253738_at	AT4G28750	PSAE-1	-1.21024680675146	0.000274630730112199	mutant has Decreased effective quantum yield of photosystem II; Pale green plants; Reduced growth rate; Subunit E of Photosystem I
253751_at	AT4G29070		-1.15429945615591	0.000541965597572618	similar to hypothetical protein [Platanus x acerifolia] (GB:CAL07987.1); contains domain Phospholipase A2, PLA2 (SSF48619); contains domain no description (G3D.1.20.90.10)
253753_at	AT4G29030		1.97521139765038	0.000256971769586234	glycine-rich protein; similar to glycine-rich protein [Arabidopsis thaliana] (TAIR:AT4G29020.1); similar to putative glycine-rich protein [Brassica napus] (GB:CAC01931.1)
253758_at	AT4G29060	emb2726, emb2726	-1.04002226110278	0.00042966383933444	EMB2726 (EMBRYO DEFECTIVE 2726); translation elongation factor; similar to translation elongation factor Ts (EF-Ts), putative [Arabidopsis thaliana] (TAIR:AT4G11120.1); similar to Os12g0541500 [Oryza sativa (japonica cultivar-group)] (GB:NP_001066956.1); similar to chloroplast polyprotein of elongation factor Ts precursor [Chlamydomonas reinhardtii] (GB:AAU93598.1); contains InterPro domain Nucle…
253823_at	AT4G28030		-1.28830958007200	0.000331870367745578	GCN5-related N-acetyltransferase (GNAT) family protein; similar to GCN5-related N-acetyltransferase (GNAT) family protein [Arabidopsis thaliana] (TAIR:AT2G06025.1); similar to Os08g0260000 [Oryza sativa (japonica cultivar-group)] (GB:NP_001061388.1); similar to Predicted N-acetyltransferase (ISS) [Ostreococcus tauri] (GB:CAL55572.1); contains InterPro domain GCN5-related N-acetyltransferase; (Int…
253849_at	AT4G28080		-1.77906022711784	7.18750841592807e-06	binding; similar to binding [Arabidopsis thaliana] (TAIR:AT1G15290.1); similar to tetratricopeptide repeat (TPR)-containing protein [Arabidopsis thaliana] (TAIR:AT1G01320.1); similar to putative tetratricopeptide repeat(TPR)-containing protein [Oryza sativa (japonica cultivar-group)] (GB:BAC84544.1); similar to TPR repeat [Medicago truncatula] (GB:ABE77904.1); similar to H0811D08.1 [Oryza sativa …
253858_at	AT4G27600		-1.14612592330793	0.000345099101258694	pfkB-type carbohydrate kinase family protein; similar to pfkB-type carbohydrate kinase family protein [Arabidopsis thaliana] (TAIR:AT1G19600.1); similar to carbohydrate kinase, putative, expressed [Oryza sativa (japonica cultivar-group)] (GB:ABG66284.1); similar to Os10g0573000 [Oryza sativa (japonica cultivar-group)] (GB:NP_001065468.1); contains InterPro domain PfkB; (InterPro:IPR011611); conta…
253860_at	AT4G27700		-1.61167640132638	0.00021997565961766	rhodanese-like domain-containing protein; similar to rhodanese-like domain-containing protein [Arabidopsis thaliana] (TAIR:AT3G08920.1); similar to unnamed protein product [Ostreococcus tauri] (GB:CAL52773.1); similar to Os09g0530000 [Oryza sativa (japonica cultivar-group)] (GB:NP_001063746.1); contains InterPro domain Rhodanese-like; (InterPro:IPR001763)
253871_at	AT4G27440	PORB	-1.15912936114511	0.00239716826462791	light-dependent NADPH:protochlorophyllide oxidoreductase B
253874_at	AT4G27450		-1.37994325893067	6.49577665645719e-05	similar to unknown protein [Arabidopsis thaliana] (TAIR:AT3G15450.1); similar to unknown [Glycine max] (GB:AAG00940.1); contains domain no description (G3D.3.60.20.10); contains domain N-terminal nucleophile aminohydrolases (Ntn hydrolases) (SSF56235)
253915_at	AT4G27280		-2.35135783654959	2.10970919243292e-06	calcium-binding EF hand family protein; similar to PBP1 (PINOID-BINDING PROTEIN 1), calcium ion binding [Arabidopsis thaliana] (TAIR:AT5G54490.1); similar to Avr9/Cf-9 rapidly elicited protein 20 [Nicotiana tabacum] (GB:AAV92890.1); contains InterPro domain EF-Hand type; (InterPro:IPR011992); contains InterPro domain Calcium-binding EF-hand; (InterPro:IPR002048)
253957_at	AT4G26320	AGP13, AGP13	1.33780003364613	7.28567069962557e-05	AGP13 (ARABINOGALACTAN PROTEIN 13); Identical to Arabinogalactan peptide 13 precursor (AG-peptide 13) (AGP13) [Arabidopsis Thaliana] (GB:Q9STQ3); similar to AGP14 (ARABINOGALACTAN PROTEIN 14) [Arabidopsis thaliana] (TAIR:AT5G56540.1); similar to unknown [Brassica rapa] (GB:ABB97032.1)
253971_at	AT4G26530		-4.74945794250516	5.1811742952639e-06	fructose-bisphosphate aldolase, putative; similar to fructose-bisphosphate aldolase, cytoplasmic [Arabidopsis thaliana] (TAIR:AT4G26520.1); similar to fructose-bisphosphate aldolase [Pandanus amaryllifolius] (GB:AAR88661.1); contains InterPro domain Fructose-bisphosphate aldolase, class-I; (InterPro:IPR000741), fructose-bisphosphate aldolase; similar to fructose-bisphosphate aldolase, cytoplasmic…
254038_at	AT4G25910	AtCNFU3, NFU3	-1.33247438449742	7.14900741244283e-05	Encodes a protein containing the NFU domain that may be involved in iron-sulfur cluster assembly. Part of a five member gene family, more closely related to NFU1 and 2 than to NFU4 and 5. Targeted to the chloroplast., Encodes a protein containing the NFU domain that may be involved in iron-sulfur cluster assembly. Part of a five member gene family, more closely related to NFU1 and 2 than to NFU4 …
254040_at	AT4G25900		1.51521664752665	0.000890022470649829	aldose 1-epimerase family protein; similar to aldose 1-epimerase family protein [Arabidopsis thaliana] (TAIR:AT5G57330.1); similar to Os04g0658000 [Oryza sativa (japonica cultivar-group)] (GB:NP_001054126.1); similar to Putative apospory-associated protein C (GB:Q40784); similar to OSIGBa0132E09-OSIGBa0108L24.1 [Oryza sativa (indica cultivar-group)] (GB:CAH67787.1); contains InterPro domain Galac…
254077_at	AT4G25640		1.50071524226991	3.53751219370136e-05	MATE efflux family protein; similar to MATE efflux family protein [Arabidopsis thaliana] (TAIR:AT4G00350.1); similar to Multi antimicrobial extrusion protein MatE [Medicago truncatula] (GB:ABE85324.1); similar to putative anthocyanin permease [Lycopersicon esculentum] (GB:AAQ55183.1); contains InterPro domain Multi antimicrobial extrusion protein MatE; (InterPro:IPR002528)
254098_at	AT4G25100	FSD1	-3.96490689041661	2.31522638593064e-06	Fe-superoxide dismutase
254102_at	AT4G25050	ACP4	-1.62649934542706	3.40924651795882e-05	encodes an acyl carrier protein predominantly expressed in leaves. Gene expression is upregulated by light.
254105_at	AT4G25080	CHLM	-1.93915324352803	1.50051545694245e-05	Encodes a protein with methyltransferase activity responsible for the methylation of magnesium protoporphyrin IX. Mutants defective in this gene are affected in chlorophyll biosynthesis and show a reduction in the accumulation of a number of major thylakoid-associated proteins including components of PSI (LHCI), PSII (LHCII, D1, CP43) and the cytochrome b6f complex (Cytf). By contrast, no signifi…
254120_at	AT4G24570		-2.16763629501713	8.5392492281807e-05	mitochondrial substrate carrier family protein; similar to mitochondrial substrate carrier family protein [Arabidopsis thaliana] (TAIR:AT2G22500.1); similar to putative mitochondrial dicarboxylate carrier protein [Trifolium pratense] (GB:BAE71294.1); contains InterPro domain Mitochondrial carrier protein; (InterPro:IPR002067); contains InterPro domain Mitochondrial substrate carrier; (InterPro:IP…
254126_at	AT4G24770	ATRBP31, ATRBP33, CP31, RBP31	-1.22175631483286	0.000256340769131145	encodes a chloroplast RNA-binding protein, encodes a chloroplast RNA-binding protein, encodes a chloroplast RNA-binding protein, encodes a chloroplast RNA-binding protein
254187_at	AT4G23890		-1.52111563709469	2.95563483718713e-05	similar to Os07g0196200 [Oryza sativa (japonica cultivar-group)] (GB:NP_001059119.1); similar to conserved hypothetical protein [Medicago truncatula] (GB:ABD28447.1)
254190_at	AT4G23885		1.31369147329265	0.00185543555927711	similar to unknown protein [Arabidopsis thaliana] (TAIR:AT5G24165.1)
254215_at	AT4G23700	ATCHX17, CHX17	2.65891307938621	5.30035629995386e-06	member of Putative Na+/H+ antiporter family, member of Putative Na+/H+ antiporter family
254221_at	AT4G23820		-3.20074682666736	4.24285270228802e-07	glycoside hydrolase family 28 protein / polygalacturonase (pectinase) family protein; similar to glycoside hydrolase family 28 protein / polygalacturonase (pectinase) family protein [Arabidopsis thaliana] (TAIR:AT5G41870.1); similar to Os05g0587000 [Oryza sativa (japonica cultivar-group)] (GB:NP_001056466.1); similar to Os02g0256100 [Oryza sativa (japonica cultivar-group)] (GB:NP_001046468.1); si…
254232_at	AT4G23600	CORI3, JR2	2.60646426732460	8.75945556637533e-07	Encodes cystine lyase which is expected to be involved in amino acid metabolism, providing the plant with cysteine and the generation of precursors of ethylene biosynthesis. mRNA levels are elevated in response to wounding., Encodes cystine lyase which is expected to be involved in amino acid metabolism, providing the plant with cysteine and the generation of precursors of ethylene biosynthesis. …
254234_at	AT4G23680		2.30671799405332	8.59678210177518e-06	major latex protein-related / MLP-related; similar to major latex protein-related / MLP-related [Arabidopsis thaliana] (TAIR:AT4G23670.1); similar to major latex protein homologue [Datisca glomerata] (GB:CAD33533.1); contains InterPro domain Bet v I allergen; (InterPro:IPR000916)
254239_at	AT4G23400	PIP1;5, PIP1D	-1.18274005205605	0.00327445906119042	PIP1;5/PIP1D (plasma membrane intrinsic protein 1;5); water channel; Identical to Probable aquaporin PIP1.5 (Plasma membrane intrinsic protein 1d) (PIP1d) (PIP1.5) [Arabidopsis Thaliana] (GB:Q8LAA6;GB:O81736); similar to TMP-C (plasma membrane intrinsic protein 1,4), water channel [Arabidopsis thaliana] (TAIR:AT4G00430.1); similar to PIP1C (PLASMA MEMBRANE INTRINSIC PROTEIN 1,3), water channel [A…
254283_s_at	AT4G22870, AT4G22880	ANS, LDOX, TDS4, TT18	1.90435056401183	0.00314963454057771	leucoanthocyanidin dioxygenase, putative / anthocyanidin synthase, putative; similar to LDOX (TANNIN DEFICIENT SEED 4) [Arabidopsis thaliana] (TAIR:AT4G22880.2); similar to anthocyanidin synthase [Matthiola incana] (GB:AAB82287.1); contains InterPro domain 2OG-Fe(II) oxygenase; (InterPro:IPR005123), encodes leucoanthocyanidin dioxygenase, which is involved in proanthocyanin biosynthesis. Mutant a…
254298_at	AT4G22890	PGR5-LIKE	-1.76827312830105	7.07774162032108e-06	similar to unknown protein [Arabidopsis thaliana] (TAIR:AT4G11960.1); similar to Os03g0857400 [Oryza sativa (japonica cultivar-group)] (GB:NP_001051955.1); similar to Os08g0526300 [Oryza sativa (japonica cultivar-group)] (GB:NP_001062297.1); similar to hypothetical protein OSJNBa0003M24.13 [Oryza sativa (japonica cultivar-group)] (GB:AAQ56398.1); contains domain no description (G3D.2.20.25.10); c…
254299_at	AT4G22920	ATNYE1, NYE1	1.10964060025	0.000292478534552738	Similar to the tomato senescence-inducible chloroplast stay-green protein 1. It is upregulated during maximal senescence in the Arabidopsis life cycle, especially in senescent leaves., Similar to the tomato senescence-inducible chloroplast stay-green protein 1. It is upregulated during maximal senescence in the Arabidopsis life cycle, especially in senescent leaves.
254331_s_at	AT4G22690, AT4G22710	CYP706A1, CYP706A2	-1.28567609187360	0.000179271286793606	member of CYP706A, member of CYP706A
254343_at	AT4G21990	APR3, ATAPR3, PRH-26, PRH26	1.00511970098313	0.000901081205581973	Encodes a protein disulfide isomerase-like (PDIL) protein, a member of a multigene family within the thioredoxin (TRX) superfamily. This protein also belongs to the adenosine 5'-phosphosulfate reductase-like (APRL) group., Encodes a protein disulfide isomerase-like (PDIL) protein, a member of a multigene family within the thioredoxin (TRX) superfamily. This protein also belongs to the adenosine 5…
254389_s_at	AT4G21910		1.12991129236017	0.00133229473368653	MATE efflux family protein; similar to MATE efflux family protein [Arabidopsis thaliana] (TAIR:AT4G21900.1); similar to MATE efflux family protein [Arabidopsis thaliana] (TAIR:AT1G11670.1); similar to MATE efflux family protein [Arabidopsis thaliana] (TAIR:AT1G61890.1); similar to Os03g0570800 [Oryza sativa (japonica cultivar-group)] (GB:NP_001050520.1); similar to Os03g0572900 [Oryza sativa (jap…
254393_at	AT4G21580		1.03190416540060	0.00234535395475886	oxidoreductase, zinc-binding dehydrogenase family protein; similar to NADP-dependent oxidoreductase, putative [Arabidopsis thaliana] (TAIR:AT5G61510.1); similar to putative quinone oxidoreductase [Thlaspi caerulescens] (GB:AAY18430.1); contains InterPro domain GroES-like; (InterPro:IPR011032); contains InterPro domain Alcohol dehydrogenase superfamily, zinc-containing; (InterPro:IPR002085); conta…
254398_at	AT4G21280	PSBQ, PSBQ-1, PSBQA	-1.72318505621225	4.86109143929617e-05	Encodes the PsbQ subunit of the oxygen evolving complex of photosystem II., Encodes the PsbQ subunit of the oxygen evolving complex of photosystem II., Encodes the PsbQ subunit of the oxygen evolving complex of photosystem II.
254447_at	AT4G20860		1.83864180649895	0.000516167272289075	FAD-binding domain-containing protein; similar to FAD-binding domain-containing protein [Arabidopsis thaliana] (TAIR:AT5G44360.1); similar to FAD-linked oxidoreductase 1 [Glycine max] (GB:ABC41950.1); contains InterPro domain FAD linked oxidase, N-terminal; (InterPro:IPR006094); contains InterPro domain Berberine/berberine-like; (InterPro:IPR012951); contains InterPro domain Oxygen oxidoreductase…
254480_at	AT4G20360	ATRAB8D, ATRABE1B	-1.25031581236402	0.000100885128884347	AtRABE1b/AtRab8D (Arabidopsis Rab GTPase homolog E1b); translation elongation factor; Identical to Elongation factor Tu, chloroplast precursor (EF-Tu) (TUFA) [Arabidopsis Thaliana] (GB:P17745); similar to elongation factor Tu, putative / EF-Tu, putative [Arabidopsis thaliana] (TAIR:AT4G02930.1); similar to chloroplast translational elongation factor Tu [Pelargonium graveolens] (GB:AAK08141.1); si…
254500_at	AT4G20110		1.56175075098364	0.00773375915932478	vacuolar sorting receptor, putative; Identical to Vacuolar sorting receptor 7 precursor (AtVSR7) (Epidermal growth factor receptor-like protein 3) (AtELP3) (BP80-like protein f) (AtBP80f) (VSR7) [Arabidopsis Thaliana] (GB:Q8L7E3;GB:O49438); similar to vacuolar sorting receptor, putative [Arabidopsis thaliana] (TAIR:AT1G30900.1); similar to vacuolar sorting receptor, putative [Arabidopsis thaliana…
254543_at	AT4G19810		1.84694741604300	0.000515776428414983	glycosyl hydrolase family 18 protein; similar to glycosyl hydrolase family 18 protein [Arabidopsis thaliana] (TAIR:AT4G19820.1); similar to chitinase/lysozyme [Nicotiana tabacum] (GB:CAA55128.1); contains InterPro domain Chitinase II; (InterPro:IPR011583); contains InterPro domain Glycoside hydrolase, family 18; (InterPro:IPR001223)
254549_at	AT4G19880		1.2575443722608	0.00139204743155723	similar to unknown protein [Arabidopsis thaliana] (TAIR:AT5G45020.1); similar to Glutathione S-transferase, C-terminal-like [Medicago truncatula] (GB:ABC75353.1); contains InterPro domain Thioredoxin-like fold; (InterPro:IPR012336); contains InterPro domain Glutathione S-transferase, C-terminal-like; (InterPro:IPR010987); contains InterPro domain Glutathione S-transferase, C-terminal; (InterPro:I…
254550_at	AT4G19690	IRT1	4.23766596411858	1.22243906908748e-05	Fe(II) transport protein (IRT1)
254553_at	AT4G19530		-1.09637490015755	0.0205233231573850	disease resistance protein (TIR-NBS-LRR class), putative; similar to disease resistance protein (TIR-NBS-LRR class), putative [Arabidopsis thaliana] (TAIR:AT3G51570.1); similar to RPS4 (RESISTANT TO P. SYRINGAE 4) [Arabidopsis thaliana] (TAIR:AT5G45250.1); similar to disease resistance protein (TIR-NBS-LRR class), putative [Arabidopsis thaliana] (TAIR:AT5G45060.1); similar to TIR-NBS-LRR type dis…
254563_at	AT4G19120	ERD3	-1.37263559892999	6.06037704529973e-05	ERD3 (EARLY-RESPONSIVE TO DEHYDRATION 3); similar to dehydration-responsive protein, putative [Arabidopsis thaliana] (TAIR:AT1G31850.2); similar to dehydration-responsive protein-like [Oryza sativa (japonica cultivar-group)] (GB:BAD67956.1); similar to Os06g0103900 [Oryza sativa (japonica cultivar-group)] (GB:NP_001056546.1); contains InterPro domain Protein of unknown function DUF248, methyltran…
254564_at	AT4G19170	NCED4	-3.69096705497425	2.55625803953062e-06	chloroplast-targeted member of a family of enzymes similar to nine-cis-epoxycarotenoid dioxygenase
254609_at	AT4G18970		-2.93689505806352	4.7950705664416e-06	GDSL-motif lipase/hydrolase family protein; similar to GDSL-motif lipase/hydrolase family protein [Arabidopsis thaliana] (TAIR:AT5G45670.1); similar to GDSL-lipase protein [Capsicum annuum] (GB:AAX20033.1); similar to GDSL-lipase 1 [Capsicum annuum] (GB:AAZ23955.1); contains InterPro domain Lipolytic enzyme, G-D-S-L; (InterPro:IPR001087)
254659_at	AT4G18240	ATSS4, SSIV	-1.19384195987949	0.000189138645345581	starch synthase-related protein; similar to ATSS3 (STARCH SYNTHASE 3), starch synthase/ transferase, transferring glycosyl groups [Arabidopsis thaliana] (TAIR:AT1G11720.1); similar to starch synthase IV [Triticum aestivum] (GB:ABD64538.1); similar to starch synthase isoform IV [Triticum aestivum] (GB:AAK97773.1); similar to starch synthase, isoform V [Vigna unguiculata] (GB:CAB40375.1); contains …
254669_at	AT4G18370	DEG5, DEGP5, HHOA	-1.55123151543016	6.18082242448631e-05	Encodes a putative protease HhoA precursor (HhoA)., Encodes a putative protease HhoA precursor (HhoA)., Encodes a putative protease HhoA precursor (HhoA).
254688_at	AT4G13830	J20	-1.34451241679574	0.000688908320590393	DnaJ-like protein (J20); nuclear gene
254723_at	AT4G13510	AMT1;1, ATAMT1, ATAMT1;1	1.37538354841566	0.000116245935060104	Encodes a plasma membrane localized ammonium transporter., Encodes a plasma membrane localized ammonium transporter., Encodes a plasma membrane localized ammonium transporter.
254737_at	AT4G13840		-1.67205558158448	0.000353293176647799	transferase family protein; similar to transferase family protein [Arabidopsis thaliana] (TAIR:AT3G23840.1); similar to Os04g0611200 [Oryza sativa (japonica cultivar-group)] (GB:NP_001053836.1); similar to orf [Zea mays] (GB:CAA61258.1); contains InterPro domain Transferase; (InterPro:IPR003480)
254759_at	AT4G13180		1.8916852255075	6.27603387177133e-05	short-chain dehydrogenase/reductase (SDR) family protein; similar to short-chain dehydrogenase/reductase (SDR) family protein [Arabidopsis thaliana] (TAIR:AT3G03980.1); similar to short chain dehydrogenase [Solanum tuberosum] (GB:BAE46415.1); contains InterPro domain Short-chain dehydrogenase/reductase SDR; (InterPro:IPR002198); contains InterPro domain Glucose/ribitol dehydrogenase; (InterPro:IP…
254764_at	AT4G13250		-1.05054980410561	0.000524260661953214	short-chain dehydrogenase/reductase (SDR) family protein; similar to short-chain dehydrogenase/reductase (SDR) family protein [Arabidopsis thaliana] (TAIR:AT5G04900.1); similar to Os01g0227100 [Oryza sativa (japonica cultivar-group)] (GB:NP_001042468.1); similar to unknown [Xerophyta humilis] (GB:AAT45005.1); contains InterPro domain Short-chain dehydrogenase/reductase SDR; (InterPro:IPR002198); …
254790_at	AT4G12800	PSAL	-1.18890463090205	0.000110540707314513	Encodes subunit L of photosystem I reaction center.
254805_at	AT4G12480	pEARLI	4.0330460202876	1.84582620412314e-07	a putative lipid transfer protein, vernalization-responsive and cold-induced
254818_at	AT4G12470		2.96591914312461	2.42616028308749e-05	protease inhibitor/seed storage/lipid transfer protein (LTP) family protein; similar to pEARLI 1, lipid binding [Arabidopsis thaliana] (TAIR:AT4G12480.1); similar to HyPRP [Fragaria x ananassa] (GB:AAD01800.1); contains InterPro domain Plant lipid transfer/seed storage/trypsin-alpha amylase inhibitor; (InterPro:IPR003612)
254820_s_at	AT4G12510, AT4G12520		1.12462280776696	0.00100978217328923	protease inhibitor/seed storage/lipid transfer protein (LTP) family protein; similar to protease inhibitor/seed storage/lipid transfer protein (LTP) family protein [Arabidopsis thaliana] (TAIR:AT4G12520.1); similar to extensin like protein [Populus nigra] (GB:BAA11854.1); contains InterPro domain Plant lipid transfer/seed storage/trypsin-alpha amylase inhibitor; (InterPro:IPR003612), protease inh…
254828_at	AT4G12550	AIR1	-1.37051898105065	0.000200866637526472	isolated from differential screening of a cDNA library from auxin-treated root culture. encodes a protein that is related to a large family of proteins that consist of a proline-rich or glycine-rich N-terminus and a hydrophobic, possibly membrane spanning C-terminus.
254832_at	AT4G12490		4.20425693335834	2.34015663039111e-06	protease inhibitor/seed storage/lipid transfer protein (LTP) family protein; similar to protease inhibitor/seed storage/lipid transfer protein (LTP) family protein [Arabidopsis thaliana] (TAIR:AT4G12500.1); similar to HyPRP [Fragaria x ananassa] (GB:AAD01800.1); contains InterPro domain Plant lipid transfer/seed storage/trypsin-alpha amylase inhibitor; (InterPro:IPR003612)
254835_s_at	AT4G12310, AT4G12320	CYP706A5, CYP706A6	-2.42042552539785	7.85038646814426e-06	member of CYP706A, member of CYP706A
254874_at	AT4G11570		-1.07889483801782	0.00156981970439523	haloacid dehalogenase-like hydrolase family protein; similar to haloacid dehalogenase-like hydrolase family protein [Arabidopsis thaliana] (TAIR:AT3G10970.1); similar to Histidine acid phosphatase; HAD-superfamily hydrolase subfamily IA, variant 3 [Medicago truncatula] (GB:ABE92120.1); contains InterPro domain Haloacid dehalogenase-like hydrolase; (InterPro:IPR005834)
254889_at	AT4G11650	ATOSM34	2.09650818996039	0.000282112503268746	osmotin-like protein
254926_at	AT4G11280	ACS6	-1.63203136278711	3.15232945639123e-05	encodes a a member of the 1-aminocyclopropane-1-carboxylate (ACC) synthase (S-adenosyl-L-methionine methylthioadenosine-lyase, EC 4.4.1.14) gene family
254970_at	AT4G10340	LHCB5	-1.16833337621104	0.000493963911758967	photosystem II encoding the light-harvesting chlorophyll a/b binding protein CP26 of the antenna system of the photosynthetic apparatus
254975_at	AT4G10500		4.56376515845817	8.60528465383133e-08	oxidoreductase, 2OG-Fe(II) oxygenase family protein; similar to oxidoreductase, 2OG-Fe(II) oxygenase family protein [Arabidopsis thaliana] (TAIR:AT4G10490.1); similar to Os04g0581100 [Oryza sativa (japonica cultivar-group)] (GB:NP_001053652.1); similar to H0303A11-B0406H05.3 [Oryza sativa (indica cultivar-group)] (GB:CAH67943.1); contains InterPro domain Isopenicillin N synthase; (InterPro:IPR002…
255008_at	AT4G10060		-1.69640778488853	2.19858297709237e-05	similar to unknown protein [Arabidopsis thaliana] (TAIR:AT5G49900.1); similar to unknown protein [Arabidopsis thaliana] (TAIR:AT1G33700.2); similar to unknown protein [Arabidopsis thaliana] (TAIR:AT3G24180.2); similar to unknown protein [Oryza sativa] (GB:AAL31035.1); similar to Os11g0242100 [Oryza sativa (japonica cultivar-group)] (GB:NP_001067588.1); similar to At5g49900 [Oryza sativa (japonica…
255016_at	AT4G10120	ATSPS4F	-1.75950301879996	1.96343506839142e-05	Encodes a protein with putative sucrose-phosphate synthase activity.
255046_at	AT4G09650	ATPD	-1.45786655423677	0.000200315645305785	ATP synthase delta chain, chloroplast, putative / H(+)-transporting two-sector ATPase, delta (OSCP) subunit, putative; similar to ATP synthase delta chain, mitochondrial, putative / H(+)-transporting two-sector ATPase, delta (OSCP) subunit, putative [Arabidopsis thaliana] (TAIR:AT5G13450.1); similar to ATP synthase delta chain, chloroplast precursor (GB:P32980); contains InterPro domain ATPase, F…
255078_at	AT4G09010	APX4	-1.49143179765868	2.15614812769518e-05	Encodes a microsomal ascorbate peroxidase APX4. Ascorbate peroxidases are enzymes that scavenge hydrogen peroxide in plant cells. Eight types of APX have been described for Arabidopsis: three cytosolic (APX1, APX2, APX6), two chloroplastic types (stromal sAPX, thylakoid tAPX), and three microsomal (APX3, APX4, APX5) isoforms.
255110_at	AT4G08770		2.46299912065905	1.02848514458542e-05	peroxidase, putative; Identical to Peroxidase 37 precursor (EC 1.11.1.7) (Atperox P37) (ATP38) (PER37) [Arabidopsis Thaliana] (GB:Q9LDN9;GB:Q8L7B3); similar to peroxidase, putative [Arabidopsis thaliana] (TAIR:AT4G08780.1); similar to Peroxidase C2 precursor (GB:P17179); contains InterPro domain Haem peroxidase; (InterPro:IPR010255); contains InterPro domain Haem peroxidase, plant/fungal/bacteria…
255248_at	AT4G05180	PSBQ, PSBQ-2, PSII-Q	-1.53444100853856	0.000782720292373822	Encodes the PsbQ subunit of the oxygen evolving complex of photosystem II., Encodes the PsbQ subunit of the oxygen evolving complex of photosystem II., Encodes the PsbQ subunit of the oxygen evolving complex of photosystem II.
255290_at	AT4G04640	ATPC1	-1.15120288803379	0.000325782956706744	One of two genes (with ATPC2) encoding the gamma subunit of Arabidopsis chloroplast ATP synthase.
255298_at	AT4G04840		-1.70876522899708	0.00118885726972376	methionine sulfoxide reductase domain-containing protein / SeIR domain-containing protein; similar to methionine sulfoxide reductase domain-containing protein / SeIR domain-containing protein [Arabidopsis thaliana] (TAIR:AT4G21850.1); similar to Mss4-like [Medicago truncatula] (GB:ABE84787.1); contains InterPro domain Methionine sulfoxide reductase B; (InterPro:IPR002579); contains InterPro domai…
255305_at	AT4G04770	ATABC1, ATNAP1, LAF6	-2.0804039941127	1.69065785832849e-05	Encodes an iron-stimulated ATPase. A member of the NAP subfamily of ABC transporters. Involved in Fe-S cluster assembly. Similar to SufB. Involved in the regulation of iron homeostasis. Able to form homodimers. Interacts with AtNAP7 inside the chloroplast., Encodes an iron-stimulated ATPase. A member of the NAP subfamily of ABC transporters. Involved in Fe-S cluster assembly. Similar to SufB. Inv…
255331_at	AT4G04330		-1.39320339934072	0.000111480500882195	similar to unnamed protein product [Ostreococcus tauri] (GB:CAL56420.1); similar to Os08g0425200 [Oryza sativa (japonica cultivar-group)] (GB:NP_001061837.1)
255332_at	AT4G04340		-1.50661361381396	7.18954191589973e-05	early-responsive to dehydration protein-related / ERD protein-related; similar to early-responsive to dehydration protein-related / ERD protein-related [Arabidopsis thaliana] (TAIR:AT3G21620.1); similar to early-responsive to dehydration protein-related / ERD protein-related [Arabidopsis thaliana] (TAIR:AT1G62320.1); similar to early-responsive to dehydration protein-related / ERD protein-related…
255381_at	AT4G03510	RMA1	-1.97877291082971	0.000168729437805585	RMA1 encodes a novel 28 kDa protein with a RING finger motif and a C-terminal membrane-anchoring domain that is involved in the secretory pathway.
255435_at	AT4G03280	PETC, PGR1	-1.34155812917296	3.97311203051647e-05	Encodes the Rieske FeS center of cytochrome b6f complex. Gene is expressed in shoot but not in root. Mutant has reduced electron transport at saturating light intensities and Q-cycle activity is hypersensitive to acidification of the thylakoid lumen., Encodes the Rieske FeS center of cytochrome b6f complex. Gene is expressed in shoot but not in root. Mutant has reduced electron transport at satur…
255440_at	AT4G02530		-1.17422557017768	0.00100223418954294	chloroplast thylakoid lumen protein; Identical to Thylakoid lumenal 16.5 kDa protein, chloroplast precursor [Arabidopsis Thaliana] (GB:O22773;GB:Q8L985;GB:Q94BU6;GB:Q9M110); similar to Os06g0705100 [Oryza sativa (japonica cultivar-group)] (GB:NP_001058514.1)
255447_at	AT4G02790		-1.09473428456891	0.00242170182146373	GTP-binding family protein; similar to GTP-binding family protein [Arabidopsis thaliana] (TAIR:AT2G41670.1); similar to Os05g0430400 [Oryza sativa (japonica cultivar-group)] (GB:NP_001055624.1); similar to COG1161: Predicted GTPases [Nostoc punctiforme PCC 73102] (GB:ZP_00109854.1); contains InterPro domain GTP-binding protein, HSR1-related; (InterPro:IPR002917); contains InterPro domain GTP1/OBG…
255456_at	AT4G02920		-1.65707681895334	2.56187137051980e-05	similar to unknown protein [Arabidopsis thaliana] (TAIR:AT1G03340.1); similar to IMP dehydrogenase/GMP reductase [Medicago truncatula] (GB:ABE86673.1)
255457_at	AT4G02770	PSAD-1	-1.13450431640432	0.000226487270543695	Encodes a protein predicted by sequence similarity with spinach PsaD to be photosystem I reaction center subunit II (PsaD1)
255479_at	AT4G02380	AtLEA5, SAG21	1.89283883593807	0.000299803234957731	Encodes AtLEA5 (late embryogenesis abundant like protein). Also known as SENESCENCE-ASSOCIATED GENE 21 (SAG21). Has a role on oxidative stress tolerance. mRNA levels are elevated in response to various stresses., Encodes AtLEA5 (late embryogenesis abundant like protein). Also known as SENESCENCE-ASSOCIATED GENE 21 (SAG21). Has a role on oxidative stress tolerance. mRNA levels are elevated in resp…
255540_at	AT4G01800		-1.53544358603674	5.01097463988998e-05	preprotein translocase secA subunit, putative; Identical to Preprotein translocase secA subunit, chloroplast precursor (SECA) [Arabidopsis Thaliana] (GB:Q9SYI0); similar to preprotein translocase secA family protein [Arabidopsis thaliana] (TAIR:AT1G21650.1); similar to preprotein translocase secA precursor - spinach (GB:A57386); similar to Preprotein translocase secA subunit, chloroplast precurso…
255567_at	AT4G01150		-1.08248938361333	0.000274645044146642	similar to threonine endopeptidase [Arabidopsis thaliana] (TAIR:AT4G38100.1); similar to unknown (GB:AAB00107.1)
255572_at	AT4G01050		-1.40151793211029	0.000406639935487742	hydroxyproline-rich glycoprotein family protein, contains a rhodanese homology domain.
255590_at	AT4G01610		1.21793939980359	0.000543352500109111	cathepsin B-like cysteine protease, putative; similar to cathepsin B-like cysteine protease, putative [Arabidopsis thaliana] (TAIR:AT1G02305.1); similar to Peptidase C1A, papain; Somatotropin hormone [Medicago truncatula] (GB:ABD32840.1); contains InterPro domain Peptidase, cysteine peptidase active site; (InterPro:IPR000169); contains InterPro domain Peptidase C1A, papain; (InterPro:IPR013128); …
255621_at	AT4G01390		1.47801041154884	0.000202951996750387	meprin and TRAF homology domain-containing protein / MATH domain-containing protein; similar to meprin and TRAF homology domain-containing protein / MATH domain-containing protein [Arabidopsis thaliana] (TAIR:AT4G00780.1); similar to Os12g0489100 [Oryza sativa (japonica cultivar-group)] (GB:NP_001066793.1); similar to ubiquitin-specific protease 12, putative, expressed [Oryza sativa (japonica cul…
255623_at	AT4G01310		-1.16518374956167	0.000148132324298223	ribosomal protein L5 family protein; Identical to 50S ribosomal protein L5, chloroplast precursor (RPL5) [Arabidopsis Thaliana] (GB:O04603); similar to 50S ribosomal protein L5, chloroplast (GB:P82192); contains InterPro domain Ribosomal protein L5; (InterPro:IPR002132); contains InterPro domain Mitochondrial ribosomal protein L5; (InterPro:IPR003236)
255718_at	AT1G32070	ATNSI	-1.39269839441750	5.02003374653327e-05	Encodes a nuclear acetyltransferase (NSI)that interacts with the geminivirus movement protein NSP. This interaction is required for viral infection and systemic spread. Acetylates the viral coat protein (CP) in vitro, but not NSP. NSP inhibits NSI activity in vitro. NSI is highly transcribed in phloem and in xylem parenchyma cells, and in the apical meristem and guard cells, within young tissues …
255719_at	AT1G32080		-1.66410793132737	3.09042473922971e-05	membrane protein, putative; similar to Os10g0578800 [Oryza sativa (japonica cultivar-group)] (GB:NP_001065502.1); similar to LrgB-like family protein, expressed [Oryza sativa (japonica cultivar-group)] (GB:ABB48034.1); contains InterPro domain Duffy antigen/chemokine receptor; (InterPro:IPR005384); contains InterPro domain LrgB-like protein; (InterPro:IPR007300)
255720_at	AT1G32060	PRK	-1.98701534564778	4.83462834724447e-06	PRK (PHOSPHORIBULOKINASE); ATP binding / phosphoribulokinase/ protein binding; Identical to Phosphoribulokinase, chloroplast precursor (EC 2.7.1.19) (Phosphopentokinase) (PRKase) (PRK) [Arabidopsis Thaliana] (GB:P25697); similar to uracil phosphoribosyltransferase, putative / UMP pyrophosphorylase, putative / UPRTase, putative [Arabidopsis thaliana] (TAIR:AT3G27440.1); similar to Phosphoribulokin…
255734_at	AT1G25550		-1.12707766427865	0.000451860398548982	myb family transcription factor; similar to myb family transcription factor [Arabidopsis thaliana] (TAIR:AT1G68670.1); similar to myb DNA-binding domain-containing protein [Musa acuminata] (GB:ABF70013.1); similar to Os02g0325600 [Oryza sativa (japonica cultivar-group)] (GB:NP_001046702.1); similar to Os01g0176700 [Oryza sativa (japonica cultivar-group)] (GB:NP_001042183.1); contains InterPro dom…
255764_at	AT1G16720	HCF173	-1.72043021758594	1.55143712396395e-05	oxidoreductase/ transcriptional repressor; similar to transcriptional repressor [Arabidopsis thaliana] (TAIR:AT4G18810.1); similar to Os06g0704700 [Oryza sativa (japonica cultivar-group)] (GB:NP_001058511.1); similar to unknown [Oryza sativa (japonica cultivar-group)] (GB:AAO72612.1); similar to hypothetical protein MtrDRAFT_AC144538g9v2 [Medicago truncatula] (GB:ABE91079.1); contains InterPro do…
255795_at	AT2G33380	RD20	3.39782751177337	1.33629731304675e-06	Encodes a calcium binding protein whose mRNA is induced upon treatment with NaCl, ABA and in response to dessication. mRNA expression under drought conditions is apparent particularly in leaves and flowers.
255822_at	AT2G40610	ATEXP8, ATEXPA8, ATHEXP, EXP8	-5.36071468413991	2.03710982045603e-07	member of Alpha-Expansin Gene Family. Naming convention from the Expansin Working Group (Kende et al, 2004. Plant Mol Bio). Involved in the formation of nematode-induced syncytia in roots of Arabidopsis thaliana., member of Alpha-Expansin Gene Family. Naming convention from the Expansin Working Group (Kende et al, 2004. Plant Mol Bio). Involved in the formation of nematode-induced syncytia in roo…
255826_at	AT2G40490	HEME2	-1.20060223704122	0.000207732075517797	HEME2; uroporphyrinogen decarboxylase; Identical to Uroporphyrinogen decarboxylase, chloroplast precursor (EC 4.1.1.37) (URO-D) (UPD) [Arabidopsis Thaliana] (GB:O22886); similar to HEME1, uroporphyrinogen decarboxylase [Arabidopsis thaliana] (TAIR:AT3G14930.2); similar to Uroporphyrinogen decarboxylase, chloroplast precursor (URO-D) (UPD) (GB:Q42967); contains InterPro domain Uroporphyrinogen dec…
255886_at	AT1G20340	DRT112, PETE2	-1.45757858549623	3.07410535280082e-05	recombination and DNA-damage resistance protein (DRT112), recombination and DNA-damage resistance protein (DRT112)
255900_at	AT1G17830		3.86475425519774	8.0852190285733e-07	similar to unknown protein [Arabidopsis thaliana] (TAIR:AT1G73210.1); similar to hypothetical protein [Oryza sativa (japonica cultivar-group)] (GB:AAO39871.1); similar to Os10g0494000 [Oryza sativa (japonica cultivar-group)] (GB:NP_001064942.1); similar to hypothetical protein [Oryza sativa (japonica cultivar-group)] (GB:AAP46235.1); contains InterPro domain Protein of unknown function DUF789; (I…
255904_at	AT1G17860		1.37660179396063	0.00134102226243879	trypsin and protease inhibitor family protein / Kunitz family protein; similar to trypsin and protease inhibitor family protein / Kunitz family protein [Arabidopsis thaliana] (TAIR:AT1G73260.1); similar to Lemir [Lycopersicon esculentum] (GB:AAC63057.1); contains InterPro domain Proteinase inhibitor I3, Kunitz legume; (InterPro:IPR002160); contains InterPro domain Kunitz inhibitor ST1-like; (Inte…
256015_at	AT1G19150	LHCA2*1, LHCA6	-2.34188559961155	2.87795667202118e-05	PSI type II chlorophyll a/b-binding protein (Lhca2*1) mRNA,, PSI type II chlorophyll a/b-binding protein (Lhca2*1) mRNA,
256020_at	AT1G58290	HEMA1	-2.50186285711154	1.72150296630631e-05	Encodes a protein with glutamyl-tRNA reductase (GluTR) activity, catalyzing the NADPH-dependent reduction of Glu-tRNA(Glu) to glutamate 1-semialdehyde (GSA) with the release of free tRNA(Glu). It is involved in the early steps of chlorophyll biosynthesis.
256022_at	AT1G58360	AAP1, NAT2	1.23802935684718	0.000165360499232834	neutral amino acid transporter expressed in seeds, neutral amino acid transporter expressed in seeds
256036_at	AT1G07110	ATF2KP, F2KP, FKFBP	-1.38643198232849	8.85224854686893e-05	Encodes the bifunctional enzyme fructose-6-phosphate 2-kinase/fructose-2,6-bisphosphatase., Encodes the bifunctional enzyme fructose-6-phosphate 2-kinase/fructose-2,6-bisphosphatase., Encodes the bifunctional enzyme fructose-6-phosphate 2-kinase/fructose-2,6-bisphosphatase.
256060_at	AT1G07050		-1.39107261738750	0.000300030133819944	CONSTANS-like protein-related; similar to CIL [Arabidopsis thaliana] (TAIR:AT4G25990.1); similar to putative stress resistance-related protein [Oryza sativa (japonica cultivar-group)] (GB:ABF00989.1); similar to Os06g0264200 [Oryza sativa (japonica cultivar-group)] (GB:NP_001057333.1); contains InterPro domain CCT; (InterPro:IPR010402)
256115_at	AT1G16880		-1.06082976687657	0.00100013404043200	uridylyltransferase-related; similar to ACT domain-containing protein [Arabidopsis thaliana] (TAIR:AT5G04740.1); similar to unnamed protein product [Ostreococcus tauri] (GB:CAL58487.1); similar to Os08g0242700 [Oryza sativa (japonica cultivar-group)] (GB:NP_001061342.1); similar to Os12g0152700 [Oryza sativa (japonica cultivar-group)] (GB:NP_001066177.1); contains domain Regulatory domain in the …
256129_at	AT1G18210		1.15608358136272	0.000120256465182601	calcium-binding protein, putative; similar to calcium-binding protein, putative [Arabidopsis thaliana] (TAIR:AT1G73630.1); similar to Calcium-binding EF-hand [Medicago truncatula] (GB:ABE81417.1); contains InterPro domain EF-Hand type; (InterPro:IPR011992); contains InterPro domain Calcium-binding EF-hand; (InterPro:IPR002048)
256130_at	AT1G18170		-1.44744785671876	0.000166330416249031	immunophilin / FKBP-type peptidyl-prolyl cis-trans isomerase family protein; similar to immunophilin / FKBP-type peptidyl-prolyl cis-trans isomerase family protein [Arabidopsis thaliana] (TAIR:AT1G73655.1); similar to hypothetical protein MtrDRAFT_AC139526g24v1 [Medicago truncatula] (GB:ABE80155.1); similar to Os03g0708500 [Oryza sativa (japonica cultivar-group)] (GB:NP_001051037.1); contains Int…
256156_at	AT3G08510	ATPLC2	-1.31881790600288	0.000102165452781639	Phosphoinositide-specific phospholipase C (PI-PLC), catalyzes hydrolysis of phosphatidylinositol 4,5-bisphosphate into inositol 1,4,5-trisphosphate and diacylglycerol.
256168_at	AT1G51805		-1.95375564549771	3.41355284988449e-05	leucine-rich repeat protein kinase, putative; similar to leucine-rich repeat protein kinase, putative [Arabidopsis thaliana] (TAIR:AT3G21340.1); similar to leucine-rich repeat protein kinase, putative [Arabidopsis thaliana] (TAIR:AT1G51850.1); similar to leucine-rich repeat protein kinase, putative [Arabidopsis thaliana] (TAIR:AT1G51820.1); similar to Protein kinase [Medicago truncatula] (GB:ABE9…
256215_at	AT1G50900		-1.59027854940065	6.19317275256115e-05	similar to unnamed protein product [Ostreococcus tauri] (GB:CAL57548.1); similar to Os07g0520800 [Oryza sativa (japonica cultivar-group)] (GB:NP_001059804.1); contains InterPro domain Ankyrin; (InterPro:IPR002110)
256221_at	AT1G56300		-1.10208117084883	0.000217060624836865	DNAJ heat shock N-terminal domain-containing protein; similar to DNAJ heat shock N-terminal domain-containing protein [Arabidopsis thaliana] (TAIR:AT3G14200.1); similar to DnaJ-like protein [Glycine max] (GB:AAM23263.1); contains InterPro domain Heat shock protein DnaJ, N-terminal; (InterPro:IPR001623)
256237_at	AT3G12610	DRT100	-1.2824332773404	0.00025602424280659	Plays role in DNA-damage repair/toleration. Partially complements RecA- phenotypes.
256243_at	AT3G12500	ATHCHIB, B-CHI, CHI-B, PR-3, PR3	1.25633011921928	0.00395098593696578	encodes a basic chitinase involved in ethylene/jasmonic acid mediated signalling pathway during systemic acquired resistance based on expression analyses., encodes a basic chitinase involved in ethylene/jasmonic acid mediated signalling pathway during systemic acquired resistance based on expression analyses., encodes a basic chitinase involved in ethylene/jasmonic acid mediated signalling pathwa…
256299_at	AT1G69530	AT-EXP1, ATEXP1, ATEXPA1, ATHEXP, EXP1	-1.66887219693089	0.00736796872033916	Member of Alpha-Expansin Gene Family. Naming convention from the Expansin Working Group (Kende et al, Plant Mol Bio). Involved in the formation of nematode-induced syncytia in roots of Arabidopsis thaliana., Member of Alpha-Expansin Gene Family. Naming convention from the Expansin Working Group (Kende et al, Plant Mol Bio). Involved in the formation of nematode-induced syncytia in roots of Arabid…
256309_at	AT1G30380	PSAK	-1.06561550902520	0.000348609224965096	Encodes subunit K of photosystem I reaction center.
256321_at	AT1G55020	LOX1	1.28584698335799	0.00713267111638259	lipoxygenase, a defense gene conferring resistance Xanthomonas campestris
256385_at	AT1G66580		1.08109672355973	0.00023584620924669	60S ribosomal protein L10 (RPL10C); Identical to 60S ribosomal protein L10-3 (RPL10C) [Arabidopsis Thaliana] (GB:Q93W22;GB:Q9C6H7); similar to 60S ribosomal protein L10 (RPL10B) [Arabidopsis thaliana] (TAIR:AT1G26910.1); similar to Ribosomal protein L10E [Medicago truncatula] (GB:ABE79479.1); contains InterPro domain Ribosomal protein L10E; (InterPro:IPR001197)
256417_s_at	AT3G11170, AT5G05580	FAD7, FADD, FAD8	-1.27115982784247	0.000109470085199381	Chloroplastic enzyme responsible for the synthesis of 16:3 and 18:3 fatty acids from galactolipids, sulpholipids and phosphatidylglycerol. Uses ferredoxin as electron donor. Gene expression is induced by wounding in shoot and root. The wound-response in shoot is independent of jasmonic acid mediated pathway whereas the root response is mediated by jasmonic acid., Chloroplastic enzyme responsible …
256441_at	AT3G10940		-1.09384245891676	0.000693105117309666	protein phosphatase-related; similar to SEX4 (STARCH-EXCESS 4), protein tyrosine/serine/threonine phosphatase [Arabidopsis thaliana] (TAIR:AT3G52180.2); similar to Os12g0112500 [Oryza sativa (japonica cultivar-group)] (GB:NP_001065974.1); similar to dual-specificity protein-like phosphatase 3 [Zea mays] (GB:ABA02564.1); similar to Os11g0113100 [Oryza sativa (japonica cultivar-group)] (GB:NP_00106…
256453_at	AT1G75270	DHAR2	1.27230102162499	0.000592532806650225	DHAR2; glutathione dehydrogenase (ascorbate); similar to DHAR1 (DEHYDROASCORBATE REDUCTASE), glutathione dehydrogenase (ascorbate) [Arabidopsis thaliana] (TAIR:AT1G19570.1); similar to dehydroascorbate reductase [Nicotiana tabacum] (GB:AAL71857.1); contains InterPro domain Thioredoxin-like fold; (InterPro:IPR012336); contains InterPro domain Glutathione S-transferase, N-terminal; (InterPro:IPR004…
256516_at	AT1G66150	TMK1	-1.23844122039138	0.000764280080383119	receptor-like transmembrane kinase I (TMK1)
256527_at	AT1G66100		-3.25387192744857	6.15294159011862e-06	thionin, putative; Identical to Probable thionin-2.4 precursor [Contains: Probable thionin-2.4; Acidic protein] [Arabidopsis Thaliana] (GB:Q9C8D6); similar to THI2.2 (THIONIN 2.2), toxin receptor binding [Arabidopsis thaliana] (TAIR:AT5G36910.1); similar to thionin (GB:AAC41679.1); contains InterPro domain Thionin; (InterPro:IPR001010)
256589_at	AT3G28740	CYP81D1	1.66489069011621	0.00478568163873212	cytochrome P450 family protein; similar to CYP81D8 (cytochrome P450, family 81, subfamily D, polypeptide 8), oxygen binding [Arabidopsis thaliana] (TAIR:AT4G37370.1); similar to CYP81D6 (cytochrome P450, family 81, subfamily D, polypeptide 6), oxygen binding [Arabidopsis thaliana] (TAIR:AT2G23220.1); similar to CYP81D7 (cytochrome P450, family 81, subfamily D, polypeptide 7), oxygen binding [Arab…
256617_at	AT3G22240		1.51637493974364	0.000146740026247756	unknown protein
256647_at	AT3G13610		1.31866819392986	0.00443027005786373	oxidoreductase, 2OG-Fe(II) oxygenase family protein; similar to oxidoreductase, 2OG-Fe(II) oxygenase family protein [Arabidopsis thaliana] (TAIR:AT1G55290.1); similar to 2OG-Fe(II) oxygenase [Medicago truncatula] (GB:ABE88764.1); contains InterPro domain 2OG-Fe(II) oxygenase; (InterPro:IPR005123)
256753_at	AT3G27160	GHS1	-1.11728375718913	0.000290857762977424	GHS1 encodes plastid ribosomal protein S21
256754_at	AT3G25690	CHUP1	-1.65722359397050	2.56358698066437e-05	actin binding protein required for normal chloroplast positioning
256766_at	AT3G22231	PCC1	2.85994432774051	0.000302643543471059	Encodes a member of a novel 6 member Arabidopsis gene family. Expression of PCC1 is regulated by the circadian clock and is upregulated in response to both virulent and avirulent strains of Pseudomonas syringae pv. tomato.
256772_at	AT3G13750	BGAL1	-1.71651644770417	0.000353669932664674	beta-galactosidase, glycosyl hydrolase family 35
256787_at	AT3G13790	ATBFRUCT1, ATCWINV1	1.49783937373526	9.65868104545153e-05	Encodes a protein with invertase activity., Encodes a protein with invertase activity.
256796_at	AT3G22210		-2.34050474336198	1.63999238843828e-05	similar to fortune-1 [Cycas edentata] (GB:AAL35744.1)
256829_at	AT3G22850		1.28334813353113	0.00159542328851429	similar to unknown protein [Arabidopsis thaliana] (TAIR:AT5G43830.1); similar to aluminum-induced protein-like protein [Thellun (GB:AAM19711.1); contains domain ASPARAGINE SYNTHETASE (PTHR11772); contains domain no description (G3D.3.60.20.10); contains domain N-terminal nucleophile aminohydrolases (Ntn hydrolases) (SSF56235)
256855_at	AT3G15190		-1.22955299724230	0.000279772324282636	chloroplast 30S ribosomal protein S20, putative; Identical to 30S ribosomal protein S20, chloroplast precursor (RPS20) [Arabidopsis Thaliana] (GB:Q9ASV6;GB:Q9LIL6); similar to Os01g0678600 [Oryza sativa (japonica cultivar-group)] (GB:NP_001043859.1); similar to ribosomal protein rpS20 [Bigelowiella natans] (GB:AAP79183.1); contains InterPro domain Ribosomal protein S20; (InterPro:IPR002583); cont…
256883_at	AT3G26440		1.18254059277856	0.00525133838846289	similar to unknown protein [Arabidopsis thaliana] (TAIR:AT1G13000.2); similar to Protein of unknown function DUF707 [Medicago truncatula] (GB:ABE91787.1); contains InterPro domain Protein of unknown function DUF707; (InterPro:IPR007877)
256933_at	AT3G22600		1.4867112542829	0.00711382365362054	protease inhibitor/seed storage/lipid transfer protein (LTP) family protein; similar to protease inhibitor/seed storage/lipid transfer protein (LTP) family protein [Arabidopsis thaliana] (TAIR:AT4G14815.1); similar to Plant lipid transfer protein/Par allergen [Medicago truncatula] (GB:ABE87133.1); contains InterPro domain Plant lipid transfer protein/Par allergen; (InterPro:IPR000528); contains I…
256979_at	AT3G21055	PSBTN	-1.93500398453863	4.15306696860767e-06	Encodes photosystem II 5 kD protein subunit PSII-T. This is a nuclear-encoded gene (PsbTn) which also has a plastid-encoded paralog (PsbTc).
257061_at	AT3G18250		4.345176277859	4.4313007927708e-08	unknown protein
257062_at	AT3G18290	EMB2454	1.80149472186510	2.08116592219782e-05	EMB2454 (EMBRYO DEFECTIVE 2454); protein binding / zinc ion binding; similar to unknown protein [Arabidopsis thaliana] (TAIR:AT1G74770.1); similar to Zinc finger, RING-type; Zinc finger, CHY-type; RINGv [Medicago truncatula] (GB:ABE78891.1); similar to putative E3 ubiquitin ligase [Lotus japonicus] (GB:BAF38781.1); similar to Zinc finger, RING-type; Zinc finger, CHY-type; RINGv [Medicago truncatu…
257066_at	AT3G18280		1.10579375189029	0.000707549773391466	protease inhibitor/seed storage/lipid transfer protein (LTP) family protein; similar to protease inhibitor/seed storage/lipid transfer protein (LTP) family protein [Arabidopsis thaliana] (TAIR:AT1G48750.1); similar to TED4 [Zinnia elegans] (GB:BAA06462.1); contains InterPro domain Plant lipid transfer/seed storage/trypsin-alpha amylase inhibitor; (InterPro:IPR003612)
257074_at	AT3G19660		1.02697826596220	0.00122602906502863	similar to conserved hypothetical protein [Medicago truncatula] (GB:ABE89770.1)
257076_at	AT3G19680		-1.27947531649874	0.0369971621005739	similar to unknown protein [Arabidopsis thaliana] (TAIR:AT1G50040.1); similar to IMP dehydrogenase/GMP reductase [Medicago truncatula] (GB:ABE93135.1); contains InterPro domain Protein of unknown function DUF1005; (InterPro:IPR010410)
257137_at	AT3G28860	ABCB19, ATMDR1, ATMDR11, ATPGP19, MDR1, MDR11, PGP19	-1.4228246278502	6.09502317240365e-05	Belongs to the family of ATP-binding cassette (ABC) transporters. Also known as AtMDR11 and PGP19. Possibly regulates auxin-dependent responses by influencing basipetal auxin transport in the root. Acts upstream of phyA in regulating hypocotyl elongation and gravitropic response. Exerts nonredundant, partially overlapping functions with the ABC transporter encoded by AtPGP1., Belongs to the famil…
257168_at	AT3G24430	HCF101	-1.47720287313745	0.000174863513721474	encodes a MRP-like protein with a nucleotide-binding domain.
257172_at	AT3G23700		-1.59992939050553	0.000106648446364940	S1 RNA-binding domain-containing protein; similar to RPS1 (ribosomal protein S1), RNA binding [Arabidopsis thaliana] (TAIR:AT5G30510.1); similar to putative ribosomal S1 protein (with alternative splicing) [Oryza sativa (japonica cultivar-group)] (GB:AAS07358.1); contains InterPro domain Nucleic acid-binding, OB-fold, subgroup; (InterPro:IPR012340); contains InterPro domain Nucleic acid-binding, …
257190_at	AT3G13120		-1.32267200905755	0.000235422884948694	30S ribosomal protein S10, chloroplast, putative; Identical to 30S ribosomal protein S10, chloroplast precursor (RPS10) [Arabidopsis Thaliana] (GB:Q9LK61); similar to 30S ribosomal protein S10-like [Brassica napus] (GB:AAW22623.1); contains InterPro domain Ribosomal protein S10; (InterPro:IPR001848); contains InterPro domain Ribosomal protein S10, bacterial form; (InterPro:IPR005731)
257216_at	AT3G14990		1.51639106032109	0.000168387820944541	4-methyl-5(b-hydroxyethyl)-thiazole monophosphate biosynthesis protein, putative; similar to DJ-1 family protein [Arabidopsis thaliana] (TAIR:AT1G53280.1); similar to ThiJ-like protein [Brassica rapa subsp. pekinensis] (GB:AAP96742.1); contains InterPro domain DJ-1; (InterPro:IPR006287); contains InterPro domain ThiJ/PfpI; (InterPro:IPR002818), catalytic; similar to DJ-1 family protein [Arabidops…
257217_at	AT3G14940	ATPPC3	1.37882345504865	0.00264807584581861	One of four genes encoding phosphoenolpyruvate carboxylase, its mRNA is most abundantly expressed in roots and siliques.
257219_at	AT3G14930	HEME1	-1.35040764046592	0.000145385927748228	HEME1; uroporphyrinogen decarboxylase; similar to HEME2, uroporphyrinogen decarboxylase [Arabidopsis thaliana] (TAIR:AT2G40490.1); similar to Uroporphyrinogen decarboxylase (ISS) [Ostreococcus tauri] (GB:CAL57745.1); similar to Os01g0622300 [Oryza sativa (japonica cultivar-group)] (GB:NP_001043610.1); contains InterPro domain Uroporphyrinogen decarboxylase (URO-D); (InterPro:IPR000257); contains …
257222_at	AT3G27925	DEGP1, Deg1	-1.46334617135330	4.04497439639685e-05	Encodes a DegP protease; nuclear gene encoding chloroplast-targeted protease that can degrade two lumenal proteins, plastocyanin and OE33, suggesting a role as a general-purpose protease in the thylakoid lumen. Involved in the degradation of D1 protein of PS II, hence participating in the repair of PS II damages caused by photoinhibition., Encodes a DegP protease; nuclear gene encoding chloroplas…
257226_at	AT3G27880		1.78832166776931	0.00108766701188155	similar to unknown protein [Arabidopsis thaliana] (TAIR:AT1G23710.1); similar to conserved hypothetical protein [Medicago truncatula] (GB:ABE84838.1); contains InterPro domain Protein of unknown function DUF1645; (InterPro:IPR012442)
257252_at	AT3G24170	ATGR1	1.17188138389578	0.000783485079553716	Encodes a cytosolic glutathione reductase.
257264_at	AT3G22060		2.08354262817787	2.26290811466534e-05	contains Pfam profile: PF01657 Domain of unknown function that is usually associated with protein kinase domain Pfam:PF00069, however this protein does not have the protein kinase domain
257311_at	AT3G26570	ORF02, PHT2;1	-1.27500141918504	0.000421724751977705	low affinity phosphate transporter, low affinity phosphate transporter
257365_x_at	AT2G26020	PDF1.2b	5.06309162390843	3.08857220714395e-08	PDF1.2b (plant defensin 1.2b); Identical to Probable cysteine-rich antifungal protein At2g26020 precursor (AFP) [Arabidopsis Thaliana] (GB:O80994); similar to PDF1.2c (plant defensin 1.2c) [Arabidopsis thaliana] (TAIR:AT5G44430.1); similar to PDF1.2 (Low-molecular-weight cysteine-rich 77) [Arabidopsis thaliana] (TAIR:AT5G44420.1); similar to antifungal protein [Sinapis alba] (GB:AAY15221.1); cont…
257611_at	AT3G26580		-1.06818517523939	0.000318430517447756	binding; similar to hypothetical protein [Spinacia oleracea] (GB:CAA74590.1); contains InterPro domain Tetratricopeptide region; (InterPro:IPR013026); contains InterPro domain Tetratricopeptide-like helical; (InterPro:IPR011990)
257623_at	AT3G26210	CYP71B23	1.46158915056193	8.42393787265157e-05	putative cytochrome P450
257635_at	AT3G26280	CYP71B4	-1.28905978543289	0.000713719708555432	cytochrome P450 monooxygenase
257654_at	AT3G13310		2.62542792388334	1.37525118041871e-06	DNAJ heat shock N-terminal domain-containing protein; similar to DNAJ heat shock N-terminal domain-containing protein (J11) [Arabidopsis thaliana] (TAIR:AT4G36040.1); similar to DNAJ heat shock protein, putative [Arabidopsis thaliana] (TAIR:AT2G17880.1); similar to Os06g0716100 [Oryza sativa (japonica cultivar-group)] (GB:NP_001058589.1); similar to DnaJ-like protein [Phaseolus vulgaris] (GB:AAB3…
257700_at	AT3G12740	ALIS1	1.03504492497821	0.000705907810885535	LEM3 (ligand-effect modulator 3) family protein / CDC50 family protein; similar to LEM3 (ligand-effect modulator 3) family protein / CDC50 family protein [Arabidopsis thaliana] (TAIR:AT1G54320.1); similar to Os06g0665000 [Oryza sativa (japonica cultivar-group)] (GB:NP_001058302.1); similar to Os02g0173800 [Oryza sativa (japonica cultivar-group)] (GB:NP_001046043.1); similar to hypothetical protei…
257717_at	AT3G18390	EMB1865	-1.02633951946015	0.00122377258881507	EMB1865 (EMBRYO DEFECTIVE 1865); similar to unknown protein [Arabidopsis thaliana] (TAIR:AT3G23070.1); similar to Protein of unknown function UPF0044 [Medicago truncatula] (GB:ABE83057.1); similar to Os05g0551900 [Oryza sativa (japonica cultivar-group)] (GB:NP_001056251.1); contains InterPro domain CRS1/YhbY; (InterPro:IPR001890)
257766_at	AT3G23030	IAA2	-1.05874344281604	0.00439845852784495	auxin inducible gene expressed in the nucleus
257769_at	AT3G23050	AXR2, IAA7	-1.69083495727787	0.000699452423936409	Transcription regulator acting as repressor of auxin-inducible gene expression. Plays role in the control of gravitropic growth and development in light-grown seedlings. Auxin induces the degradation of the protein in a dosage-dependent manner in a process mediated by AtRac1. Auxin induced the relocalization of the protein within the nucleus from a diffused nucleoplasmic pattern to a discrete par…
257772_at	AT3G23080		-1.85243276690895	4.82822927458502e-05	similar to unknown protein [Arabidopsis thaliana] (TAIR:AT4G14500.1); similar to putative membrane related protein CP5 [Oryza sativa (japonica cultivar-group)] (GB:BAC83004.1); contains InterPro domain Lipid-binding START; (InterPro:IPR002913), similar to unknown protein [Arabidopsis thaliana] (TAIR:AT4G14500.1); similar to putative membrane related protein CP5 [Oryza sativa (japonica cultivar-gr…
257773_at	AT3G29185		-1.15828353074408	0.000352599353076066	similar to hypothetical protein MtrDRAFT_AC147482g2v1 [Medicago truncatula] (GB:ABD32485.1)
257809_at	AT3G27060	TSO2	1.07400781570265	0.000321345493650452	Encodes one of the 3 ribonucleotide reductase (RNR) small subunit genes. TSO2 transcription occurs predominantly at the S-phase of the cell cycle and its expression pattern is consistent with its role in dNDP biosynthesis during DNA replication in actively dividing cells. Critical for cell cycle progression, DNA damage repair and plant development.
257831_at	AT3G26710	CCB1	-1.04567438965618	0.000925272060992036	similar to Os11g0526200 [Oryza sativa (japonica cultivar-group)] (GB:NP_001067997.1); similar to unnamed protein product [Ostreococcus tauri] (GB:CAL53542.1)
257894_at	AT3G17100		-1.68322194570401	1.20251804509926e-05	transcription factor; similar to unknown protein [Arabidopsis thaliana] (TAIR:AT3G06590.2); similar to Helix-loop-helix DNA-binding [Medicago truncatula] (GB:ABE82804.1); contains InterPro domain Helix-loop-helix DNA-binding; (InterPro:IPR011598)
257946_at	AT3G21710		1.04436592603985	0.0126817945794384	similar to Os07g0524000 [Oryza sativa (japonica cultivar-group)] (GB:NP_001059820.1), similar to Os07g0524000 [Oryza sativa (japonica cultivar-group)] (GB:NP_001059820.1); similar to hypothetical protein S250_18C08.7 [Sorghum bicolor] (GB:AAS82597.1)
257952_at	AT3G21770		1.03238068148472	0.00300257294418035	peroxidase 30 (PER30) (P30) (PRXR9); Identical to Peroxidase 30 precursor (EC 1.11.1.7) (Atperox P30) (PRXR9) (ATP7a) (PER30) [Arabidopsis Thaliana] (GB:Q9LSY7;GB:Q43737;GB:Q96521); similar to RCI3 (RARE COLD INDUCIBLE GENE 3), peroxidase [Arabidopsis thaliana] (TAIR:AT1G05260.1); similar to CBRCI35 [Capsella bursa-pastoris] (GB:AAT72298.1); contains InterPro domain Haem peroxidase; (InterPro:IPR…
257966_at	AT3G19800		-1.17281071348512	0.00267369697745532	similar to conserved hypothetical protein [Medicago truncatula] (GB:ABE78177.1)
257974_at	AT3G20820		-1.6775406489772	0.000138051284566251	leucine-rich repeat family protein; similar to leucine-rich repeat family protein [Arabidopsis thaliana] (TAIR:AT5G12940.1); similar to polygalacturonase inhibitor-like protein [Cicer arietinum] (GB:CAD56505.1); contains InterPro domain Rudiment single hybrid motif; (InterPro:IPR011054); contains InterPro domain Leucine-rich repeat; (InterPro:IPR001611); contains InterPro domain Leucine-rich repe…
258054_at	AT3G16240	AQP1, ATTIP2;1, DELTA-TIP, DELTA-TIP1, TIP2;1	-1.10997806931251	0.00206643324397218	Delta tonoplast intrinsic protein, functions as a water channel and ammonium (NH3) transporter. Highly expressed in flower, shoot, and stem. Expression shows diurnal regulation and is induced by ammonium (NH3). Protein localized to vacuolar membrane., Delta tonoplast intrinsic protein, functions as a water channel and ammonium (NH3) transporter. Highly expressed in flower, shoot, and stem. Expres…
258055_at	AT3G16250	NDF4	-2.01764203343276	1.00929834865497e-05	ferredoxin-related; similar to ferredoxin-related [Arabidopsis thaliana] (TAIR:AT4G32590.1); similar to Ferredoxin [Medicago truncatula] (GB:ABE80924.1); contains InterPro domain 2Fe-2S Ferredoxin-like fold; (InterPro:IPR012675); contains InterPro domain Ferredoxin; (InterPro:IPR001041)
258063_at	AT3G14620	CYP72A8	1.82467867465938	1.14759191418159e-05	putative cytochrome P450
258076_at	AT3G25920	RPL15	-1.15407964842182	9.5954221682405e-05	encodes a plastid ribosomal protein CL15, a constituent of the large subunit of the ribosomal complex
258113_at	AT3G14650	CYP72A11	-1.24463874992405	0.000117602637821090	putative cytochrome P450
258140_at	AT3G24503	ALDH1A, ALDH2C4, REF1	1.40388641569562	0.000185285023124553	Arabidopsis thaliana aldehyde dehydrogenase AtALDH1a mRNA. a sinapaldehyde dehydrogenase catalyzes both the oxidation of coniferylaldehyde and sinapaldehyde forming ferulic acid and sinapic acid, respectively, Arabidopsis thaliana aldehyde dehydrogenase AtALDH1a mRNA. a sinapaldehyde dehydrogenase catalyzes both the oxidation of coniferylaldehyde and sinapaldehyde forming ferulic acid and sinapic…
258151_at	AT3G18080	BGLU44	-1.22435543876007	0.000111991546786197	glycosyl hydrolase family 1 protein; similar to glycosyl hydrolase family 1 protein [Arabidopsis thaliana] (TAIR:AT3G18070.1); similar to beta-mannosidase enzyme [Lycopersicon esculentum] (GB:AAL37714.1); similar to beta-mannosidase 3 [Oncidium Gower Ramsey] (GB:ABC55716.1); similar to beta-mannosidase 2 [Oncidium Gower Ramsey] (GB:ABC55717.1); contains InterPro domain 6-phospho-beta-galactosidas…
258156_at	AT3G18050		-3.05195425027221	1.84881849107524e-06	similar to unknown protein [Arabidopsis thaliana] (TAIR:AT4G28100.1); similar to hypothetical protein MtrDRAFT_AC139526g8v1 [Medicago truncatula] (GB:ABE80139.1)
258158_at	AT3G17790	ATACP5, ATPAP17, PAP17, ATACP5, ATPAP17, PAP17	2.11639754238529	1.37997159585892e-05	ATACP5 (acid phosphatase 5); acid phosphatase/ protein serine/threonine phosphatase; similar to ATPAP3/PAP3 (purple acid phosphatase 3), acid phosphatase/ protein serine/threonine phosphatase [Arabidopsis thaliana] (TAIR:AT1G14700.1); similar to putative acid phosphatase [Lupinus luteus] (GB:CAE85073.1); contains InterPro domain Acid phosphatase, type 5; (InterPro:IPR012007); contains InterPro do…
258160_at	AT3G17820	ATGSKB6, GLN1.3, GLN1;3	1.08496015158967	0.000856061134124817	encodes a cytosolic glutamine synthetase, the enzyme has low affinity with substrate ammonium, encodes a cytosolic glutamine synthetase, the enzyme has low affinity with substrate ammonium, encodes a cytosolic glutamine synthetase, the enzyme has low affinity with substrate ammonium
258167_at	AT3G21560	UGT84A2	2.96035010210642	1.91830548135932e-05	Encodes a protein with sinapic acid:UDP-glucose glucosyltransferase activity. Mutants defective in this gene are hyper-fluorescent (which accumulate in their trichomes a compound that is likely to be 3',5'-dimethoxynaringenin chalcone or sinapoyltriacetic acid lactone, potential products of the concerted action of 4-coumarate CoA ligase and chalcone synthase on sinapic acid).
258181_at	AT3G21670		-1.55343998678157	0.000184347826668019	nitrate transporter (NTP3); similar to nitrate transporter (NTP2) [Arabidopsis thaliana] (TAIR:AT2G26690.1); similar to Os02g0580900 [Oryza sativa (japonica cultivar-group)] (GB:NP_001047240.1); similar to nitrate transporter [Prunus persica] (GB:BAC81420.1); similar to nitrate transporter [Prunus persica] (GB:BAD22820.1); contains InterPro domain TGF-beta receptor, type I/II extracellular region…
258239_at	AT3G27690	LHCB2, LHCB2.3, LHCB2.4	-3.47744817356407	8.06467740939087e-06	Encodes Lhcb2.4. Belongs to the Lhc super-gene family encodes the light-harvesting chlorophyll a/b-binding (LHC) proteins that constitute the antenna system of the photosynthetic apparatus., Encodes Lhcb2.4. Belongs to the Lhc super-gene family encodes the light-harvesting chlorophyll a/b-binding (LHC) proteins that constitute the antenna system of the photosynthetic apparatus., Encodes Lhcb2.4. …
258250_at	AT3G15850	ADS3, FAD5, FADB, JB67	-2.01126520934174	3.44370425089158e-05	Chloroplastic enzyme responsible for the synthesis of 16:1 fatty acids from galactolipids and sulpholipids. Uses ferredoxin as electron donor., Chloroplastic enzyme responsible for the synthesis of 16:1 fatty acids from galactolipids and sulpholipids. Uses ferredoxin as electron donor., Chloroplastic enzyme responsible for the synthesis of 16:1 fatty acids from galactolipids and sulpholipids. Use…
258277_at	AT3G26830	CYP71B15, PAD3	3.70162790084765	3.78275998028248e-06	Mutations in pad3 are defective in biosynthesis of the indole derived phytoalexin camalexin. Encodes a cytochrome P450 enzyme that catalyzes the conversion of dihydrocamalexic acid to camalexin., Mutations in pad3 are defective in biosynthesis of the indole derived phytoalexin camalexin. Encodes a cytochrome P450 enzyme that catalyzes the conversion of dihydrocamalexic acid to camalexin.
258281_at	AT3G26900		-1.31572728373964	0.000178194966659525	shikimate kinase family protein; similar to ATP binding / shikimate kinase [Arabidopsis thaliana] (TAIR:AT2G21940.5); similar to unknown protein [Oryza sativa (japonica cultivar-group)] (GB:BAD45509.1); similar to Os01g0102600 [Oryza sativa (japonica cultivar-group)] (GB:NP_001041750.1); contains InterPro domain Shikimate kinase; (InterPro:IPR000623)
258285_at	AT3G16140	PSAH-1	-1.6733355762607	1.44231419991125e-05	Encodes subunit H of photosystem I reaction center subunit VI.
258321_at	AT3G22840	ELIP, ELIP1	3.9338526623443	5.76717494353814e-06	Encodes an early light-inducible protein., Encodes an early light-inducible protein.
258333_at	AT3G16000	MFP1	-1.43641691516677	0.000205019369425915	encodes a DNA-binding protein that binds to plastid DNA non-specifically and is associated with nucleoids and thylakoid membranes. The expression of the gene is correlated with the development of thylakoid membranes.
258359_s_at	AT3G14415, AT3G14420		-1.61866332201842	0.000598967166837229	(S)-2-hydroxy-acid oxidase, peroxisomal, putative / glycolate oxidase, putative / short chain alpha-hydroxy acid oxidase, putative; Identical to Probable peroxisomal (S)-2-hydroxy-acid oxidase 1 (EC 1.1.3.15) (Glycolate oxidase 1) (GOX 1) (Short chain alpha-hydroxy acid oxidase 1) [Arabidopsis Thaliana] (GB:Q9LRS0); similar to (S)-2-hydroxy-acid oxidase, peroxisomal, putative / glycolate oxidase,…
258398_at	AT3G15360	ATHM4, ATM4, TRX-M4	-1.02964200234430	0.000693775111822619	encodes a prokaryotic thioredoxin, encodes a prokaryotic thioredoxin, encodes a prokaryotic thioredoxin
258402_at	AT3G15450		-1.22941850702759	0.00146598240848365	similar to unknown protein [Arabidopsis thaliana] (TAIR:AT4G27450.1); similar to unknown [Glycine max] (GB:AAG00940.1); contains domain ASPARAGINE SYNTHETASE (PTHR11772); contains domain no description (G3D.3.60.20.10); contains domain N-terminal nucleophile aminohydrolases (Ntn hydrolases) (SSF56235), similar to unknown protein [Arabidopsis thaliana] (TAIR:AT4G27450.1); similar to unknown [Glyci…
258432_at	AT3G16570	RALFL23	-1.22439502705569	0.00123312378762984	Member of a diversely expressed predicted peptide family showing sequence similarity to tobacco Rapid Alkalinization Factor (RALF), and is believed to play an essential role in the physiology of Arabidopsis. Consists of a single exon and is characterized by a conserved C-terminal motif and N-terminal signal peptide.
258434_at	AT3G16770	ATEBP, ERF72, RAP2.3	-1.39675096830004	0.00151110892278100	Encodes a member of the ERF (ethylene response factor) subfamily B-2 of the plant specific ERF/AP2 transcription factor family (RAP2.3). The protein contains one AP2 domain. There are 5 members in this subfamily including RAP2.2 AND RAP2.12.It is localized to the nucleus and acts as a transcriptional activator through the GCC-box. It has been identified as a suppressor of Bax-induced cell death b…
258495_at	AT3G02690		-1.97144693455107	6.27244653707484e-05	integral membrane family protein; similar to unknown protein [Oryza sativa (japonica cultivar-group)] (GB:AAM92827.1); contains InterPro domain ssDNA-binding transcriptional regulator; (InterPro:IPR009044); contains InterPro domain Protein of unknown function DUF6, transmembrane; (InterPro:IPR000620)
258498_at	AT3G02480		5.3884308686807	2.45560525285584e-07	ABA-responsive protein-related; similar to unknown protein [Arabidopsis thaliana] (TAIR:AT5G38760.1); similar to hypothetical protein [Cleome spinosa] (GB:ABD96872.1); contains InterPro domain Late embryogenesis abundant protein; (InterPro:IPR004238)
258588_s_at	AT3G04120	GAPC, GAPC-1, GAPC1	1.30258950862865	0.000131300788244434	encodes cytosolic GADPH (C subunit) involved in the glycolytic pathway but also interacts with H2O2 potentially placing it in a signalling cascade induced by ROS., encodes cytosolic GADPH (C subunit) involved in the glycolytic pathway but also interacts with H2O2 potentially placing it in a signalling cascade induced by ROS., encodes cytosolic GADPH (C subunit) involved in the glycolytic pathway …
258607_at	AT3G02730	ATF1, TRXF1	-1.42149760633199	7.58254265954426e-05	ATF1/TRXF1 (THIOREDOXIN F-TYPE 1); thiol-disulfide exchange intermediate; Identical to Thioredoxin F-type 1, chloroplast precursor (TRX-F1) [Arabidopsis Thaliana] (GB:Q9XFH8;GB:Q9M8R5); similar to ATF2/TRXF2 (THIOREDOXIN F2), thiol-disulfide exchange intermediate [Arabidopsis thaliana] (TAIR:AT5G16400.1); similar to Thioredoxin F-type, chloroplast precursor (TRX-F) (GB:O48897); contains InterPro …
258675_at	AT3G08770	LTP6	2.37047754453258	1.53857066755039e-05	lipid transfer protein 6
258764_at	AT3G10720		-1.59660993385774	0.000327101362032928	pectinesterase, putative; similar to pectinesterase, putative [Arabidopsis thaliana] (TAIR:AT5G04970.1); similar to papillar cell-specific pectin methylesterase-like protein [Brassica napus] (GB:AAK84428.1); similar to Os01g0311800 [Oryza sativa (japonica cultivar-group)] (GB:NP_001042865.1); similar to putative pectinesterase [Oryza sativa (japonica cultivar-group)] (GB:AAT38097.1); contains Int…
258791_at	AT3G04720	HEL, PR-4, PR4	2.17108247686213	2.70985257496477e-05	Encodes a protein similar to the antifungal chitin-binding protein hevein from rubber tree latex. mRNA levels increase in response to ethylene and turnip crinkle virus infection., Encodes a protein similar to the antifungal chitin-binding protein hevein from rubber tree latex. mRNA levels increase in response to ethylene and turnip crinkle virus infection., Encodes a protein similar to the antifu…
258809_at	AT3G04070	anac047	2.27908564435384	0.000156429290233636	ANAC047 (Arabidopsis NAC domain containing protein 47); transcription factor; similar to NAM (Arabidopsis NAC domain containing protein 18), transcription factor [Arabidopsis thaliana] (TAIR:AT1G52880.1); similar to NAC domain protein [Cymbidium hybrid cultivar] (GB:BAF36563.1); contains InterPro domain No apical meristem (NAM) protein; (InterPro:IPR003441)
258815_at	AT3G04000		3.79514325202256	1.94367253619907e-06	short-chain dehydrogenase/reductase (SDR) family protein; similar to short-chain dehydrogenase/reductase (SDR) family protein [Arabidopsis thaliana] (TAIR:AT3G03980.1); similar to short chain dehydrogenase [Solanum tuberosum] (GB:BAE46415.1); contains InterPro domain Short-chain dehydrogenase/reductase SDR; (InterPro:IPR002198); contains InterPro domain Glucose/ribitol dehydrogenase; (InterPro:IP…
258845_at	AT3G03150		-1.64305104623399	2.08801067173953e-05	similar to unknown protein [Arabidopsis thaliana] (TAIR:AT5G17165.1); similar to seed specific protein Bn15D1B [Brassica napus] (GB:AAP37967.1)
258880_at	AT3G06420	ATG8H	1.30339833884296	0.00222226196206429	ATG8H (AUTOPHAGY 8H); microtubule binding; similar to APG8H (autophagy 8H), microtubule binding [Arabidopsis thaliana] (TAIR:AT3G15580.1); similar to Light chain 3 (LC3) [Medicago truncatula] (GB:ABE82404.1); contains InterPro domain Light chain 3 (LC3); (InterPro:IPR004241)
258897_at	AT3G05730		-1.77418532530759	0.000818823021050867	Encodes a defensin-like (DEFL) family protein.
258920_at	AT3G10520	AHB2, ARATH, GLB2, NSHB2	-1.36434912845269	0.00269138342402531	class 2 non-symbiotic hemoglobin, class 2 non-symbiotic hemoglobin, class 2 non-symbiotic hemoglobin, class 2 non-symbiotic hemoglobin
258921_at	AT3G10500	anac053	1.20156699937009	0.000494239782772291	ANAC053 (Arabidopsis NAC domain containing protein 53); transcription factor; similar to NAC2 (Arabidopsis NAC domain containing protein 78), transcription factor [Arabidopsis thaliana] (TAIR:AT5G04410.1); similar to nam-like protein 9 [Petunia x hybrida] (GB:AAM34772.1); contains InterPro domain No apical meristem (NAM) protein; (InterPro:IPR003441)
258929_at	AT3G10060		-2.06758273026279	3.23401932509901e-05	immunophilin, putative / FKBP-type peptidyl-prolyl cis-trans isomerase, putative; similar to immunophilin / FKBP-type peptidyl-prolyl cis-trans isomerase family protein [Arabidopsis thaliana] (TAIR:AT1G20810.1); similar to immunophilin / FKBP-type peptidyl-prolyl cis-trans isomerase-like [Oryza sativa (japonica cultivar-group)] (GB:BAC83911.1); contains InterPro domain Peptidylprolyl isomerase, F…
258956_at	AT3G01440		-2.35106842513750	3.61676432942141e-06	oxygen evolving enhancer 3 (PsbQ) family protein; similar to PSBQ/PSBQ-1/PSBQA, calcium ion binding [Arabidopsis thaliana] (TAIR:AT4G21280.2); similar to Os07g0105600 [Oryza sativa (japonica cultivar-group)] (GB:NP_001058698.1); similar to photosystem II oxygen-evolving complex protein 3 [Lycopersicon esculentum] (GB:AAU03361.1); contains InterPro domain Photosystem II oxygen evolving complex pro…
258989_at	AT3G08920		-2.16261808058642	6.48520506464704e-06	rhodanese-like domain-containing protein; similar to rhodanese-like domain-containing protein [Arabidopsis thaliana] (TAIR:AT2G42220.1); similar to Os09g0279400 [Oryza sativa (japonica cultivar-group)] (GB:NP_001062759.1); similar to Os03g0289400 [Oryza sativa (japonica cultivar-group)] (GB:NP_001049793.1); similar to Os02g0596000 [Oryza sativa (japonica cultivar-group)] (GB:NP_001047318.1); cont…
258993_at	AT3G08940	LHCB4.2	-2.34790246550549	3.91111674790772e-06	Lhcb4.2 protein (Lhcb4.2, protein involved in the light harvesting complex of photosystem II
259017_at	AT3G07310		-1.61285079707250	0.000129656217235693	similar to unknown protein [Arabidopsis thaliana] (TAIR:AT5G48590.1); similar to expressed protein [Oryza sativa (japonica cultivar-group)] (GB:ABA93505.2); contains InterPro domain Protein of unknown function DUF760; (InterPro:IPR008479)
259040_at	AT3G09270	ATGSTU8	1.58783365258935	0.00379617386265952	Encodes glutathione transferase belonging to the tau class of GSTs. Naming convention according to Wagner et al. (2002).
259098_at	AT3G04790		-1.02165748349978	0.000228569554585932	ribose 5-phosphate isomerase-related; similar to ribose-5-phosphate isomerase [Arabidopsis thaliana] (TAIR:AT2G01290.1); similar to putative ribose-5-phosphate isomerase [Oryza sativa (japonica cultivar-group)] (GB:BAC83440.1); similar to Os07g0176900 [Oryza sativa (japonica cultivar-group)] (GB:NP_001059023.1); contains InterPro domain Ribose 5-phosphate isomerase; (InterPro:IPR004788)
259161_at	AT3G01500	ATBCA1, CA1, SABP3, ATBCA1, CA1, SABP3	-2.17492477478720	2.73615209069027e-06	CA1 (CARBONIC ANHYDRASE 1); carbonate dehydratase/ zinc ion binding; Identical to Carbonic anhydrase, chloroplast precursor (EC 4.2.1.1) (Carbonate dehydratase) (CA1) [Arabidopsis Thaliana] (GB:P27140;GB:Q8RWW2;GB:Q93VR8); similar to CA2 (BETA CARBONIC ANHYDRASE 2), carbonate dehydratase/ zinc ion binding [Arabidopsis thaliana] (TAIR:AT5G14740.2); similar to chloroplast carbonic anhydrase precurs…
259181_at	AT3G01690		-1.32996621323133	0.000277383739714093	similar to unknown protein [Arabidopsis thaliana] (TAIR:AT5G14390.1); similar to Esterase/lipase/thioesterase [Medicago truncatula] (GB:ABD32255.1); contains InterPro domain Esterase/lipase/thioesterase; (InterPro:IPR000379); contains InterPro domain Alpha/beta hydrolase fold-1; (InterPro:IPR000073)
259193_at	AT3G01480	CYP38	-1.73843089863823	1.74014631529598e-05	peptidyl-prolyl cis-trans isomerase, putative / cyclophilin, putative / rotamase, putative; similar to peptidyl-prolyl cis-trans isomerase TLP38, chloroplast / thylakoid lumen PPIase of 38 kDa / cyclophilin / rotamase [Arabidopsis thaliana] (TAIR:AT3G15520.1); similar to Peptidyl-prolyl cis-trans isomerase, chloroplast precursor (40 kDa thylakoid lumen PPIase) (40 kDa thylakoid lumen rotamase) (G…
259228_at	AT3G07720		2.19439375887941	4.15397841629257e-05	kelch repeat-containing protein; similar to kelch repeat-containing protein [Arabidopsis thaliana] (TAIR:AT5G48180.1); similar to putative D-protein [Oryza sativa (japonica cultivar-group)] (GB:BAD19903.1); similar to Os09g0249000 [Oryza sativa (japonica cultivar-group)] (GB:NP_001062670.1); contains InterPro domain Galactose oxidase, central; (InterPro:IPR011043); contains InterPro domain Kelch …
259272_at	AT3G01290		1.11301917762444	0.00148200201366672	band 7 family protein; similar to band 7 family protein [Arabidopsis thaliana] (TAIR:AT5G62740.1); similar to hypersensitive-induced reaction protein [Capsicum annuum] (GB:AAS98165.1); similar to Os10g0464000 [Oryza sativa (japonica cultivar-group)] (GB:NP_001064791.1); contains InterPro domain Stomatin; (InterPro:IPR001972); contains InterPro domain Band 7 protein; (InterPro:IPR001107)
259276_at	AT3G01190		1.69198110827248	0.000291945294465901	peroxidase 27 (PER27) (P27) (PRXR7); Identical to Peroxidase 27 precursor (EC 1.11.1.7) (Atperox P27) (PRXR7) (ATP12a) (PER27) [Arabidopsis Thaliana] (GB:Q43735); similar to peroxidase, putative [Arabidopsis thaliana] (TAIR:AT5G15180.1); similar to peroxidase [Spinacia oleracea] (GB:CAA76374.2); contains InterPro domain Haem peroxidase; (InterPro:IPR010255); contains InterPro domain Haem peroxida…
259296_at	AT3G05350		-1.05853832953546	0.000952597993754898	aminopeptidase; similar to ATAPP1 (aminopeptidase P1) [Arabidopsis thaliana] (TAIR:AT4G36760.1); similar to Os07g0205700 [Oryza sativa (japonica cultivar-group)] (GB:NP_001059149.1); similar to Peptidase M24; Peptidase aspartic, active site [Medicago truncatula] (GB:ABE90680.1); contains InterPro domain Peptidase M24; (InterPro:IPR000994)
259364_at	AT1G13260	RAV1	-1.20413416345274	0.000251500172238595	Encodes an AP2/B3 domain transcription factor which is upregulated in response to low temperature. It contains a B3 DNA binding domain. It has circadian regulation and may function as a negative growth regulator.
259375_at	AT3G16370		-2.30017786548671	1.42188224771508e-05	GDSL-motif lipase/hydrolase family protein; similar to GDSL-motif lipase, putative [Arabidopsis thaliana] (TAIR:AT5G22810.1); similar to Lipolytic enzyme, G-D-S-L [Medicago truncatula] (GB:ABE90349.1); contains InterPro domain Lipolytic enzyme, G-D-S-L; (InterPro:IPR001087)
259403_at	AT1G17745	PGDH	1.99807266411480	2.38875784089992e-05	encodes a 3-Phosphoglycerate dehydrogenase
259426_at	AT1G01470	LEA14, LSR3	1.10879208216423	0.000692504187966927	Encodes late-embryogenesis abundant protein whose mRNA levels are induced in response to wounding and light stress. Might be involved in protection against dessication., Encodes late-embryogenesis abundant protein whose mRNA levels are induced in response to wounding and light stress. Might be involved in protection against dessication.
259443_at	AT1G02360		1.62341092626078	0.00402210484999440	chitinase, putative; similar to chitinase, putative [Arabidopsis thaliana] (TAIR:AT4G01700.1); similar to chitinase precursor [Petroselinum crispum] (GB:AAD54935.1); contains InterPro domain Glycoside hydrolase, family 19; (InterPro:IPR000726)
259460_at	AT1G44000		-1.41153003627708	0.000194531906840969	similar to unknown protein [Arabidopsis thaliana] (TAIR:AT4G22920.1); similar to senescence-inducible chloroplast stay-green protein 2 [Glycine max] (GB:AAW82960.1)
259478_at	AT1G18980		1.16980324218098	0.0110670083806764	germin-like protein, putative; Identical to Germin-like protein subfamily T member 2 precursor [Arabidopsis Thaliana] (GB:Q9LMC9); similar to GLP4 (GERMIN-LIKE PROTEIN 4), manganese ion binding / metal ion binding / nutrient reservoir [Arabidopsis thaliana] (TAIR:AT1G18970.1); similar to germin-like protein [Ananas comosus] (GB:AAM28275.1); contains InterPro domain Cupin 1; (InterPro:IPR006045); …
259479_at	AT1G19020		1.86067711360837	3.59993931283078e-05	similar to unknown protein [Arabidopsis thaliana] (TAIR:AT3G48180.1); similar to conserved hypothetical protein [Medicago truncatula] (GB:ABE82379.1)
259491_at	AT1G15820	CP24, LHCB6	-2.05656254074799	0.000133287225166426	Lhcb6 protein (Lhcb6), light harvesting complex of photosystem II., Lhcb6 protein (Lhcb6), light harvesting complex of photosystem II.
259502_at	AT1G15670		3.03983594806526	9.41414307781312e-06	kelch repeat-containing F-box family protein; similar to kelch repeat-containing F-box family protein [Arabidopsis thaliana] (TAIR:AT1G80440.1); similar to kelch repeat-containing F-box-like [Oryza sativa (japonica cultivar-group)] (GB:BAD25000.1); similar to Os06g0594400 [Oryza sativa (japonica cultivar-group)] (GB:NP_001057979.1); contains InterPro domain Cyclin-like F-box; (InterPro:IPR001810)…
259561_at	AT1G21250	PRO25, WAK1	3.59905648144805	6.30169219516462e-05	cell wall-associated kinase, may function as a signaling receptor of extracellular matrix component., cell wall-associated kinase, may function as a signaling receptor of extracellular matrix component.
259603_at	AT1G56500		-1.67840429945590	7.815586048742e-05	haloacid dehalogenase-like hydrolase family protein; similar to haloacid dehalogenase-like hydrolase family protein [Arabidopsis thaliana] (TAIR:AT4G39970.1); similar to HAD-superfamily hydrolase, subfamily IA, variant 3 containing protein, expressed [Oryza sativa (japonica cultivar-group)] (GB:ABF95582.1); similar to HAD-superfamily hydrolase, subfamily IA, variant 3 containing protein, expresse…
259609_at	AT1G52410	TSA1	2.67184769230415	1.12913461135698e-05	Contains a novel calcium-binding repeat sequence. Binds TSK in vitro. Localizes to small cytoplasmic vesicles in interphase cells. In cells synchronized for cell division, TSA1 and TSK relocalize to ends of spindle microtubules that are ahead of separating chromatids during metaphase and anaphase of mitosis. May be involved in mitosis together with TSK. Expressed preferentially in the flower and …
259625_at	AT1G42970	GAPB	-1.25152636313241	0.000707081434065684	Encodes chloroplast localized glyceraldehyde-3-phosphate dehydrogenase.
259633_at	AT1G56500		-1.56259753630785	0.000187006423046296	haloacid dehalogenase-like hydrolase family protein; similar to haloacid dehalogenase-like hydrolase family protein [Arabidopsis thaliana] (TAIR:AT4G39970.1); similar to HAD-superfamily hydrolase, subfamily IA, variant 3 containing protein, expressed [Oryza sativa (japonica cultivar-group)] (GB:ABF95582.1); similar to HAD-superfamily hydrolase, subfamily IA, variant 3 containing protein, expresse…
259640_at	AT1G52400	BGL1, BGLU18	2.62024154471785	2.5700499002746e-05	encodes a member of glycosyl hydrolase family 1, encodes a member of glycosyl hydrolase family 1
259655_at	AT1G55210		1.67490908589215	0.000190906086973463	disease resistance response; similar to disease resistance-responsive protein-related / dirigent protein-related [Arabidopsis thaliana] (TAIR:AT5G49040.1); similar to disease resistance-responsive family protein [Arachis hypogaea] (GB:AAZ20288.1); similar to Os12g0174700 [Oryza sativa (japonica cultivar-group)] (GB:NP_001066288.1); contains InterPro domain Plant disease resistance response protei…
259707_at	AT1G77490	TAPX	-2.15053701623814	1.25851905285841e-05	Encodes a chloroplastic thylakoid ascorbate peroxidase tAPX. Ascorbate peroxidases are enzymes that scavenge hydrogen peroxide in plant cells. Eight types of APX have been described for Arabidopsis: three cytosolic (APX1, APX2, APX6), two chloroplastic types (stromal sAPX, thylakoid tAPX), and three microsomal (APX3, APX4, APX5) isoforms.
259727_at	AT1G60950	ATFD2, FED	-1.88582253743201	3.10523208036361e-05	encodes a ferredoxin gene, encodes a ferredoxin gene
259751_at	AT1G71030	ATMYBL2, MYBL2	-3.0666118246035	0.000107080601235622	Encodes a putative myb family transcription factor. In contrast to most other myb-like proteins its myb domain consists of a single repeat. A proline-rich region potentially involved in transactivation is found in the C-terminal part of the protein. Its transcript accumulates mainly in leaves., Encodes a putative myb family transcription factor. In contrast to most other myb-like proteins its myb…
259757_at	AT1G77510	ATPDI6, ATPDIL1-2, PDI6	1.7439479332614	8.12084059409343e-05	Encodes a protein disulfide isomerase-like (PDIL) protein, a member of a multigene family within the thioredoxin (TRX) superfamily., Encodes a protein disulfide isomerase-like (PDIL) protein, a member of a multigene family within the thioredoxin (TRX) superfamily., Encodes a protein disulfide isomerase-like (PDIL) protein, a member of a multigene family within the thioredoxin (TRX) superfamily.
259783_at	AT1G29510	SAUR68	-2.6544563386846	1.87514634578894e-05	auxin-responsive protein, putative; similar to auxin-responsive protein, putative [Arabidopsis thaliana] (TAIR:AT1G29450.1); similar to auxin-induced SAUR-like protein [Capsicum annuum] (GB:AAM12781.1); contains InterPro domain Auxin responsive SAUR protein; (InterPro:IPR003676)
259786_at	AT1G29660		-2.53770622122919	8.243268735781e-06	GDSL-motif lipase/hydrolase family protein; similar to GDSL-motif lipase/hydrolase family protein [Arabidopsis thaliana] (TAIR:AT1G29670.1); similar to GDSL-lipase 1 [Capsicum annuum] (GB:AAZ23955.1); contains InterPro domain Lipolytic enzyme, G-D-S-L; (InterPro:IPR001087)
259788_at	AT1G29670		-1.95119963762861	0.000201589862362079	GDSL-motif lipase/hydrolase family protein; similar to GDSL-motif lipase/hydrolase family protein [Arabidopsis thaliana] (TAIR:AT1G29660.1); similar to GDSL-lipase 1 [Capsicum annuum] (GB:AAZ23955.1); contains InterPro domain Lipolytic enzyme, G-D-S-L; (InterPro:IPR001087)
259803_at	AT1G72150	PATL1	-1.09109367283537	0.000168340830182647	novel cell-plate-associated protein that is related in sequence to proteins involved in membrane trafficking in other eukaryotes
259813_at	AT1G49860	ATGSTF14	1.43005656032575	0.0469837437143707	Encodes glutathione transferase belonging to the phi class of GSTs. Naming convention according to Wagner et al. (2002).
259838_at	AT1G52220		-1.60309034394926	5.12898306480185e-05	similar to TMP14 (THYLAKOID MEMBRANE PHOSPHOPROTEIN OF 14 KDA) [Arabidopsis thaliana] (TAIR:AT2G46820.2); similar to P0460E08.25 [Oryza sativa (japonica cultivar-group)] (GB:BAB61215.1); similar to Os01g0761000 [Oryza sativa (japonica cultivar-group)] (GB:NP_001044320.1)
259839_at	AT1G52190		-4.88290691070405	1.59513759823345e-08	proton-dependent oligopeptide transport (POT) family protein; similar to proton-dependent oligopeptide transport (POT) family protein [Arabidopsis thaliana] (TAIR:AT3G16180.1); similar to TGF-beta receptor, type I/II extracellular re (GB:ABD32296.1); similar to TGF-beta receptor, type I/II extracellular re (GB:ABD32298.1); contains InterPro domain TGF-beta receptor, type I/II extracellular region…
259840_at	AT1G52230	PSAH-2, PSAH2, PSI-H	-1.46126087745941	0.000279979152752582	photosystem I reaction center subunit VI, chloroplast, putative / PSI-H, putative (PSAH2); Identical to Photosystem I reaction center subunit VI-2, chloroplast precursor (PSI-H1) (PSAH2) [Arabidopsis Thaliana] (GB:Q9SUI6); similar to PSAH-1 (photosystem I subunit H-1) [Arabidopsis thaliana] (TAIR:AT3G16140.1); similar to Photosystem I reaction center subunit VI, chloroplast precursor (PSI-H) (Lig…
259841_at	AT1G52200		1.24393121797073	0.0116494539319138	similar to unknown protein [Arabidopsis thaliana] (TAIR:AT3G18470.1); similar to Uncharacterized Cys-rich domain [Medicago truncatula] (GB:ABD32291.1); contains InterPro domain Protein of unknown function Cys-rich; (InterPro:IPR006461)
259856_at	AT1G68440		1.01133245610868	0.0116994292408656	similar to unknown protein [Arabidopsis thaliana] (TAIR:AT1G25400.1); similar to IMP dehydrogenase/GMP reductase [Medicago truncatula] (GB:ABE93249.1)
259875_s_at	AT1G76680, AT1G76690	OPR1, OPR2	1.55544496878327	0.000560034857775842	Encodes a a member of an alpha/beta barrel fold family of FMN-containing oxidoreductases. One of two closely related 12-oxophytodienoic acid reductases. Involved in jasmonic acid biosynthesis. Up-regulated by senescence and jasmonic acid. Induced by salicylic acid. Independent of NPR1 for their induction by salicylic acid., Encodes one of two closely related 12-oxophytodienoic acid reductases.
259880_at	AT1G76730		-1.07028005777446	0.000326896731256643	5-formyltetrahydrofolate cyclo-ligase family protein; similar to hypothetical protein LOC509897 [Bos taurus] (GB:NP_001039507.1); similar to Os12g0168000 [Oryza sativa (japonica cultivar-group)] (GB:NP_001066251.1); contains InterPro domain 5-formyltetrahydrofolate cyclo-ligase; (InterPro:IPR002698)
259892_at	AT1G72610	ATGER1, GER1, GLP1	-2.29632747180661	0.000398835931050704	germin-like protein (GLP1), germin-like protein (GLP1), germin-like protein (GLP1)
259896_at	AT1G71500		-1.60786586230408	3.37397631857582e-05	Rieske (2Fe-2S) domain-containing protein; similar to Rieske [2Fe-2S] domain, putative [Oryza sativa (ISS) [Ostreococcus tauri] (GB:CAL51406.1); similar to Os11g0242400 [Oryza sativa (japonica cultivar-group)] (GB:NP_001067589.1); contains InterPro domain Rieske [2Fe-2S] region; (InterPro:IPR005806)
259911_at	AT1G72680		1.85733000419250	3.00296745020594e-05	cinnamyl-alcohol dehydrogenase, putative; similar to mannitol dehydrogenase, putative [Arabidopsis thaliana] (TAIR:AT4G39330.1); similar to Alcohol dehydrogenase superfamily, zinc-containing; D-isomer specific 2-hydroxyacid dehydrogenase, NAD-binding [Medicago truncatula] (GB:ABE84701.1); contains InterPro domain GroES-like; (InterPro:IPR011032); contains InterPro domain Alcohol dehydrogenase sup…
259925_at	AT1G75040	PR-5, PR5	6.13817024491983	9.4001931070313e-08	Thaumatin-like protein involved in response to pathogens. mRNA level of the PR-5 gene (At1g75040)is significantly changed after cutting the inflorescence stem indicating the existence of a network of signal transducing pathways as other stress-regulated genes (At5g01410, At3g17800, At1g29930)do not response to the treatment., Thaumatin-like protein involved in response to pathogens. mRNA level of…
259955_s_at	AT1G19350, AT1G75080	BES1, BZR2, BZR1	-1.03589315899847	0.0107426978246109	Encodes brassinosteroid (BR) signalling protein that accumulates in the nucleus as dephosphorylated form in response to BRs. Is phosphorylated by the BIN2 GSK3 kinase. It synergistically interacts with BIM1 to bind to E box sequences (CANNTG). The protein contains a nuclear localization signal (NLS), followed by a highly conserved amino-terminal domain (N) shared by all family members, a BIN2 pho…
259981_at	AT1G76450		-1.6690848811484	0.000141534511161571	oxygen-evolving complex-related; Identical to Unknown thylakoid lumen protein, chloroplast precursor [Arabidopsis Thaliana] (GB:Q9S720); similar to thylakoid lumen protein, chloroplast precursor-related [Medicago truncatula] (GB:ABE82597.1); similar to Os08g0512500 [Oryza sativa (japonica cultivar-group)] (GB:NP_001062219.1)
259983_at	AT1G76490	HMG1, HMGR1	-1.07999444658029	0.000480808708134583	Encodes a 3-hydroxy-3-methylglutaryl coenzyme A reductase, which is involved in melavonate biosynthesis and performs the first committed step in isoprenoid biosynthesis. Expression is activated in dark in leaf tissue but not controlled by light in the root (confine, Encodes a 3-hydroxy-3-methylglutaryl coenzyme A reductase, which is involved in melavonate biosynthesis and performs the first commi…
259992_at	AT1G67970	AT-HSFA8, HSFA8	-1.21802629868625	0.000307577797521598	member of Heat Stress Transcription Factor (Hsf) family, member of Heat Stress Transcription Factor (Hsf) family
260005_at	AT1G67920		1.19956382059986	0.00152218749320952	similar to unknown protein [Arabidopsis thaliana] (TAIR:AT1G24600.1)
260007_at	AT1G67870		-1.54114057171468	0.00230962597207804	glycine-rich protein; similar to ATEM1 (Early methionine labelled) [Arabidopsis thaliana] (TAIR:AT3G51810.1); similar to glycine-rich protein [Arabidopsis thaliana] (TAIR:AT2G05440.2); similar to ENSANGP00000018997 [Anopheles gambiae str. PEST] (GB:XP_309858.3)
260012_at	AT1G67865		-3.21925349027647	8.7966108162575e-07	similar to unknown protein [Arabidopsis thaliana] (TAIR:AT1G67860.1)
260014_at	AT1G68010	HPR	-1.89996131911323	9.97200569822123e-06	Encodes hydroxypyruvate reductase.
260044_at	AT1G73655		-1.85126633037152	7.46193633156062e-06	immunophilin / FKBP-type peptidyl-prolyl cis-trans isomerase family protein; similar to immunophilin / FKBP-type peptidyl-prolyl cis-trans isomerase family protein [Arabidopsis thaliana] (TAIR:AT1G18170.1); similar to hypothetical protein MtrDRAFT_AC139526g24v1 [Medicago truncatula] (GB:ABE80155.1); contains InterPro domain Peptidylprolyl isomerase, FKBP-type; (InterPro:IPR001179)
260070_at	AT1G73830	BEE3	-1.43848836111572	0.0107175517794868	BEE3 (BR ENHANCED EXPRESSION 3); DNA binding / transcription factor; similar to BEE1 (BR ENHANCED EXPRESSION 1), transcription factor [Arabidopsis thaliana] (TAIR:AT1G18400.1); similar to putative bZIPtranscription factor protein [Brassica oleracea] (GB:AAW81732.1); contains InterPro domain Helix-loop-helix DNA-binding; (InterPro:IPR011598); contains InterPro domain Basic helix-loop-helix dimeris…
260089_at	AT1G73170		-1.14282724125083	0.00133711194626408	ATP binding / ATP-dependent peptidase/ nucleoside-triphosphatase/ nucleotide binding / serine-type endopeptidase; similar to sporulation protein-related [Arabidopsis thaliana] (TAIR:AT3G10420.2); similar to ATPase-like protein [Oryza sativa (japonica cultivar-group)] (GB:BAC79945.1); similar to Os07g0187400 [Oryza sativa (japonica cultivar-group)] (GB:NP_001059076.1); similar to Os06g0155600 [Ory…
260101_at	AT1G73260		2.13104398319782	6.43230506791363e-05	trypsin and protease inhibitor family protein / Kunitz family protein; similar to trypsin and protease inhibitor family protein / Kunitz family protein [Arabidopsis thaliana] (TAIR:AT1G17860.1); similar to trypsin inhibitor propeptide [Brassica oleracea] (GB:AAB68964.1); contains InterPro domain Proteinase inhibitor I3, Kunitz legume; (InterPro:IPR002160); contains InterPro domain Kunitz inhibito…
260106_at	AT1G35420		-1.57690742951954	1.84148623359613e-05	dienelactone hydrolase family protein; similar to dienelactone hydrolase family protein [Arabidopsis thaliana] (TAIR:AT3G23600.1); similar to Dienelactone hydrolase [Medicago truncatula] (GB:ABE94325.1); contains InterPro domain Dienelactone hydrolase; (InterPro:IPR002925)
260165_at	AT1G79850	CS17, PRPS17, RPS17	-1.19178321849654	0.000803670502484482	nuclear-encoded 30S chloroplast ribosomal protein S17, nuclear-encoded 30S chloroplast ribosomal protein S17, nuclear-encoded 30S chloroplast ribosomal protein S17
260203_at	AT1G52890	ANAC019	2.38548397241338	0.00133928672327156	encodes a NAC transcription factor whose expression is induced by drought, high salt, and abscisic acid. This gene binds to ERD1 promoter in vitro.
260221_at	AT1G74670		-3.7653908941735	1.23386173746265e-05	gibberellin-responsive protein, putative; similar to GASA4 (GAST1 PROTEIN HOMOLOG 4) [Arabidopsis thaliana] (TAIR:AT5G15230.1); similar to Gip1-like protein [Populus tomentosa] (GB:AAV84588.1); contains InterPro domain Gibberellin regulated protein; (InterPro:IPR003854)
260236_at	AT1G74470		-1.64823369060087	4.48703130300854e-05	Encodes for a multifunctional protein with geranylgeranyl reductase activity shown to catalyze the reduction of prenylated geranylgeranyl-chlorophyll a to phytyl-chlorophyll a (chlorophyll a) and free geranylgeranyl pyrophosphate to phytyl pyrophosphate.
260267_at	AT1G68530	CER6, CUT1, G2, KCS6, POP1	-1.01179233452375	0.00861371246340953	involved in wax biosynthesis; required for elongation of C24 very-long-chain fatty acids, involved in wax biosynthesis; required for elongation of C24 very-long-chain fatty acids, involved in wax biosynthesis; required for elongation of C24 very-long-chain fatty acids, involved in wax biosynthesis; required for elongation of C24 very-long-chain fatty acids, involved in wax biosynthesis; required …
260284_at	AT1G80380		-1.00633260407849	0.00189908664817092	encodes a glycerate kinase which catalyzes the last step of photorespiration C2 cycle.
260327_at	AT1G63840		1.89368698502102	0.000128217257699596	zinc finger (C3HC4-type RING finger) family protein; similar to zinc finger (C3HC4-type RING finger) family protein [Arabidopsis thaliana] (TAIR:AT5G41400.1); similar to Zinc finger, RING-type; RINGv [Medicago truncatula] (GB:ABD28706.1); contains InterPro domain Zinc finger, RING-type; (InterPro:IPR001841)
260362_at	AT1G70530		1.05351720424173	0.000368908286537167	protein kinase family protein; similar to protein kinase family protein [Arabidopsis thaliana] (TAIR:AT5G40380.1); similar to Protein kinase domain containing protein, expressed [Oryza sativa (japonica cultivar-group)] (GB:ABA93633.2); similar to Os05g0130100 [Oryza sativa (japonica cultivar-group)] (GB:NP_001054549.1); contains InterPro domain Protein kinase-like; (InterPro:IPR011009); contains …
260370_at	AT1G69740	HEMB1, HEMB1	-1.03783742513744	0.00149978131361551	HEMB1; Identical to Delta-aminolevulinic acid dehydratase, chloroplast precursor (EC 4.2.1.24) (Porphobilinogen synthase) (ALADH) [Arabidopsis Thaliana] (GB:Q9SFH9); similar to HEMB2, porphobilinogen synthase [Arabidopsis thaliana] (TAIR:AT1G44318.1); similar to Delta-aminolevulinic acid dehydratase, chloroplast precursor (Porphobilinogen synthase) (ALADH) (GB:P43210); similar to aminolevulinate …
260391_at	AT1G74020	SS2	1.36241804025312	0.00131468130774986	Encodes AtSS-2 strictosidine synthase.
260392_at	AT1G74030		1.23989963422460	0.00434969233720109	enolase, putative; similar to LOS2 (Low expression of osmotically responsive genes 1), phosphopyruvate hydratase [Arabidopsis thaliana] (TAIR:AT2G36530.1); similar to Os09g0375000 [Oryza sativa (japonica cultivar-group)] (GB:NP_001063034.1); similar to phosphopyruvate hydratase [Dictyostelium discoideum AX4] (GB:XP_639231.1); contains InterPro domain Enolase; (InterPro:IPR000941)
260408_at	AT1G69880	ATH8	6.054036220483	1.05028129495924e-08	ATH8 (thioredoxin H-type 8); thiol-disulfide exchange intermediate; similar to ATH7 (thioredoxin H-type 7), thiol-disulfide exchange intermediate [Arabidopsis thaliana] (TAIR:AT1G59730.1); similar to thioredoxin [Glycine max] (GB:AAS88427.1); contains InterPro domain Thioredoxin-like fold; (InterPro:IPR012336); contains InterPro domain Thioredoxin-related; (InterPro:IPR006662); contains InterPro …
260410_at	AT1G69870		2.34696701396688	1.61583435351054e-05	proton-dependent oligopeptide transport (POT) family protein; similar to proton-dependent oligopeptide transport (POT) family protein [Arabidopsis thaliana] (TAIR:AT1G27080.1); similar to Os03g0687000 [Oryza sativa (japonica cultivar-group)] (GB:NP_001050937.1); similar to nitrate transporter NRT1-5 [Glycine max] (GB:BAB19760.1); similar to Os01g0913300 [Oryza sativa (japonica cultivar-group)] (G…
260412_at	AT1G69830	AMY3, ATAMY3	-1.01856826462150	0.00147018714293891	Encodes a plastid-localized &#945;-amylase. Expression is reduced in the SEX4 mutant. Loss of function mutations show normal diurnal pattern of starch accumulation/degradation. Expression follows circadian rhythms., Encodes a plastid-localized &#945;-amylase. Expression is reduced in the SEX4 mutant. Loss of function mutations show normal diurnal pattern of starch accumulation/degradation. Expres…
260427_at	AT1G72430		-1.78534936734509	7.6903982923612e-05	auxin-responsive protein-related; similar to auxin-responsive protein-related [Arabidopsis thaliana] (TAIR:AT1G17345.1); similar to Os08g0452500 [Oryza sativa (japonica cultivar-group)] (GB:NP_001061954.1); similar to auxin-induced protein-like [Oryza sativa (japonica cultivar-group)] (GB:BAD36435.1); contains InterPro domain Auxin responsive SAUR protein; (InterPro:IPR003676)
260481_at	AT1G10960	ATFD1	-1.24407854647648	0.000206356901681934	ATFD1 (FERREDOXIN 1); electron carrier/ iron ion binding; Identical to Ferredoxin-2, chloroplast precursor (PETF2) [Arabidopsis Thaliana] (GB:O04090); similar to FED A (FERREDOXIN 2), electron carrier/ iron ion binding [Arabidopsis thaliana] (TAIR:AT1G60950.1); similar to Ferredoxin-1, chloroplast precursor (Ferredoxin I) (GB:O04683); contains InterPro domain 2Fe-2S Ferredoxin-like fold; (InterPr…
260490_at	AT1G51500	ABCG12, CER5, D3, WBC12	-1.43298223815669	0.00190407526126451	Encodes an ABC transporter involved in cuticular wax biosynthesis. Lines carrying recessive mutations in this locus have weakly glaucous stem surface, and relative elevated secondary alcohols and ketones., Encodes an ABC transporter involved in cuticular wax biosynthesis. Lines carrying recessive mutations in this locus have weakly glaucous stem surface, and relative elevated secondary alcohols a…
260542_at	AT2G43560		-1.6545515893593	7.52130401485116e-05	immunophilin / FKBP-type peptidyl-prolyl cis-trans isomerase family protein; Identical to Probable FKBP-type peptidyl-prolyl cis-trans isomerase 2, chloroplast precursor (EC 5.2.1.8) (PPIase) (Rotamase) [Arabidopsis Thaliana] (GB:O22870;GB:Q940C0); similar to FK506-binding protein 1 (FKBP13) [Arabidopsis thaliana] (TAIR:AT5G45680.1); similar to Os08g0541400 [Oryza sativa (japonica cultivar-group)…
260547_at	AT2G43550		-1.64124069091674	6.01411051171597e-05	Encodes a defensin-like (DEFL) family protein.
260551_at	AT2G43510	ATTI1	5.18183740506278	1.38014486709801e-07	Member of the defensin-like (DEFL) family. Encodes putative trypsin inhibitor protein which may function in defense against herbivory.
260560_at	AT2G43590		2.58532141077129	0.000211705856972189	chitinase, putative; similar to chitinase, putative [Arabidopsis thaliana] (TAIR:AT2G43580.1); similar to Basic endochitinase CHB4 precursor (GB:Q06209); contains InterPro domain Chitin-binding, type 1; (InterPro:IPR001002); contains InterPro domain Glycoside hydrolase, family 19; (InterPro:IPR000726)
260567_at	AT2G43820	GT, UGT74F2	3.11711934842089	5.62118976103464e-06	Induced by Salicylic acid, virus, fungus and bacteria.Involved in the tryptophan synthesis pathway. Independent of NPR1 for their induction by salicylic acid., Induced by Salicylic acid, virus, fungus and bacteria.Involved in the tryptophan synthesis pathway. Independent of NPR1 for their induction by salicylic acid.
260568_at	AT2G43570		6.0666008201464	4.48038173319717e-09	chitinase, putative; similar to chitinase, putative [Arabidopsis thaliana] (TAIR:AT2G43590.1); similar to chitinase class 4-like protein [Brassica napus] (GB:AAK62047.1); contains InterPro domain Chitin-binding, type 1; (InterPro:IPR001002); contains InterPro domain Glycoside hydrolase, family 19; (InterPro:IPR000726)
260582_at	AT2G47200		1.27902217186746	0.00507628886580163	unknown protein
260590_at	AT1G53310	ATPPC1	1.13361676431988	0.000176018568954786	Encodes one of four Arabidopsis phosphoenolpyruvate carboxylase proteins.
260602_at	AT1G55920	ATSERAT2;1, SAT1, SAT5	1.31963624932120	0.00113804371120524	Encodes a chloroplast/cytosol localized serine O-acetyltransferase involved in sulfur assimilation and cysteine biosynthesis. Expressed in the vascular system., Encodes a chloroplast/cytosol localized serine O-acetyltransferase involved in sulfur assimilation and cysteine biosynthesis. Expressed in the vascular system., Encodes a chloroplast/cytosol localized serine O-acetyltransferase involved i…
260636_at	AT1G62430	ATCDS1	-1.19074160339436	0.0131705326543918	Encodes a CDP-diacylglycerol synthase, involved in phospholipid biosynthesis.
260704_at	AT1G32470		-1.26135191078777	0.000712155347133298	glycine cleavage system H protein, mitochondrial, putative; Identical to Probable glycine cleavage system H protein 2, mitochondrial precursor [Arabidopsis Thaliana] (GB:Q9LQL0); similar to GDCH (Glycine decarboxylase complex H) [Arabidopsis thaliana] (TAIR:AT2G35370.1); similar to Glycine cleavage system H protein, mitochondrial precursor (GB:P16048); contains InterPro domain 2-oxo acid dehydrog…
260746_at	AT1G78380	ATGSTU19, GST8	1.34311818422235	6.56592274699114e-05	Encodes a glutathione transferase that is a member of Tau GST gene family. Expression is induced by drought stress, oxidative stress, and high doses of auxin and cytokinin. naming convention according to Wagner et al. (2002) The expression of this gene is upregulated by herbicide safeners such as benoxacor and fenclorim., Encodes a glutathione transferase that is a member of Tau GST gene family. …
260772_at	AT1G49050		1.02149518908629	0.00149892283047993	aspartyl protease family protein; similar to nucellin protein, putative [Arabidopsis thaliana] (TAIR:AT1G77480.1); similar to Os06g0268700 [Oryza sativa (japonica cultivar-group)] (GB:NP_001057353.1); similar to Os02g0730700 [Oryza sativa (japonica cultivar-group)] (GB:NP_001048015.1); similar to Eukaryotic aspartyl protease family protein, expressed [Oryza sativa (japonica cultivar-group)] (GB:A…
260803_at	AT1G78340	ATGSTU22	1.47510730604029	0.00209374630782821	Encodes glutathione transferase belonging to the tau class of GSTs. Naming convention according to Wagner et al. (2002).
260837_at	AT1G43670		-1.90459232045334	2.51636752759644e-05	fructose-1,6-bisphosphatase, putative / D-fructose-1,6-bisphosphate 1-phosphohydrolase, putative / FBPase, putative; Identical to Fructose-1,6-bisphosphatase, cytosolic (EC 3.1.3.11) (D-fructose-1,6- bisphosphate 1-phosphohydrolase) (FBPase) [Arabidopsis Thaliana] (GB:Q9MA79); similar to fructose-1,6-bisphosphatase, putative / D-fructose-1,6-bisphosphate 1-phosphohydrolase, putative / FBPase, put…
260852_at	AT1G21900		1.01378149916402	0.00196460955084768	emp24/gp25L/p24 family protein; similar to emp24/gp25L/p24 family protein [Arabidopsis thaliana] (TAIR:AT1G09580.1); similar to Os06g0210100 [Oryza sativa (japonica cultivar-group)] (GB:NP_001057112.1); similar to Os02g0768200 [Oryza sativa (japonica cultivar-group)] (GB:NP_001048237.1); similar to emp24 protein [Hyacinthus orientalis] (GB:AAT08688.1); contains InterPro domain emp24/gp25L/p24; (I…
260856_at	AT1G21910		-1.32999718167330	0.0162601954870902	encodes a member of the DREB subfamily A-5 of ERF/AP2 transcription factor family. The protein contains one AP2 domain. There are 15 members in this subfamily including RAP2.1, RAP2.9 and RAP2.10.
260877_at	AT1G21500		-2.62469578164867	2.77395122625203e-05	similar to conserved hypothetical protein [Medicago truncatula] (GB:ABE83904.1)
260898_at	AT1G29070		-1.14064742961824	0.00206239116437317	ribosomal protein L34 family protein; Identical to 50S ribosomal protein L34, chloroplast precursor (CL34) (RPL34) [Arabidopsis Thaliana] (GB:Q9LP37); similar to 50S ribosomal protein L34, chloroplast precursor (CL34) (GB:P82244); contains InterPro domain Ribosomal protein L34; (InterPro:IPR000271)
260943_at	AT1G45145	ATH5, ATTRX5, LIV1	1.49586676880789	0.00138534077373462	encodes a cytosolic thioredoxin that reduces disulfide bridges of target proteins by the reversible formation of a disulfide bridge between two neighboring Cys residues present in the active site. Thioredoxins have been found to regulate a variety of biological reactions in prokaryotic and eukaryotic cells., encodes a cytosolic thioredoxin that reduces disulfide bridges of target proteins by the …
260956_at	AT1G06040	STO	-1.22591084695537	0.00232122221254320	Fully complements calcineurin deficient yeast but does not encode a phosphoprotein phosphatase. Sequence has similarities to CONSTANS.
260968_at	AT1G12250		-1.88674242865788	1.98805290272091e-05	thylakoid lumenal protein-related; similar to thylakoid lumenal 15 kDa protein, chloroplast [Arabidopsis thaliana] (TAIR:AT2G44920.2); similar to Os02g0643500 [Oryza sativa (japonica cultivar-group)] (GB:NP_001047560.1); similar to thylakoid lumenal protein-like [Oryza sativa (ISS) [Ostreococcus tauri] (GB:CAL56824.1); contains InterPro domain Pentapeptide repeat; (InterPro:IPR001646)
261020_at	AT1G26390		3.50270206621316	1.4000665843916e-06	FAD-binding domain-containing protein; similar to FAD-binding domain-containing protein [Arabidopsis thaliana] (TAIR:AT1G26410.1); similar to FAD-binding domain-containing protein [Arabidopsis thaliana] (TAIR:AT1G26380.1); similar to FAD-binding domain-containing protein [Arabidopsis thaliana] (TAIR:AT1G26420.1); similar to FAD linked oxidase, N-terminal [Medicago truncatula] (GB:ABD32603.1); con…
261023_at	AT1G12200		2.70332607075176	1.67365885196921e-05	flavin-containing monooxygenase family protein / FMO family protein; similar to flavin-containing monooxygenase family protein / FMO family protein [Arabidopsis thaliana] (TAIR:AT1G62580.1); similar to FMO-like protein [Thellun (GB:ABJ98059.1); contains InterPro domain NAD-binding site; (InterPro:IPR000205); contains InterPro domain Pyridine nucleotide-disulphide oxidoreductase, class I; (InterPr…
261049_at	AT1G01430		-1.11663461217533	0.00220355571451277	similar to unknown protein [Arabidopsis thaliana] (TAIR:AT4G01080.1); similar to unknown protein Cr17 [Brassica napus] (GB:AAX51387.1); contains InterPro domain Protein of unknown function DUF231, plant; (InterPro:IPR004253)
261075_at	AT1G07280		-1.64011175927985	0.000115185734833298	binding; similar to binding [Arabidopsis thaliana] (TAIR:AT2G29670.1); similar to Os05g0447700 [Oryza sativa (japonica cultivar-group)] (GB:NP_001055695.1); similar to Os01g0855200 [Oryza sativa (japonica cultivar-group)] (GB:NP_001044840.1); similar to putative peroxidase [Oryza sativa (japonica cultivar-group)] (GB:AAM93690.1); contains InterPro domain Tetratricopeptide region; (InterPro:IPR013…
261078_at	AT1G07320	RPL4	-1.38815504796567	6.40968564752984e-05	encodes a plastid ribosomal protein L4
261084_at	AT1G07440		-1.24711731352652	0.000287989208823382	oxidoreductase; Identical to Putative tropinone reductase homolog At1g07440 (EC 1.1.1.-) [Arabidopsis Thaliana] (GB:Q9ASX2;GB:Q9LNW5); similar to short-chain dehydrogenase/reductase (SDR) family protein [Arabidopsis thaliana] (TAIR:AT2G29340.1); similar to Os03g0269100 [Oryza sativa (japonica cultivar-group)] (GB:NP_001049677.1); similar to Tropinone reductase, putative, expressed [Oryza sativa (…
261118_at	AT1G75460		-2.19663769058277	1.61948666008947e-06	ATP-dependent protease La (LON) domain-containing protein; similar to ATP-dependent protease La (LON) domain-containing protein [Arabidopsis thaliana] (TAIR:AT1G19740.1); similar to Os07g0509700 [Oryza sativa (japonica cultivar-group)] (GB:NP_001059749.1); similar to hypothetical protein all4335 [Nostoc sp. PCC 7120] (GB:NP_488375.1); contains InterPro domain Peptidase S16, lon N-terminal; (Inter…
261141_at	AT1G19740		-2.69354661448010	8.83016830981045e-07	ATP-dependent protease La (LON) domain-containing protein; similar to ATP-dependent protease La (LON) domain-containing protein [Arabidopsis thaliana] (TAIR:AT1G75460.1); similar to Os07g0509700 [Oryza sativa (japonica cultivar-group)] (GB:NP_001059749.1); similar to hypothetical protein all4335 [Nostoc sp. PCC 7120] (GB:NP_488375.1); similar to COG2802: Uncharacterized protein, similar to the N-…
261143_at	AT1G19770	ATPUP14	-1.50552590871007	0.000456656614338037	Member of a family of proteins related to PUP1, a purine transporter. May be involved in the transport of purine and purine derivatives such as cytokinins, across the plasma membrane.
261149_s_at	AT1G19550, AT1G19570	DHAR1, DHAR1	1.09729462145558	0.000427791559816378	dehydroascorbate reductase, putative; similar to DHAR1 (DEHYDROASCORBATE REDUCTASE), glutathione dehydrogenase (ascorbate) [Arabidopsis thaliana] (TAIR:AT1G19570.1); similar to dehydroascorbate reductase [Zinnia elegans] (GB:BAD27392.1); contains InterPro domain Thioredoxin-like fold; (InterPro:IPR012336); contains InterPro domain Glutathione S-transferase, C-terminal-like; (InterPro:IPR010987); …
261190_at	AT1G32990	PRPL11	-1.17289808189072	0.000374520912036320	mutant has Decreased effective quantum yield of photosystem II; Pale green plants; Reduced growth rate; Plastid Ribosomal Protein L11
261193_at	AT1G32920		-1.17606032399055	0.000248480142692908	similar to unknown protein [Arabidopsis thaliana] (TAIR:AT1G32928.1)
261197_at	AT1G12900	GAPA-2, GAPA-2	-1.70711606687532	1.57496185394308e-05	GAPA-2; glyceraldehyde-3-phosphate dehydrogenase; similar to GAPA (GLYCERALDEHYDE 3-PHOSPHATE DEHYDROGENASE A SUBUNIT), glyceraldehyde-3-phosphate dehydrogenase [Arabidopsis thaliana] (TAIR:AT3G26650.1); similar to glyceraldehyde-3-phosphate dehydrogenase A subunit [Glycine max] (GB:ABA86963.1); similar to Glyceraldehyde-3-phosphate dehydrogenase A, chloroplast precursor (NADP-dependent glycerald…
261206_at	AT1G12800		-1.10268101313073	0.00095281057486133	S1 RNA-binding domain-containing protein; similar to S1 RNA-binding domain-containing protein [Arabidopsis thaliana] (TAIR:AT3G23700.1); similar to putative ribosomal S1 protein (with alternative splicing) [Oryza sativa (japonica cultivar-group)] (GB:AAS07358.1); similar to Os02g0115600 [Oryza sativa (japonica cultivar-group)] (GB:NP_001045672.1); contains InterPro domain Nucleic acid-binding, OB…
261218_at	AT1G20020	ATLFNR2, FNR2	-1.66115105128498	1.78064686548191e-05	Encodes a leaf-type ferredoxin:NADP(H) oxidoreductase. It is present in both chloroplast stroma and thylakoid membranes but is more abundant in the stroma, Encodes a leaf-type ferredoxin:NADP(H) oxidoreductase. It is present in both chloroplast stroma and thylakoid membranes but is more abundant in the stroma
261221_at	AT1G19960		1.21601910911968	0.000125097048005078	similar to transmembrane receptor [Arabidopsis thaliana] (TAIR:AT2G32140.1)
261226_at	AT1G20190	ATEXP11, ATEXPA11, ATHEXP, EXP11	-2.19630540202100	4.70339676953568e-06	member of Alpha-Expansin Gene Family. Naming convention from the Expansin Working Group (Kende et al, 2004. Plant Mol Bio), member of Alpha-Expansin Gene Family. Naming convention from the Expansin Working Group (Kende et al, 2004. Plant Mol Bio), member of Alpha-Expansin Gene Family. Naming convention from the Expansin Working Group (Kende et al, 2004. Plant Mol Bio), member of Alpha-Expansin Ge…
261230_at	AT1G20010	TUB5	-1.81724826569295	2.40106702332661e-05	beta tubulin
261242_at	AT1G32960	ATSBT3.3, SBT3.3	3.08297307389892	1.13077218015659e-05	subtilase family protein; similar to subtilase family protein [Arabidopsis thaliana] (TAIR:AT1G32950.1); similar to subtilase family protein [Arabidopsis thaliana] (TAIR:AT4G10540.1); similar to subtilase family protein [Arabidopsis thaliana] (TAIR:AT1G32940.1); similar to Os09g0530800 [Oryza sativa (japonica cultivar-group)] (GB:NP_001063751.1); similar to Protease-associated PA; Proteinase inhi…
261335_at	AT1G44800		1.50288265019095	0.000106858212182102	nodulin MtN21 family protein; similar to nodulin MtN21 family protein [Arabidopsis thaliana] (TAIR:AT4G08300.1); similar to Os10g0210500 [Oryza sativa (japonica cultivar-group)] (GB:NP_001064323.1); similar to unknown protein [Oryza sativa (japonica cultivar-group)] (GB:AAT58856.1); similar to Os02g0768300 [Oryza sativa (japonica cultivar-group)] (GB:NP_001048238.1); contains InterPro domain Prot…
261338_at	AT1G44920		-1.75569455044587	1.11468937279284e-05	similar to unknown protein [Oryza sativa (japonica cultivar-group)] (GB:AAO38479.1)
261378_at	AT1G18890	ATCDPK1, CPK10	1.47559386931304	7.54304793479003e-05	encodes a calcium-dependent protein kinase whose gene expression is induced by dehydration and high salt. Kinase activity could not be detected in vitro., encodes a calcium-dependent protein kinase whose gene expression is induced by dehydration and high salt. Kinase activity could not be detected in vitro.
261422_at	AT1G18730	NDF6	-1.51759940419208	4.66377420099566e-05	similar to Os02g0744000 [Oryza sativa (japonica cultivar-group)] (GB:NP_001048099.1)
261453_at	AT1G21130		-1.27026914602135	0.00385901199973753	O-methyltransferase, putative; similar to O-methyltransferase, putative [Arabidopsis thaliana] (TAIR:AT1G21120.1); similar to O-methyltransferase, putative [Arabidopsis thaliana] (TAIR:AT1G21100.1); similar to O-methyltransferase, putative [Arabidopsis thaliana] (TAIR:AT1G21110.1); similar to phloroglucinol O-methyltransferase [Rosa chinensis var. spontanea] (GB:BAD18975.1); contains InterPro dom…
261488_at	AT1G14345		-2.01090262304092	7.64803440095815e-06	similar to hypothetical protein 9 [Ipomoea batatas] (GB:AAV88073.1); contains domain ALDO/KETO REDUCTASE (PTHR11732); contains domain ALDO/KETO REDUCTASE RELATED/NUCLEIC ACID BINDING (PTHR11732:SF1)
261518_at	AT1G71695		-1.07393388078628	0.00196428649389873	peroxidase 12 (PER12) (P12) (PRXR6); Identical to Peroxidase 12 precursor (EC 1.11.1.7) (Atperox P12) (PRXR6) (ATP4a) (PER12) [Arabidopsis Thaliana] (GB:Q96520;GB:Q43734); similar to peroxidase, putative [Arabidopsis thaliana] (TAIR:AT4G08770.1); similar to peroxidase [Nicotiana tabacum] (GB:AAK52084.1); contains InterPro domain Haem peroxidase; (InterPro:IPR010255); contains InterPro domain Haem…
261536_at	AT1G01790	ATKEA1, KEA1	-1.73484092885612	9.01490819485515e-05	K efflux antiporter KEA1, K efflux antiporter KEA1
261564_at	AT1G01720	ANAC002, ATAF1	1.31585625628780	0.00461822147018037	belongs to a large family of putative transcriptional activators with NAC domain. Transcript level increases in response to wounding., belongs to a large family of putative transcriptional activators with NAC domain. Transcript level increases in response to wounding.
261684_at	AT1G47400		5.12753993415366	1.44863257818985e-07	similar to unknown protein [Arabidopsis thaliana] (TAIR:AT1G47395.1)
261692_at	AT1G08450	CRT3	1.30728969619087	0.00333356479493765	Encodes calreticulin CRT3.
261695_at	AT1G08520	CHLD, PDE166	-1.23020584248404	0.000114472830524876	CHLD/PDE166 (PIGMENT DEFECTIVE 166); ATP binding / magnesium chelatase/ nucleoside-triphosphatase/ nucleotide binding; Identical to Magnesium-chelatase subunit chlD, chloroplast precursor (EC 6.6.1.1) (Mg-protoporphyrin IX chelatase) (Mg-chelatase subunit D) (CHLD) [Arabidopsis Thaliana] (GB:Q9SJE1;GB:Q9SWY5); similar to CHLI1 (CHLORINA 42), magnesium chelatase [Arabidopsis thaliana] (TAIR:AT4G18…
261746_at	AT1G08380	PSAO	-1.28222250409305	0.000157161696821218	Encodes subunit O of photosystem I.
261751_at	AT1G76080	ATCDSP32, CDSP32	-2.04521227869894	3.58272994399678e-06	ATCDSP32/CDSP32 (CHLOROPLASTIC DROUGHT-INDUCED STRESS PROTEIN OF 32 KD); thiol-disulfide exchange intermediate; similar to ATTRX4 (thioredoxin H-type 4), thiol-disulfide exchange intermediate [Arabidopsis thaliana] (TAIR:AT1G19730.1); similar to CDSP32 protein (Chloroplast Drought-induced Stress Protein of 32kDa) [Solanum tuberosum] (GB:CAA71103.1); contains InterPro domain Thioredoxin-like fold;…
261769_at	AT1G76100	PETE1	-1.05526683369389	0.00231154761856099	plastocyanin; Identical to Plastocyanin minor isoform, chloroplast precursor (PETE) [Arabidopsis Thaliana] (GB:P11490;GB:P93656;GB:Q52K91;GB:Q9SGS3); similar to DRT112 (DNA-damage-repair/toleration protein 112), copper ion binding / electron carrier [Arabidopsis thaliana] (TAIR:AT1G20340.1); similar to plastocyanin (GB:AAA32834.1); contains InterPro domain Plastocyanin; (InterPro:IPR002387); cont…
261788_at	AT1G15980	NDF1	-1.78194585818921	1.46293228794475e-05	similar to Os08g0276100 [Oryza sativa (japonica cultivar-group)] (GB:NP_001061432.1); similar to COG0859: ADP-heptose:LPS heptosyltransferase [Nostoc punctiforme PCC 73102] (GB:ZP_00111141.1); contains domain UDP-Glycosyltransferase/glycogen phosphorylase (SSF53756)
261806_at	AT1G30510	ATRFNR2	1.17090737626591	0.004685357686184	Encodes a root-type ferredoxin:NADP(H) oxidoreductase.
261892_at	AT1G80840	ATWRKY40, WRKY40	-1.95701473121590	0.00647178904961779	Pathogen-induced transcription factor. Binds W-box sequences in vitro. Forms protein complexes with itself and with WRKY40 and WRKY60. Coexpression with WRKY18 or WRKY60 made plants more susceptible to both P. syringae and B. cinerea. WRKY18, WRKY40, and WRKY60 have partially redundant roles in response to the hemibiotrophic bacterial pathogen Pseudomonas syringae and the necrotrophic fungal path…
261948_at	AT1G64680		-1.92972656933265	6.53719197103452e-06	similar to unknown protein [Arabidopsis thaliana] (TAIR:AT1G03055.1); similar to hypothetical protein LOC_Os11g37650 [Oryza sativa (japonica cultivar-group)] (GB:ABA94460.1); similar to Os08g0114100 [Oryza sativa (japonica cultivar-group)] (GB:NP_001060847.1)
261954_at	AT1G64510		-1.29910673428402	5.04907626472758e-05	ribosomal protein S6 family protein; Identical to 30S ribosomal protein S6 alpha, chloroplast precursor (RPS6) [Arabidopsis Thaliana] (GB:Q8VY91;GB:Q9SGW4); similar to 30S ribosomal protein S6 alpha, chloroplast precursor [Contains: 30S ribosomal protein S6 beta; 30S ribosomal protein S6 gamma; 30S ribosomal protein S6 delta; 30S ribosomal protein S6 epsilon] (GB:P82403); contains InterPro domain…
261956_at	AT1G64590		-1.06381397958619	0.00709398692032598	short-chain dehydrogenase/reductase (SDR) family protein; similar to short-chain dehydrogenase/reductase (SDR) family protein [Arabidopsis thaliana] (TAIR:AT4G24050.1); similar to Os06g0129100 [Oryza sativa (japonica cultivar-group)] (GB:NP_001056678.1); similar to Short-chain dehydrogenase/reductase SDR [Medicago truncatula] (GB:ABE79697.1); similar to Os03g0115700 [Oryza sativa (japonica cultiv…
262010_at	AT1G35612		-1.56276122127924	3.64631515048640e-05	pseudogene of Ulp1 protease family protein
262029_at	AT1G35680		-1.24802520377439	0.000244439815636564	50S ribosomal protein L21, chloroplast / CL21 (RPL21); Identical to 50S ribosomal protein L21, chloroplast precursor (CL21) (RPL21) [Arabidopsis Thaliana] (GB:P51412;GB:Q9SMM2); similar to NFD1 (NUCLEAR FUSION DEFECTIVE 1), structural constituent of ribosome [Arabidopsis thaliana] (TAIR:AT4G30930.1); similar to Os02g0259600 [Oryza sativa (japonica cultivar-group)] (GB:NP_001046479.1); similar to …
262072_at	AT1G59590	ZCF37	1.75498344659507	5.37525108475515e-05	ZCF37 mRNA, complete cds
262094_at	AT1G56110	NOP56	1.02042445664898	0.000835874700006678	NOP56-like protein
262118_at	AT1G02850	BGLU11, BGLU11	2.75574862899862	1.89949646944568e-05	glycosyl hydrolase family 1 protein; similar to glycosyl hydrolase family 1 protein [Arabidopsis thaliana] (TAIR:AT4G22100.1); similar to Glycoside hydrolase, family 1 [Medicago truncatula] (GB:ABE85054.1); contains InterPro domain 6-phospho-beta-galactosidase, eukaryotic; (InterPro:IPR011580); contains InterPro domain Glycoside hydrolase, family 1; (InterPro:IPR001360), glycosyl hydrolase family…
262119_s_at	AT1G02920, AT1G02930	ATGSTF7, ATGSTF8, GST11, GSTF7, ATGSTF3, ATGSTF6, ERD11, GST1, GSTF6	3.58718383955999	3.18488638872777e-06	Encodes glutathione transferase belonging to the phi class of GSTs. Naming convention according to Wagner et al. (2002)., Encodes glutathione transferase belonging to the phi class of GSTs. Naming convention according to Wagner et al. (2002)., Encodes glutathione transferase belonging to the phi class of GSTs. Naming convention according to Wagner et al. (2002)., Encodes glutathione transferase b…
262128_at	AT1G52690		3.53591406368830	0.000158966610139897	late embryogenesis abundant protein, putative / LEA protein, putative; similar to late embryogenesis abundant protein, putative / LEA protein, putative [Arabidopsis thaliana] (TAIR:AT3G15670.1); similar to late embryogenesis-abundant protein [Chorispora bungeana] (GB:AAV67892.1); contains InterPro domain Late embryogenesis abundant protein; (InterPro:IPR004238)
262137_at	AT1G77920		1.52027770967513	0.00405566471977144	bZIP family transcription factor; Identical to Transcription factor TGA7 (AtbZIP50) (TGA7) [Arabidopsis Thaliana] (GB:Q93ZE2;GB:Q9SH09); similar to TGA3 (TGA1a-related gene 3), DNA binding / calmodulin binding / transcription factor [Arabidopsis thaliana] (TAIR:AT1G22070.1); similar to TGA-type basic leucine zipper protein TGA1.1 [Phaseolus vulgaris] (GB:AAK84888.1); contains InterPro domain Euka…
262151_at	AT1G52510		-1.83908049329165	6.04117161767051e-06	hydrolase, alpha/beta fold family protein; similar to hydrolase, alpha/beta fold family protein [Arabidopsis thaliana] (TAIR:AT4G12830.1); similar to Alpha/beta hydrolase fold [Medicago truncatula] (GB:ABE77901.1); contains InterPro domain Esterase/lipase/thioesterase; (InterPro:IPR000379); contains InterPro domain Alpha/beta hydrolase fold-1; (InterPro:IPR000073); contains InterPro domain Epoxid…
262162_at	AT1G78020		-1.33130585060610	0.00117095457847217	senescence-associated protein-related; similar to senescence-associated protein-related [Arabidopsis thaliana] (TAIR:AT1G22160.1); similar to Os06g0223700 [Oryza sativa (japonica cultivar-group)] (GB:NP_001057184.1); similar to unknown protein [Oryza sativa (japonica cultivar-group)] (GB:BAD25910.1); similar to Os08g0407600 [Oryza sativa (japonica cultivar-group)] (GB:NP_001061776.1); contains In…
262168_at	AT1G74730		-1.1754788896684	0.00172471506090575	similar to unknown protein [Arabidopsis thaliana] (TAIR:AT5G08050.1); similar to Os12g0575000 [Oryza sativa (japonica cultivar-group)] (GB:NP_001067105.1); similar to Os01g0585300 [Oryza sativa (japonica cultivar-group)] (GB:NP_001043425.1); contains InterPro domain Protein of unknown function DUF1118; (InterPro:IPR009500)
262172_at	AT1G74970	RPS9, TWN3	-1.35969738376913	0.000177248068044990	ribosomal protein S9, nuclear encoded component of the chloroplast ribosome, ribosomal protein S9, nuclear encoded component of the chloroplast ribosome
262202_at	AT2G01110	APG2, PGA2, TATC, UNE3	-1.31510110939515	0.000194870441604747	mutant is Albino and pale green; Chloroplast Protein Translocation (tatC), mutant is Albino and pale green; Chloroplast Protein Translocation (tatC), mutant is Albino and pale green; Chloroplast Protein Translocation (tatC), mutant is Albino and pale green; Chloroplast Protein Translocation (tatC)
262229_at	AT1G68620		3.52426096668781	4.55423917355073e-06	similar to unknown protein [Arabidopsis thaliana] (TAIR:AT5G16080.1); similar to CXE carboxylesterase [Actinidia deliciosa] (GB:ABB89015.1); contains InterPro domain Esterase/lipase/thioesterase; (InterPro:IPR000379); contains InterPro domain Alpha/beta hydrolase fold-3; (InterPro:IPR013094)
262235_at	AT1G48350		-1.00576956620388	0.000715333414420901	ribosomal protein L18 family protein; Identical to 50S ribosomal protein L18, chloroplast precursor (CL18) (RPL18) [Arabidopsis Thaliana] (GB:Q9SX68); similar to ribosomal protein L18 family protein [Arabidopsis thaliana] (TAIR:AT1G14205.1); similar to Os03g0828100 [Oryza sativa (japonica cultivar-group)] (GB:NP_001051775.1); similar to 50S ribosomal protein L18, chloroplast precursor, putative, …
262259_s_at	AT1G53870, AT1G53890		-1.67897990873347	0.0009556098853855	similar to unknown protein [Arabidopsis thaliana] (TAIR:AT1G53890.1); similar to Protein of unknown function DUF567 [Medicago truncatula] (GB:ABE86462.1); contains InterPro domain Protein of unknown function DUF567; (InterPro:IPR007612), similar to unknown protein [Arabidopsis thaliana] (TAIR:AT1G53890.2); similar to Protein of unknown function DUF567 [Medicago truncatula] (GB:ABE86462.1); contai…
262281_at	AT1G68570		4.09164819651764	9.53001731465837e-07	proton-dependent oligopeptide transport (POT) family protein; similar to proton-dependent oligopeptide transport (POT) family protein [Arabidopsis thaliana] (TAIR:AT3G54140.1); similar to Os06g0264500 [Oryza sativa (japonica cultivar-group)] (GB:NP_001057335.1); similar to nitrite transporter [Cucumis sativus] (GB:CAA93316.2); contains InterPro domain TGF-beta receptor, type I/II extracellular re…
262288_at	AT1G70760	CRR23	-1.90778323840293	9.95204529626132e-06	inorganic carbon transport protein-related; similar to NADH dehydrogenase subunit [Thermosynechococcus elongatus BP-1] (GB:NP_681495.1); similar to Os05g0348100 [Oryza sativa (japonica cultivar-group)] (GB:NP_001055267.1)
262304_at	AT1G70890	MLP43	-1.38798818741532	5.08084843736012e-05	major latex protein-related / MLP-related; Identical to MLP-like protein 43 (MLP43) [Arabidopsis Thaliana] (GB:Q9SSK5); similar to MLP28 (MLP-LIKE PROTEIN 28) [Arabidopsis thaliana] (TAIR:AT1G70830.3); similar to major latex-like protein [Prunus persica] (GB:AAK14060.1); contains InterPro domain Bet v I allergen; (InterPro:IPR000916)
262309_at	AT1G70820		-2.4266895358556	1.70579137434134e-06	phosphoglucomutase, putative / glucose phosphomutase, putative; similar to phosphoglucosamine mutase family protein [Arabidopsis thaliana] (TAIR:AT5G17530.2); similar to Os06g0476200 [Oryza sativa (japonica cultivar-group)] (GB:NP_001057639.1); similar to phosphoglucomutase [Spinacia oleracea] (GB:CAA53507.1); contains InterPro domain Phosphoglucomutase/phosphomannomutase alpha/beta/alpha domain …
262314_at	AT1G70810		1.30372606898407	0.000100323661181171	C2 domain-containing protein; similar to C2 domain-containing protein [Arabidopsis thaliana] (TAIR:AT1G70800.1); similar to C2 [Medicago truncatula] (GB:ABE81436.1); contains InterPro domain C2; (InterPro:IPR000008); contains InterPro domain C2 calcium/lipid-binding region, CaLB; (InterPro:IPR008973)
262317_at	AT2G48140	EDA4	1.01650952862482	0.0211566478958433	EDA4 (embryo sac development arrest 4); lipid binding; similar to protease inhibitor/seed storage/lipid transfer protein (LTP) family protein [Arabidopsis thaliana] (TAIR:AT3G22620.1); similar to Plant lipid transfer/seed storage/trypsin-alpha amylase inhibitor [Medicago truncatula] (GB:ABE87134.1); contains InterPro domain Plant lipid transfer/seed storage/trypsin-alpha amylase inhibitor; (Inter…
262368_at	AT1G73060		-1.30311305980040	0.000156519430009337	similar to unknown protein [Arabidopsis thaliana] (TAIR:AT5G48790.1); similar to unnamed protein product [Ostreococcus tauri] (GB:CAL50320.1); similar to Os02g0117100 [Oryza sativa (japonica cultivar-group)] (GB:NP_001045684.1)
262382_at	AT1G72920		-1.86612669733902	0.00316828274702951	disease resistance protein (TIR-NBS class), putative; similar to disease resistance protein (TIR-NBS class), putative [Arabidopsis thaliana] (TAIR:AT1G72940.1); similar to TMV resistance protein N (GB:Q40392); contains InterPro domain Toll-Interleukin receptor; (InterPro:IPR000157)
262383_at	AT1G72940		-1.70651299082049	4.83851375804256e-05	disease resistance protein (TIR-NBS class), putative; similar to disease resistance protein (TIR-NBS class), putative [Arabidopsis thaliana] (TAIR:AT1G72950.1); similar to resistance gene analog PU3 [Helianthus annuus] (GB:AAL07535.1); contains InterPro domain Disease resistance protein; (InterPro:IPR000767); contains InterPro domain Toll-Interleukin receptor; (InterPro:IPR000157)
262399_at	AT1G49500		-1.44798808160080	4.12418349142047e-05	similar to unknown protein [Arabidopsis thaliana] (TAIR:AT3G19030.1)
262418_at	AT1G50320	ATHX, ATX	-1.10501946430801	0.000923611265200931	encodes a prokaryotic thioredoxin, encodes a prokaryotic thioredoxin
262456_at	AT1G11260	ATSTP1, ATSTP1, STP1, STP1	-2.28394090447311	1.86266349384350e-05	Encodes a H+/hexose cotransporter., Encodes a H+/hexose cotransporter., Encodes a H+/hexose cotransporter., Encodes a H+/hexose cotransporter.
262473_at	AT1G50250	FTSH1	-1.24365245135365	0.000104947800831566	encodes an FTSH protease that is localized to the chloroplast. Involved in the D1 repair cycle of Photosystem II. FtsH1 and FtsH5 are interchangeable in thylakoid membranes.
262483_at	AT1G17220	FUG1	-1.39855070661467	6.11312045927345e-05	translation initiation factor IF-2, chloroplast, putative; Identical to Translation initiation factor IF-2, chloroplast precursor [Arabidopsis Thaliana] (GB:Q9SHI1); similar to translation initiation factor IF-2, mitochondrial, putative [Arabidopsis thaliana] (TAIR:AT4G11160.1); similar to translation initiation factor IF-2 Small GTP-binding protein domain [Synechococcus elongatus PCC 7942] (GB:Y…
262488_at	AT1G21830		-1.31096874762688	0.000617207926345164	similar to unknown protein [Arabidopsis thaliana] (TAIR:AT1G44608.1); similar to Os04g0690500 [Oryza sativa (japonica cultivar-group)] (GB:NP_001054352.1); similar to CAA30371.1 protein [Oryza sativa] (GB:CAB53474.1); similar to H0814G11.20 [Oryza sativa (indica cultivar-group)] (GB:CAJ86353.1)
262503_at	AT1G21670		1.72340586759956	1.21269781771458e-05	similar to unknown protein [Arabidopsis thaliana] (TAIR:AT1G21680.1); similar to WD40 domain protein beta Propeller [Solibacter usitatus Ellin6076] (GB:YP_828764.1); similar to Os03g0840200 [Oryza sativa (japonica cultivar-group)] (GB:NP_001051846.1); similar to Os07g0638100 [Oryza sativa (japonica cultivar-group)] (GB:NP_001060406.1); contains InterPro domain WD40-like Beta Propeller; (InterPro:…
262504_at	AT1G21750	ATPDI5, ATPDIL1-1, PDI5	1.22651535949401	0.00250469930110860	Encodes a protein disulfide isomerase-like (PDIL) protein, a member of a multigene family within the thioredoxin (TRX) superfamily; isoform contains non-consensus GA donor splice site at intron 9, Encodes a protein disulfide isomerase-like (PDIL) protein, a member of a multigene family within the thioredoxin (TRX) superfamily; isoform contains non-consensus GA donor splice site at intron 9, Encod…
262517_at	AT1G17180	ATGSTU25	1.82438954594948	0.00545498695820769	Encodes glutathione transferase belonging to the tau class of GSTs. Naming convention according to Wagner et al. (2002).
262518_at	AT1G17170	ATGSTU24, GST	2.08046155294584	0.000316177726659595	Encodes glutathione transferase belonging to the tau class of GSTs. Naming convention according to Wagner et al. (2002)., Encodes glutathione transferase belonging to the tau class of GSTs. Naming convention according to Wagner et al. (2002).
262557_at	AT1G31330	PSAF	-1.88499511606136	5.44314180074152e-05	Encodes subunit F of photosystem I.
262612_at	AT1G14150		-2.19703253589937	3.04095942454148e-06	oxygen evolving enhancer 3 (PsbQ) family protein; similar to PSBQ/PSBQ-2 (photosystem II subunit Q-2), calcium ion binding [Arabidopsis thaliana] (TAIR:AT4G05180.1); similar to Putative oxygen evolving enhancer protein 3, identical [Solanum demissum] (GB:AAW28572.1); contains InterPro domain Photosystem II oxygen evolving complex protein PsbQ; (InterPro:IPR008797), oxygen evolving enhancer 3 (Psb…
262629_at	AT1G06460	ACD31.2, ACD32.1	-1.10269205457685	0.000136142378036547	ACD32.1 encodes an alpha-crystallin domain containing protein with homology to small heat shock proteins., ACD32.1 encodes an alpha-crystallin domain containing protein with homology to small heat shock proteins.
262632_at	AT1G06680	OEE2, PSBP-1, PSII-P	-1.31247533088592	0.000865922074617266	Encodes a 23 kD extrinsic protein that is part of photosystem II and participates in the regulation of oxygen evolution., Encodes a 23 kD extrinsic protein that is part of photosystem II and participates in the regulation of oxygen evolution., Encodes a 23 kD extrinsic protein that is part of photosystem II and participates in the regulation of oxygen evolution.
262645_at	AT1G62750	ATSCO1, ATSCO1/CPEF-G, SCO1	-1.30679678723504	8.83584221647305e-05	Nuclear encoded protein consists of the five domains conserved in EF-G proteins, with two GTP-binding sites in the first domain, and an additional transit peptide at the N-terminus. Localized in chloroplasts. Point mutation results in a delay in the onset of germination. At early developmental stage embryos still contain undifferentiated proplastids. The greening of cotyledons is severely impaire…
262657_at	AT1G14210		1.38300396116210	0.000478308719959701	ribonuclease T2 family protein; similar to ribonuclease T2 family protein [Arabidopsis thaliana] (TAIR:AT1G14220.1); similar to wounding-induced ribonuclease gene (GB:AAC49326.1); contains InterPro domain Ribonuclease T2; (InterPro:IPR001568)
262682_at	AT1G75900		2.576186549618	8.07011523221904e-05	family II extracellular lipase 3 (EXL3); similar to family II extracellular lipase 1 (EXL1) [Arabidopsis thaliana] (TAIR:AT1G75880.2); similar to Lipolytic enzyme, G-D-S-L [Medicago truncatula] (GB:ABE88162.1); contains InterPro domain Lipolytic enzyme, G-D-S-L; (InterPro:IPR001087); contains InterPro domain 5&apos; (InterPro:IPR006179); contains InterPro domain Lipolytic enzyme, G-D-S-L, active …
262693_at	AT1G62780		-1.21391978642872	0.000145066796650378	similar to B0616E02-H0507E05.5 [Oryza sativa (indica cultivar-group)] (GB:CAH67829.1)
262784_at	AT1G10760	GWD, GWD1, SEX1, SOP, SOP1	-1.03893089633522	0.000682389901211162	Encodes an &#945;-glucan, water dikinase required for starch degradation. Involved in cold-induced freezing tolerance. Mutations that eliminate the GWD protein or affect the dikinase domain of the enzyme dramatically reduce both the amount of phosphate in the amylopectin and the rate of starch degradation. Mature leaves of these mutants accumulate amounts of starch up to seven times greater than …
262832_s_at	AT1G14870, AT1G14880		2.57771002389342	0.000247767071904879	similar to unknown protein [Arabidopsis thaliana] (TAIR:AT5G35525.1); similar to Os02g0579800 [Oryza sativa (japonica cultivar-group)] (GB:NP_001047231.1); similar to Uncharacterized Cys-rich domain [Medicago truncatula] (GB:ABE80519.1); similar to Os03g0830500 [Oryza sativa (japonica cultivar-group)] (GB:NP_001051787.1); contains InterPro domain Protein of unknown function Cys-rich; (InterPro:IP…
262878_at	AT1G64770	NDF2	-1.44925788174065	0.000114969932153365	similar to unknown protein [Arabidopsis thaliana] (TAIR:AT1G55370.2); similar to Os03g0158300 [Oryza sativa (japonica cultivar-group)] (GB:NP_001049021.1); similar to Hypothetical protein [Oryza sativa (japonica cultivar-group)] (GB:AAN06836.1); contains InterPro domain Galactose mutarotase-like; (InterPro:IPR011013)
262879_at	AT1G64860	RPOD1, SIG1, SIG2, SIGA, SIGB	-1.26998321652387	0.000271369454180009	Subunit of chloroplast RNA polymerase, confers the ability to recognize promoter sequences on the core enzyme, Subunit of chloroplast RNA polymerase, confers the ability to recognize promoter sequences on the core enzyme, Subunit of chloroplast RNA polymerase, confers the ability to recognize promoter sequences on the core enzyme, Subunit of chloroplast RNA polymerase, confers the ability to reco…
262884_at	AT1G64720	CP5	-2.49540403525759	6.06750760872629e-05	membrane related protein CP5
262913_at	AT1G59960		1.21678541372358	0.00211271763555835	aldo/keto reductase, putative; similar to aldo/keto reductase, putative [Arabidopsis thaliana] (TAIR:AT1G59950.1); similar to reductase 2 [Hydrangea macrophylla] (GB:AAR89808.1); contains InterPro domain Aldo/keto reductase; (InterPro:IPR001395)
262930_at	AT1G65690		2.62867647744442	0.000137241964518846	harpin-induced protein-related / HIN1-related / harpin-responsive protein-related; similar to NHL25 (NDR1/HIN1-LIKE 25) [Arabidopsis thaliana] (TAIR:AT5G36970.1); similar to Os04g0677300 [Oryza sativa (japonica cultivar-group)] (GB:NP_001054263.1); similar to unknown pollen protein [Petunia integrifolia subsp. inflata] (GB:AAS90599.1); contains InterPro domain Harpin-induced 1; (InterPro:IPR01084…
262939_s_at	AT1G16300, AT1G79530	GAPCP-2, GAPCP-1	1.53420165373656	0.000871241512480852	GAPCP-2; glyceraldehyde-3-phosphate dehydrogenase; similar to GAPCP-1, glyceraldehyde-3-phosphate dehydrogenase [Arabidopsis thaliana] (TAIR:AT1G79530.1); similar to glyceraldehyde-3-phosphate dehydrogenase [Capsicum annuum] (GB:CAC80377.1); contains InterPro domain Glyceraldehyde 3-phosphate dehydrogenase-like; (InterPro:IPR011596); contains InterPro domain Glyceraldehyde-3-phosphate dehydrogena…
262954_at	AT1G54500		-1.67940721784903	2.45076060525646e-05	rubredoxin family protein; similar to putative rubredoxin [Musa acuminata] (GB:ABI23729.1); similar to Os08g0323400 [Oryza sativa (japonica cultivar-group)] (GB:NP_001061541.1); contains InterPro domain Rubredoxin; (InterPro:IPR001052); contains InterPro domain Rubredoxin-type Fe(Cys)4 protein; (InterPro:IPR004039)
262955_at	AT1G54520		-1.18633462951105	0.000241819922040987	similar to unknown protein [Arabidopsis thaliana] (TAIR:AT5G57345.1); similar to unknown protein [Oryza sativa (japonica cultivar-group)] (GB:AAO19365.1); contains InterPro domain Protein of unknown function DUF1517; (InterPro:IPR010903)
262970_at	AT1G75690		-2.89587058322794	2.80776300351632e-06	chaperone protein dnaJ-related; similar to Os03g0244000 [Oryza sativa (japonica cultivar-group)] (GB:NP_001049532.1); contains domain Cysteine-rich domain of the chaperone protein DnaJ. (SSF57938); contains domain no description (G3D.2.10.230.10)
262986_at	AT1G23390		-1.62362684252216	0.000133739714713551	kelch repeat-containing F-box family protein; similar to F-box family protein [Arabidopsis thaliana] (TAIR:AT3G24760.1); similar to Os09g0292900 [Oryza sativa (japonica cultivar-group)] (GB:NP_001062790.1); similar to kelch repeat-containing F-box-like protein [Oryza sativa (japonica cultivar-group)] (GB:BAD19847.1); contains InterPro domain Cyclin-like F-box; (InterPro:IPR001810); contains Inter…
262988_at	AT1G23310	AOAT1, GGT1	-1.46236912835418	5.43995282573185e-05	Identified by cloning the gene that corresponded to a purified protein having glyoxylate aminotransferase activity. Localized to the peroxisome and thought to be involved in photorespiration/ metabolic salvage pathway., Identified by cloning the gene that corresponded to a purified protein having glyoxylate aminotransferase activity. Localized to the peroxisome and thought to be involved in photo…
263034_at	AT1G24020	MLP423	1.09830451721892	0.000175304550246364	Bet v I allergen family protein; Identical to MLP-like protein 423 (MLP423) [Arabidopsis Thaliana] (GB:Q93VR4;GB:Q8L9L8;GB:Q9LR93); similar to MLP34 (MLP-LIKE PROTEIN 34) [Arabidopsis thaliana] (TAIR:AT1G70850.3); similar to Bet v I allergen [Medicago truncatula] (GB:ABE83209.1); contains InterPro domain Bet v I allergen; (InterPro:IPR000916)
263046_at	AT2G05380	GRP3S	2.28430203510059	2.74963754241485e-06	glycine-rich protein 3 short isoform (GRP3S) mRNA, complete
263048_s_at	AT2G05310, AT4G13500		-1.71800369040532	1.39381491836063e-05	similar to unknown protein [Arabidopsis thaliana] (TAIR:AT4G13500.1); similar to Os03g0595300 [Oryza sativa (japonica cultivar-group)] (GB:NP_001050596.1); similar to hypothetical protein MA4_112I10.24 [Musa acuminata] (GB:ABF70151.1), similar to unknown protein [Arabidopsis thaliana] (TAIR:AT2G05310.1); similar to Os03g0595300 [Oryza sativa (japonica cultivar-group)] (GB:NP_001050596.1); similar…
263063_s_at	AT2G18140, AT2G18150		2.13900612137501	0.000250912503032828	peroxidase, putative; Identical to Peroxidase 14 precursor (EC 1.11.1.7) (Atperox P14) (PER14) [Arabidopsis Thaliana] (GB:Q9SI17); similar to peroxidase, putative [Arabidopsis thaliana] (TAIR:AT2G18150.1); similar to hypothetical protein [Thellun (GB:ABB45838.1); contains InterPro domain Haem peroxidase; (InterPro:IPR010255); contains InterPro domain Haem peroxidase, plant/fungal/bacterial; (Inte…
263114_at	AT1G03130	PSAD-2	-2.28402404653789	2.12784679063359e-05	Encodes a protein predicted by sequence similarity with spinach PsaD to be photosystem I reaction center subunit II (PsaD2)
263134_at	AT1G78570	ATRHM1, RHM1, ROL1	1.01671037353579	0.000222482838380072	Encodes a UDP-L-Rhamnose synthase involved in the biosynthesis of rhamnose, a major monosaccharide component of pectin. Catalyzes the conversion of UDP-D-Glc to UDP-L-Rha. The dehydrogenase domain of RHM1 was shown to catalyze the conversion of UDP-D-Glc to the reaction intermediate UDP-4-keto-6-deoxy-D-Glc using recombinant protein assay but the activity of the full-length protein was not determ…
263137_at	AT1G78660	ATGGH1	1.23509701865427	0.000170635863552657	The Arabidopsis protein AtGGH1 is a gamma-glutamyl hydrolase cleaving pentaglutamates to yield di- and triglutamates. The enzyme is involved in the tetrahydrofolate metabolism and located to the vacuole.
263142_at	AT1G65230		-2.42552224443372	3.87593000066468e-06	similar to hypothetical protein MtrDRAFT_AC148171g2v1 [Medicago truncatula] (GB:ABE89789.1)
263153_s_at	AT1G54000, AT1G54010		1.02750159813863	0.00945997379210374	myrosinase-associated protein, putative; similar to myrosinase-associated protein, putative [Arabidopsis thaliana] (TAIR:AT1G54010.1); similar to myrosinase-associated protein [Brassica napus] (GB:CAA71238.1); contains InterPro domain Lipolytic enzyme, G-D-S-L; (InterPro:IPR001087), myrosinase-associated protein, putative; similar to myrosinase-associated protein, putative [Arabidopsis thaliana] …
263157_at	AT1G54100	ALDH7B4	1.08993771134384	0.00363426416163252	Aldehyde dehydrogenase
263184_at	AT1G05560	UGT1, UGT75B1	1.11971286373815	0.00954232965906043	A UDP-glucose transferase localized in the phragmoplast. It has been co-purified with the callose synthase complex and may transfer UDP-glucose from sucrose synthase to the callose synthase and thus help form a substrate channel for the synthesis of callose at the forming cell plate. Induced by salicylic acid. Independent of NPR1 for their induction by salicylic acid. UGT1 encodes a protein with …
263216_s_at	AT1G30720, AT1G30730		1.36859933585728	0.000165865630995834	FAD-binding domain-containing protein; similar to FAD-binding domain-containing protein [Arabidopsis thaliana] (TAIR:AT1G30730.1); similar to FAD linked oxidase, N-terminal [Medicago truncatula] (GB:ABD32603.1); contains InterPro domain FAD linked oxidase, N-terminal; (InterPro:IPR006094); contains InterPro domain Berberine/berberine-like; (InterPro:IPR012951), FAD-binding domain-containing prote…
263228_at	AT1G30700		3.06644925495785	0.000177034194213511	FAD-binding domain-containing protein; similar to FAD-binding domain-containing protein [Arabidopsis thaliana] (TAIR:AT4G20830.2); similar to carbohydrate oxidase [Lactuca sativa] (GB:AAL77102.1); contains InterPro domain FAD linked oxidase, N-terminal; (InterPro:IPR006094); contains InterPro domain Four-helical cytokine; (InterPro:IPR009079); contains InterPro domain Berberine/berberine-like; (I…
263345_s_at	AT2G05070, AT2G05100	LHCB2, LHCB2.2, LHCB2, LHCB2.1	-1.9419350656019	2.54263115681214e-05	Encodes Lhcb2.2. Belongs to the Lhc super-gene family encodes the light-harvesting chlorophyll a/b-binding (LHC) proteins that constitute the antenna system of the photosynthetic apparatus., Encodes Lhcb2.2. Belongs to the Lhc super-gene family encodes the light-harvesting chlorophyll a/b-binding (LHC) proteins that constitute the antenna system of the photosynthetic apparatus., Lhcb2.1 protein e…
263350_at	AT2G13360	AGT, AGT1	-2.00577569250209	1.43805069767285e-05	Encodes a peroxisomal photorespiratory enzyme that catalyzes transamination reactions with multiple substrates. It is involved in photorespiration., Encodes a peroxisomal photorespiratory enzyme that catalyzes transamination reactions with multiple substrates. It is involved in photorespiration.
263404_s_at	AT2G04090, AT2G04100		1.54787697281388	0.000137538308306229	MATE efflux family protein; similar to ATDTX1, antiporter/ multidrug efflux pump/ multidrug transporter/ transporter [Arabidopsis thaliana] (TAIR:AT2G04040.1); similar to MATE efflux family protein [Arabidopsis thaliana] (TAIR:AT2G04050.1); similar to MATE efflux family protein [Arabidopsis thaliana] (TAIR:AT2G04100.1); similar to Multi antimicrobial extrusion protein MatE [Medicago truncatula] (…
263475_at	AT2G31945		1.86209690848161	7.65107104017446e-06	similar to unknown protein [Arabidopsis thaliana] (TAIR:AT1G05575.1); similar to hypothetical protein [Oryza sativa (japonica cultivar-group)] (GB:BAD38225.1); similar to Os06g0207200 [Oryza sativa (japonica cultivar-group)] (GB:NP_001057099.1); similar to Os02g0774200 [Oryza sativa (japonica cultivar-group)] (GB:NP_001048273.1)
263478_at	AT2G31880		1.06943203659754	0.00319211683520018	leucine-rich repeat transmembrane protein kinase, putative; similar to leucine-rich repeat transmembrane protein kinase, putative [Arabidopsis thaliana] (TAIR:AT2G33170.1); similar to receptor-like protein kinase [Nicotiana tabacum] (GB:BAC07504.2); contains InterPro domain Protein kinase-like; (InterPro:IPR011009); contains InterPro domain Leucine-rich repeat; (InterPro:IPR001611); contains Inte…
263497_at	AT2G42540	COR15, COR15A	2.7504597193286	0.000222172017523689	A cold-regulated gene whose product is targeted to the chloroplast and constitutive expression increases freezing tolerance in protoplasts in vitro and chloroplasts in vivo. NMR and x-ray diffraction studies suggest that COR15a alters the intrinsic curvature of the inner membrane of chloroplast envelope., A cold-regulated gene whose product is targeted to the chloroplast and constitutive expressi…
263517_at	AT2G21620	RD2	1.03287045792638	0.000349228393983336	Encodes gene that is induced in response to dessication; mRNA expression is seen 10 and 24 hrs after start of dessication treatment.
263624_at	AT2G04700		-1.0630697430742	0.000862090796791268	ferredoxin thioredoxin reductase catalytic beta chain family protein; similar to Ferredoxin-thioredoxin reductase catalytic chain, chloroplast precursor (FTR-C) (GB:O49856); contains InterPro domain Ferredoxin thioredoxin reductase, beta chain; (InterPro:IPR004209)
263656_at	AT1G04240	IAA3, SHY2	-1.18512363704693	0.00209541327476983	SHY2/IAA3 regulates multiple auxin responses in roots. It is induced rapidly by IAA, and has been shown to be phosphorylated by oat phytochrome A in vitro., SHY2/IAA3 regulates multiple auxin responses in roots. It is induced rapidly by IAA, and has been shown to be phosphorylated by oat phytochrome A in vitro.
263676_at	AT1G09340	CRB, CSP41B	-1.59827649812543	0.000155604017284770	catalytic/ coenzyme binding; similar to mRNA-binding protein, putative [Arabidopsis thaliana] (TAIR:AT3G63140.1); similar to 38 kDa ribosome-associated protein precursor [Chlamydomonas reinhardtii] (GB:AAO22242.1); similar to Os12g0420200 [Oryza sativa (japonica cultivar-group)] (GB:NP_001066657.1); contains InterPro domain NAD-dependent epimerase/dehydratase; (InterPro:IPR001509), catalytic/ coe…
263678_at	AT1G04420		-1.22220784464626	0.000272105530316848	aldo/keto reductase family protein; similar to KAB1 (POTASSIUM CHANNEL BETA SUBUNIT), potassium channel [Arabidopsis thaliana] (TAIR:AT1G04690.1); similar to Aldo/keto reductase [Medicago truncatula] (GB:ABE91742.1); contains InterPro domain Aldo/keto reductase; (InterPro:IPR001395)
263737_at	AT1G60010		-1.63673464133251	0.000120635256425245	similar to unknown protein [Arabidopsis thaliana] (TAIR:AT1G10530.1); similar to T10O24.15, related [Lycopersicon esculentum] (GB:AAX95759.1)
263761_at	AT2G21330		-1.67033361315159	4.26616586875845e-05	fructose-bisphosphate aldolase, putative; similar to fructose-bisphosphate aldolase, putative [Arabidopsis thaliana] (TAIR:AT4G38970.1); similar to plastidic aldolase NPALDP1 [Nicotiana paniculata] (GB:BAA77604.1); similar to latex plastidic aldolase-like protein [Hevea brasiliensis] (GB:AAM46780.1); similar to plastidic aldolase [Nicotiana paniculata] (GB:BAA77603.1); contains InterPro domain Fr…
263763_at	AT2G21385		-1.23363969215778	0.00106794514152495	similar to Os09g0531100 [Oryza sativa (japonica cultivar-group)] (GB:NP_001063753.1); similar to conserved hypothetical protein [Medicago truncatula] (GB:ABE89529.1)
263807_at	AT2G04400		1.07776381662825	0.00243940897389126	indole-3-glycerol phosphate synthase (IGPS); Identical to Indole-3-glycerol phosphate synthase, chloroplast precursor (EC 4.1.1.48) (IGPS) [Arabidopsis Thaliana] (GB:P49572;GB:Q8LBV5;GB:Q9SJC9); similar to indole-3-glycerol phosphate synthase, putative [Arabidopsis thaliana] (TAIR:AT5G48220.1); similar to indole-3-glycerol phosphate synthase (GB:AAA60380.1); contains InterPro domain Ribulose-phos…
263831_at	AT2G40300	ATFER4	-2.1821572908384	0.000132664166601795	ATFER4 (FERRITIN 4); ferric iron binding; Identical to Ferritin-4, chloroplast precursor (EC 1.16.3.1) (FER4) [Arabidopsis Thaliana] (GB:Q9S756;GB:Q8WHW5); similar to ATFER3 (FERRITIN 3), ferric iron binding [Arabidopsis thaliana] (TAIR:AT3G56090.1); similar to ferritin [Chorispora bungeana] (GB:ABB22752.1); contains InterPro domain Ferritin-related; (InterPro:IPR012347); contains InterPro domain…
263866_at	AT2G36950		1.98330478739748	6.28974670802586e-05	heavy-metal-associated domain-containing protein; similar to heavy-metal-associated domain-containing protein [Arabidopsis thaliana] (TAIR:AT5G03380.1); similar to heavy metal-associated domain containing protein, expressed [Oryza sativa (japonica cultivar-group)] (GB:AAP53965.1); contains InterPro domain Heavy metal transport/detoxification protein; (InterPro:IPR006121)
263880_at	AT2G21960		-1.23402873314944	0.000844083340012326	similar to unknown protein [Arabidopsis thaliana] (TAIR:AT1G56180.1); similar to Os04g0639300 [Oryza sativa (japonica cultivar-group)] (GB:NP_001054033.1); similar to OSJNBb0003B01.9 [Oryza sativa (japonica cultivar-group)] (GB:CAE03618.3); similar to unnamed protein product [Ostreococcus tauri] (GB:CAL58559.1)
263906_at	AT2G36250	ATFTSZ2-1, FTSZ2-1	-1.00377926487342	0.00184554842759426	Encodes one of two FtsZ proteins, tubulin-like proteins, in Arabidopsis. It is involved in chloroplast division., Encodes one of two FtsZ proteins, tubulin-like proteins, in Arabidopsis. It is involved in chloroplast division.
263922_s_at	AT2G36580, AT3G52990		1.28154651260746	0.000277659168727516	pyruvate kinase, putative; similar to pyruvate kinase, putative [Arabidopsis thaliana] (TAIR:AT3G52990.1); similar to Pyruvate kinase [Medicago truncatula] (GB:ABE80121.1); similar to pyruvate kinase-like [Deschampsia antarctica] (GB:AAM22747.1); similar to pyruvate kinase family protein, expressed [Oryza sativa (japonica cultivar-group)] (GB:ABA96475.1); contains InterPro domain Pyruvate kinase,…
263924_at	AT2G36530	LOS2	1.02022207971816	0.000408581585022403	Involved in light-dependent cold tolerance and encodes an enolase.
263931_at	AT2G36220		1.06195227348474	0.00037345198986664	similar to unknown protein [Arabidopsis thaliana] (TAIR:AT3G52710.1); similar to Os11g0153300 [Oryza sativa (japonica cultivar-group)] (GB:NP_001065777.1); similar to calcium/calmodulin protein kinase 1 [Nicotiana tabacum] (GB:AAN71903.1)
263986_at	AT2G42790	CSY3	1.02151671341982	0.00155828763269011	Encodes a peroxisomal citrate synthase that is expressed throughout seedling and shoot development.
264014_at	AT2G21210		-2.13673973562347	4.0380530276347e-05	Putative auxin-regulated protein whose expression is downregulated in response to chitin oligomers.
264037_at	AT2G03750		-1.87543880697736	9.07093716316595e-06	sulfotransferase family protein; similar to sulfotransferase family protein [Arabidopsis thaliana] (TAIR:AT3G45070.1); similar to Sulfotransferase [Medicago truncatula] (GB:ABE89261.1); contains InterPro domain Sulfotransferase; (InterPro:IPR000863)
264054_at	AT2G22540	AGL22, SVP	-1.03441602358531	0.000323050189330883	Encodes a nuclear protein that acts as a floral repressor and that functions within the thermosensory pathway. It represses FT expression via direct binding to the vCArG III motif in the FT promoter., Encodes a nuclear protein that acts as a floral repressor and that functions within the thermosensory pathway. It represses FT expression via direct binding to the vCArG III motif in the FT promoter.
264096_at	AT1G78995		-1.95818858134379	2.24074429055455e-05	similar to hypothetical protein [Oryza sativa (japonica cultivar-group)] (GB:BAD10530.1)
264158_at	AT1G65260	PTAC4	-1.10561013630691	0.000325716448133181	PTAC4 (PLASTID TRANSCRIPTIONALLY ACTIVE4); Identical to Probable membrane-associated 30 kDa protein, chloroplast precursor [Arabidopsis Thaliana] (GB:O80796); similar to Membrane-associated 30 kDa protein, chloroplast precursor (M30) (GB:Q03943); similar to Os01g0895100 [Oryza sativa (japonica cultivar-group)] (GB:NP_001045073.1); contains InterPro domain PspA/IM30; (InterPro:IPR007157)
264185_at	AT1G54780		-1.29041577627478	6.87057871377764e-05	thylakoid lumen 18.3 kDa protein; similar to Os05g0401100 [Oryza sativa (japonica cultivar-group)] (GB:NP_001055486.1); similar to unnamed protein product [Ostreococcus tauri] (GB:CAL57312.1); contains InterPro domain Protein of unknown function DUF477; (InterPro:IPR007621)
264195_at	AT1G22690		-4.16222372797426	1.34298467761510e-05	gibberellin-responsive protein, putative; similar to GASA2 (GAST1 PROTEIN HOMOLOG 2) [Arabidopsis thaliana] (TAIR:AT4G09610.1); similar to snakin2 [Solanum tuberosum] (GB:CAC44012.1); contains InterPro domain Gibberellin regulated protein; (InterPro:IPR003854)
264201_at	AT1G22630		-1.84638709444965	7.82150783072726e-06	similar to Os05g0105800 [Oryza sativa (japonica cultivar-group)] (GB:NP_001054413.1); contains domain Cysteine-rich domain of the chaperone protein DnaJ. (SSF57938)
264210_at	AT1G22640	ATMYB3, MYB3	-1.24645236720488	0.00173992411509632	MYB-type transcription factor (MYB3) that represses phenylpropanoid biosynthesis gene expression, MYB-type transcription factor (MYB3) that represses phenylpropanoid biosynthesis gene expression
264211_at	AT1G22770	FB, GI	-1.01423262740866	0.00570951923719935	Together with CONSTANTS (CO) and FLOWERING LOCUS T (FT), GIGANTEA promotes flowering under long days in a circadian clock-controlled flowering pathway. GI acts earlier than CO and FT in the pathway by increasing CO and FT mRNA abundance. Located in the nucleus. Regulates several developmental processes, including photoperiod-mediated flowering, phytochrome B signaling, circadian clock, carbohydra…
264260_at	AT1G09210		1.01318600489277	0.00200747061524725	calreticulin 2 (CRT2); Identical to Calreticulin-2 precursor (CRT2) [Arabidopsis Thaliana] (GB:Q38858;GB:O04152;GB:O80486); similar to CRT1 (CALRETICULIN 1), calcium ion binding [Arabidopsis thaliana] (TAIR:AT1G56340.1); similar to calreticulin-1 [Glycine max] (GB:BAF36056.1); similar to calreticulin (GB:AAA80652.1); similar to Calreticulin-2 precursor (GB:Q38858); contains InterPro domain Calret…
264371_at	AT1G12090	ELP	-1.33114312207154	0.000148945963796321	extensin-like protein (ELP)
264383_at	AT2G25080	ATGPX1	-1.3522887744615	0.000112613973779057	Encodes glutathione peroxidase.
264394_at	AT1G11860		-1.82523750029668	3.51483253751331e-05	aminomethyltransferase, putative; Identical to Aminomethyltransferase, mitochondrial precursor (EC 2.1.2.10) (Glycine cleavage system T protein) (GCVT) (GDCST) [Arabidopsis Thaliana] (GB:O65396;GB:Q42123); similar to unknown protein [Arabidopsis thaliana] (TAIR:AT1G60990.2); similar to Aminomethyltransferase, mitochondrial precursor (Glycine cleavage system T protein) (GCVT) (GB:P93256); similar …
264467_at	AT1G10140		1.17280527936663	0.000115753875274172	similar to unknown protein [Arabidopsis thaliana] (TAIR:AT1G58420.1); similar to Os07g0123800 [Oryza sativa (japonica cultivar-group)] (GB:NP_001058800.1); similar to Os03g0769700 [Oryza sativa (japonica cultivar-group)] (GB:NP_001051398.1); similar to hypothetical protein MtrDRAFT_AC140720g19v1 [Medicago truncatula] (GB:ABE79597.1)
264506_at	AT1G09560	GLP5	1.62076488205956	0.00142084977876705	germin-like protein (GLP5)
264575_at	AT1G05190	emb2394	-1.36188712360246	6.02414916159928e-05	EMB2394 (EMBRYO DEFECTIVE 2394); structural constituent of ribosome; Identical to 50S ribosomal protein L6, chloroplast precursor (RPL6) [Arabidopsis Thaliana] (GB:O23049); similar to ribosomal protein L6 family protein [Arabidopsis thaliana] (TAIR:AT2G18400.1); similar to Os03g0751400 [Oryza sativa (japonica cultivar-group)] (GB:NP_001051292.1); similar to putative ribosomal protein CtrL6e, 5'-p…
264580_at	AT1G05340		1.43392590478561	0.000100429635396507	similar to unknown protein [Arabidopsis thaliana] (TAIR:AT2G32210.1); similar to conserved hypothetical protein [Medicago truncatula] (GB:ABD32591.1)
264592_at	AT2G17720		1.12749107531806	0.000525871170367434	oxidoreductase, 2OG-Fe(II) oxygenase family protein; similar to oxidoreductase, 2OG-Fe(II) oxygenase family protein [Arabidopsis thaliana] (TAIR:AT4G35810.1); similar to 2OG-Fe(II) oxygenase [Medicago truncatula] (GB:ABE81866.1); contains InterPro domain Prolyl 4-hydroxylase, alpha subunit; (InterPro:IPR006620); contains InterPro domain 2OG-Fe(II) oxygenase; (InterPro:IPR005123)
264613_at	AT1G04640	LIP2	-1.18153537058523	0.000277254988244321	Lipoyltransferase, located in mitochondria but not found in chloroplasts
264635_at	AT1G65500		4.82628411627783	9.07554408844138e-07	similar to unknown protein [Arabidopsis thaliana] (TAIR:AT1G65490.1)
264653_at	AT1G08980	AMI1, ATAMI1, ATTOC64-I	-1.28441776764044	8.84329479876877e-05	Encodes an enzyme with similarity to bacterial acylamidohydrolases and exhibits indole-3-acetamide amidohydrolase activity in vitro. This enzyme may be involved in the in vivo biosynthesis of indole-acetic acid from indole-3-acetamide, a native metabolite of A. thaliana., Encodes an enzyme with similarity to bacterial acylamidohydrolases and exhibits indole-3-acetamide amidohydrolase activity in …
264663_at	AT1G09970	LRR	1.59323974594924	0.000149087355144304	leucine-rich repeat transmembrane protein kinase, putative; similar to IKU2 (HAIKU2), ATP binding / protein kinase [Arabidopsis thaliana] (TAIR:AT3G19700.1); similar to leucine-rich repeat transmembrane protein kinase, putative [Arabidopsis thaliana] (TAIR:AT5G49660.1); similar to HSL1 (HAESA-LIKE 1), ATP binding / kinase/ protein serine/threonine kinase [Arabidopsis thaliana] (TAIR:AT1G28440.1);…
264672_at	AT1G09750		-2.14216451360924	8.11076329079095e-05	chloroplast nucleoid DNA-binding protein-related; similar to aspartyl protease family protein [Arabidopsis thaliana] (TAIR:AT3G54400.1); similar to hypothetical protein [Trifolium pratense] (GB:BAE71208.1); contains InterPro domain Peptidase A1, pepsin; (InterPro:IPR001461); contains InterPro domain Peptidase aspartic, catalytic; (InterPro:IPR009007)
264727_at	AT1G22840	ATCYTC-A, CYTC-1	1.07853339526826	0.000210256652282366	Encodes cytochrome c. Contains two site II (TGGGCC/T) elements, which interact with a TCP-domain transcription factor, and a downstream internal telomeric repeat, and are required for expression of the Cytc-1 gene. Promoter directs preferential expression in root and shoot meristems and in anthers., Encodes cytochrome c. Contains two site II (TGGGCC/T) elements, which interact with a TCP-domain t…
264751_at	AT1G23020	ATFRO3, FRO3	2.81056113169955	1.20176290182109e-06	Encodes a ferric chelate reductase whose transcription is regulated by FIT1. Expressed in the root, shoot, flower and cotyledon., Encodes a ferric chelate reductase whose transcription is regulated by FIT1. Expressed in the root, shoot, flower and cotyledon.
264781_at	AT1G08540	ATSIG1, SIG1, SIG2, SIGA, SIGB	-1.11019155492079	0.000175901551317012	Subunit of chloroplast RNA polymerase, confers the ability to recognize promoter sequences on the core enzyme, Subunit of chloroplast RNA polymerase, confers the ability to recognize promoter sequences on the core enzyme, Subunit of chloroplast RNA polymerase, confers the ability to recognize promoter sequences on the core enzyme, Subunit of chloroplast RNA polymerase, confers the ability to reco…
264799_at	AT1G08550	AVDE1, NPQ1	-2.19607835928890	5.80904619019561e-06	Violaxanthin deepoxidase involved in xanthophyll cycle.Two major consequences of the npq1 mutation are the absence of zeaxanthin formation in strong light and the partial inhibition of the quenching of singlet excited chlorophylls in the photosystem II light-harvesting complex, Violaxanthin deepoxidase involved in xanthophyll cycle.Two major consequences of the npq1 mutation are the absence of ze…
264809_at	AT1G08830	CSD1	2.299267567917	8.93666705204205e-05	Encodes a cytosolic copper/zinc superoxide dismutase CSD1 that can detoxify superoxide radicals. Its expression is affected by miR398-directed mRNA cleavage.
264837_at	AT1G03600		-1.5346597505244	0.000140044837512949	photosystem II family protein; similar to photosystem II 11 kD protein [Thermosynechococcus elongatus BP-1] (GB:NP_683253.1); similar to Os03g0333400 [Oryza sativa (japonica cultivar-group)] (GB:NP_001050024.1)
264845_at	AT1G03680	ATHM1, ATM1, TRX-M1	-1.29069286903597	0.000126097750341873	encodes a chloroplast thioredoxin similar to prokaryotic thioredoxins., encodes a chloroplast thioredoxin similar to prokaryotic thioredoxins., encodes a chloroplast thioredoxin similar to prokaryotic thioredoxins.
264899_at	AT1G23130		-1.28682449673140	0.000136064911953071	Bet v I allergen family protein; similar to Bet v I allergen family protein [Arabidopsis thaliana] (TAIR:AT1G70840.1); similar to major latex-like protein [Prunus persica] (GB:AAK14060.1); contains InterPro domain Bet v I allergen; (InterPro:IPR000916)
264923_s_at	AT1G60740, AT1G65970	TPX2	1.87235361402499	0.000920421577782044	peroxiredoxin type 2, putative; Identical to Peroxiredoxin TPx2 (EC 1.11.1.15) (Thioredoxin reductase) (TPX2) [Arabidopsis Thaliana] (GB:O22711;GB:Q67ZB5;GB:Q8LDV2;GB:Q9XEX3); similar to TPX2 (THIOREDOXIN-DEPENDENT PEROXIDASE 2), antioxidant [Arabidopsis thaliana] (TAIR:AT1G65970.1); similar to type 2 peroxiredoxin [Brassica rapa subsp. pekinensis] (GB:AAD33602.1); contains InterPro domain Thiore…
264953_at	AT1G77120	ADH, ADH1, ATADH	2.94578872491594	3.15525627841483e-07	Catalyzes the reduction of acetaldehyde using NADH as reductant. Requires zinc for activity. Dimer. Anaerobic response polypeptide (ANP). Fermentation. The protein undergoes thiolation following treatment with the oxidant tert-butylhydroperoxide., Catalyzes the reduction of acetaldehyde using NADH as reductant. Requires zinc for activity. Dimer. Anaerobic response polypeptide (ANP). Fermentation.…
264958_at	AT1G76960		3.06077507338076	3.96344618871426e-06	unknown protein
264959_at	AT1G77090		-1.63522437145321	3.62461220632185e-05	thylakoid lumenal 29.8 kDa protein; Identical to Thylakoid lumenal 29.8 kDa protein, chloroplast precursor [Arabidopsis Thaliana] (GB:O49292); similar to thylakoid lumenal 20 kDa protein [Arabidopsis thaliana] (TAIR:AT3G56650.1); similar to Os12g0190200 [Oryza sativa (japonica cultivar-group)] (GB:NP_001066340.1); similar to thylakoid lumenal 29.8 kDa protein, putative, expressed [Oryza sativa (j…
264968_at	AT1G67360		2.7079846623736	1.38337974152199e-05	rubber elongation factor (REF) family protein; Identical to REF/SRPP-like protein At1g67360 [Arabidopsis Thaliana] (GB:Q9FYF7); similar to rubber elongation factor (REF) protein-related [Arabidopsis thaliana] (TAIR:AT2G47780.1); similar to Stress-related protein (GB:Q9SW70); contains InterPro domain Rubber elongation factor; (InterPro:IPR008802)
265033_at	AT1G61520	LHCA3	-1.37970397552347	8.08815125367761e-05	PSI type III chlorophyll a/b-binding protein (Lhca3*1)
265058_s_at	AT1G52030, AT1G52040	F-ATMBP, MBP1.2, MBP2, ATMBP, MBP1	2.88039689309842	1.01851172466152e-06	Similar to myrosinase binding proteins which may be involved in metabolizing glucosinolates and forming defense compounds to protect against herbivory. Also similar to lectins and other agglutinating factors. Expressed only in flowers., Similar to myrosinase binding proteins which may be involved in metabolizing glucosinolates and forming defense compounds to protect against herbivory. Also simil…
265067_at	AT1G03850		1.83392248392705	0.000332195436186736	glutaredoxin family protein; Identical to Monothiol glutaredoxin-S13 (AtGrxS13) (GRXS13) [Arabidopsis Thaliana] (GB:Q84TF4;GB:Q94CA3;GB:Q9ZWA7); similar to glutaredoxin family protein [Arabidopsis thaliana] (TAIR:AT1G28480.1); similar to Os01g0667900 [Oryza sativa (japonica cultivar-group)] (GB:NP_001043812.1); similar to Glutaredoxin [Medicago truncatula] (GB:ABE86256.1); contains InterPro domai…
265073_at	AT1G55480		-1.13419782740475	0.000117009409591456	binding / protein binding; similar to rubredoxin family protein [Arabidopsis thaliana] (TAIR:AT5G17170.2); similar to PDZ/DHR/GLGF; Tetratricopeptide-like helical [Medicago truncatula] (GB:ABE87465.1); contains InterPro domain Tetratricopeptide region; (InterPro:IPR013026); contains InterPro domain PDZ/DHR/GLGF; (InterPro:IPR001478); contains InterPro domain Tetratricopeptide-like helical; (Inter…
265119_at	AT1G62570		1.18163095458664	0.00102665139503803	flavin-containing monooxygenase family protein / FMO family protein; similar to flavin-containing monooxygenase family protein / FMO family protein [Arabidopsis thaliana] (TAIR:AT1G62560.1); similar to flavin-containing monooxygenase family protein / FMO family protein [Arabidopsis thaliana] (TAIR:AT1G62540.1); similar to flavin-containing monooxygenase family protein / FMO family protein [Arabid…
265149_at	AT1G51400		-1.75449547543165	7.75805653163205e-06	photosystem II 5 kD protein; similar to PSBTN (photosystem II subunit T) [Arabidopsis thaliana] (TAIR:AT3G21055.1); similar to unknown [Brassica rapa] (GB:ABD91572.1)
265247_at	AT2G43030		-1.15697599244966	0.000177666373729964	ribosomal protein L3 family protein; Identical to 50S ribosomal protein L3-1, chloroplast precursor (RPL3A) [Arabidopsis Thaliana] (GB:Q9SKX4;GB:Q8LEQ9); similar to RPL3P (ribosomal protein large subunit 3P), structural constituent of ribosome [Arabidopsis thaliana] (TAIR:AT3G17465.1); similar to 50S ribosomal protein L3, chloroplast precursor (GB:O80360); contains InterPro domain Translation fac…
265287_at	AT2G20260	PSAE-2	-1.29866096944779	0.000400895835216196	Encodes subunit E of photosystem I.
265319_at	AT2G22670	IAA8	-1.13175184920263	0.000262388049449065	IAA8 (IAA8) gene is auxin inducible.
265342_at	AT2G18300		-2.27552020143029	0.00286113930368405	basic helix-loop-helix (bHLH) family protein; similar to BEE2 (BR ENHANCED EXPRESSION 2), DNA binding / transcription factor [Arabidopsis thaliana] (TAIR:AT4G36540.1); similar to Helix-loop-helix DNA-binding [Medicago truncatula] (GB:ABE85937.1); contains InterPro domain Helix-loop-helix DNA-binding; (InterPro:IPR011598); contains InterPro domain Basic helix-loop-helix dimerisation region bHLH; (…
265354_at	AT2G16700	ADF5	1.01761227667788	0.00130571304138045	Encodes actin depolymerizing factor 5 (ADF5).
265359_at	AT2G16720	ATMYB7, ATY49, MYB7	1.62429825792668	0.00134704077097859	Encodes a member of MYB3R- and R2R3- type MYB- encoding genes, Encodes a member of MYB3R- and R2R3- type MYB- encoding genes, Encodes a member of MYB3R- and R2R3- type MYB- encoding genes
265374_at	AT2G06520	PSBX	-1.21882606993431	0.000382593344286516	Encodes a protein with sequence similarity to the spinach photosystem II subunit PsbX.
265387_at	AT2G20670		-2.07088073304335	5.31236957933622e-06	similar to unknown protein [Arabidopsis thaliana] (TAIR:AT4G32480.1); similar to Protein of unknown function DUF506, plant [Medicago truncatula] (GB:ABD32359.1); contains InterPro domain Protein of unknown function DUF506, plant; (InterPro:IPR006502)
265400_at	AT2G10940		-3.09833227525768	1.80299131425258e-06	protease inhibitor/seed storage/lipid transfer protein (LTP) family protein; similar to unknown protein [Arabidopsis thaliana] (TAIR:AT3G22142.1); similar to hypothetical protein [Trifolium pratense] (GB:BAE71274.1); contains InterPro domain Plant lipid transfer/seed storage/trypsin-alpha amylase inhibitor; (InterPro:IPR003612)
265415_at	AT2G20890	PSB29, THF1	-1.19836261092955	8.85151275441037e-05	Chloroplast-localized Thylakoid formation1 gene product involved in vesicle-mediated formation of thylakoid membranes. Thf1 antisense lines contain abnormal chloroplasts early in leaf development (chloroplasts have loosely stacked thylakoid membranes). Expression was induced in the light and decreased under dark conditions. G-alpha interaction partner that functions downstream of the plasma membr…
265417_at	AT2G20920		-1.18381222354384	0.000196679271163521	similar to CDF1 (CELL GROWTH DEFECT FACTOR 1), heat shock protein binding [Arabidopsis thaliana] (TAIR:AT5G23040.2); similar to expressed protein [Oryza sativa (japonica cultivar-group)] (GB:ABF93866.1)
265472_at	AT2G15580		-1.67415090986374	9.99947420164128e-06	zinc finger (C3HC4-type RING finger) family protein; similar to zinc finger (C3HC4-type RING finger) family protein [Arabidopsis thaliana] (TAIR:AT1G49850.1); similar to Os06g0180800 [Oryza sativa (japonica cultivar-group)] (GB:NP_001056975.1); similar to RING-H2 zinc finger protein-like [Oryza sativa (japonica cultivar-group)] (GB:BAC22255.1); contains InterPro domain Zinc finger, RING-type; (In…
265481_at	AT2G15960		-1.42717697063085	0.000178168765076192	unknown protein
265511_at	AT2G05540		-3.23236437431603	2.76291809867629e-05	glycine-rich protein; similar to glycine-rich protein [Arabidopsis thaliana] (TAIR:AT2G05530.1); similar to Glycine rich [Medicago truncatula] (GB:ABE77579.1); contains InterPro domain Glycine rich; (InterPro:IPR010800)
265560_at	AT2G05520	ATGRP-3, GRP-3, GRP3	1.71061321376104	6.20487850117578e-05	Encodes a glycine-rich protein that is expressed mainly in stems and leaves. mRNA levels are upregulated in response to ABA, salicylic acid and ethylene but downregulated in response to dessication., Encodes a glycine-rich protein that is expressed mainly in stems and leaves. mRNA levels are upregulated in response to ABA, salicylic acid and ethylene but downregulated in response to dessication.,…
265561_s_at	AT2G05440, AT2G05510		2.05865456372505	0.000173899320641058	glycine-rich protein; similar to glycine-rich protein [Arabidopsis thaliana] (TAIR:AT2G05510.1); similar to antimicrobial peptide shep-GRP [Capsella bursa-pastoris] (GB:AAG09424.1); contains InterPro domain Glycine rich; (InterPro:IPR010800), glycine-rich protein; similar to glycine-rich protein [Arabidopsis thaliana] (TAIR:AT2G05440.1); similar to antimicrobial peptide shep-GRP [Capsella bursa-p…
265569_at	AT2G05620	PGR5	-1.51214793487786	2.56690939100462e-05	Involved in electron flow in Photosystem I. Essential for photoprotection.
265611_at	AT2G25510		2.1960292133101	0.000454595344387391	unknown protein
265628_at	AT2G27290		-1.14561971306133	0.000144772662806027	similar to unknown protein [Arabidopsis thaliana] (TAIR:AT2G20940.1); similar to Os04g0416000 [Oryza sativa (japonica cultivar-group)] (GB:NP_001052762.1); similar to Predicted membrane protein (ISS) [Ostreococcus tauri] (GB:CAL57011.1); similar to OSIGBa0092M08.4 [Oryza sativa (indica cultivar-group)] (GB:CAH67592.1); contains InterPro domain Protein of unknown function DUF1279; (InterPro:IPR009…
265649_at	AT2G27510	ATFD3	1.09764826272449	0.0136941453755162	ATFD3 (FERREDOXIN 3); electron carrier; similar to ATFD1 (FERREDOXIN 1), electron carrier/ iron ion binding [Arabidopsis thaliana] (TAIR:AT1G10960.1); similar to non-photosynthetic ferredoxin [Citrus sinensis] (GB:CAA87068.1); contains InterPro domain 2Fe-2S Ferredoxin-like fold; (InterPro:IPR012675); contains InterPro domain 2Fe-2S ferredoxin, iron-sulfur binding site; (InterPro:IPR006058); cont…
265680_at	AT2G32150		-1.03861765268579	0.000778640454123899	haloacid dehalogenase-like hydrolase family protein; similar to haloacid dehalogenase-like hydrolase family protein [Arabidopsis thaliana] (TAIR:AT5G02230.2); similar to putative phosphatase [Phaseolus vulgaris] (GB:CAD57681.1); similar to putative hydrolase [Glycine max] (GB:AAM94615.1); contains InterPro domain HAD-superfamily hydrolase subfamily IA, variant 3; (InterPro:IPR006402); contains In…
265699_at	AT2G03550		-1.83262785742139	7.59359457768989e-06	similar to unknown protein [Arabidopsis thaliana] (TAIR:AT3G48690.1); similar to unknown protein [Arabidopsis thaliana] (TAIR:AT3G48700.1); similar to Esterase/lipase/thioesterase [Medicago truncatula] (GB:ABE83378.1); contains InterPro domain Esterase/lipase/thioesterase; (InterPro:IPR000379); contains InterPro domain Alpha/beta hydrolase fold-3; (InterPro:IPR013094)
265704_at	AT2G03420		-1.38122521573919	4.18078214632488e-05	similar to expressed protein [Oryza sativa (japonica cultivar-group)] (GB:ABF94594.1)
265837_at	AT2G14560	LURP1	6.10336395539053	4.78315782327634e-05	similar to unknown protein [Arabidopsis thaliana] (TAIR:AT1G33840.1); similar to Protein of unknown function DUF567 [Medicago truncatula] (GB:ABE88873.1); contains InterPro domain Protein of unknown function DUF567; (InterPro:IPR007612)
265872_at	AT2G01670	atnudt17	1.46116863914801	0.00575788857748574	ATNUDT17 (Arabidopsis thaliana Nudix hydrolase homolog 17); hydrolase; Identical to Nudix hydrolase 17, mitochondrial precursor (EC 3.6.1.-) (AtNUDT17) (NUDT17) [Arabidopsis Thaliana] (GB:Q9ZU95;GB:Q8L979); similar to ATNUDT18 (Arabidopsis thaliana Nudix hydrolase homolog 18), hydrolase [Arabidopsis thaliana] (TAIR:AT1G14860.1); similar to MutT-like protein [Cucumis sativus] (GB:AAP57672.1); cont…
265894_at	AT2G15050	LTP	-1.34600216519140	0.000148506064501268	LTP; lipid binding; similar to LP1 (nonspecific lipid transfer protein 1) [Arabidopsis thaliana] (TAIR:AT2G38540.1); similar to Nonspecific lipid-transfer protein A precursor (LTP A) (Wax-associated protein 9A) (GB:Q42641); contains InterPro domain Plant lipid transfer protein/Par allergen; (InterPro:IPR000528); contains InterPro domain Plant lipid transfer/seed storage/trypsin-alpha amylase inhi…
265920_s_at	AT2G15120, AT2G15220		2.3773930614609	0.000351829558437875	pseudogene, disease-resistance family protein / fatty acid elongase-related, similar to fatty acid elongase 1 (FAE1) (Arabidopsis thaliana) GI:881615; similar to NtPRp27 (GI:5360263) (Nicotiana tabacum) similar to R 14 protein (GI:27764542) (Glycine max); contains Pfam profile PF04450: Plant Basic Secretory Protein; blastp match of 71% identity and 6.0e-20 P-value to GP|18674893|emb|CAD23312.1||A…
265966_at	AT2G37220		-1.00147718535204	0.00256310429484266	29 kDa ribonucleoprotein, chloroplast, putative / RNA-binding protein cp29, putative; Identical to Putative ribonucleoprotein At2g37220, chloroplast precursor [Arabidopsis Thaliana] (GB:Q9ZUU4); similar to CP29 (chloroplast 29 kDa ribonucleoprotein), RNA binding [Arabidopsis thaliana] (TAIR:AT3G53460.2); similar to 29 kDa ribonucleoprotein A, chloroplast precursor (CP29A) (GB:Q08935); contains In…
266000_at	AT2G24180	CYP71B6	1.39989953239949	0.000129905228259208	cytochrome P450 monooxygenase
266017_at	AT2G18690		1.79299724499006	0.00067037188330076	similar to unknown protein [Arabidopsis thaliana] (TAIR:AT2G18680.1); similar to Os08g0107100 [Oryza sativa (japonica cultivar-group)] (GB:NP_001060795.1); similar to conserved hypothetical protein [Medicago truncatula] (GB:ABE90086.1)
266018_at	AT2G18710	SCY1	-1.37154024485799	0.000107635040023195	SCY1 (SECY HOMOLOG 1); protein translocase; Identical to Preprotein translocase secY subunit, chloroplast precursor (CpSecY) (SECY) [Arabidopsis Thaliana] (GB:Q38885;GB:Q9SLG1); similar to EMB2289/SCY2 (EMBRYO DEFECTIVE 2289, SECY HOMOLOG 2), protein translocase [Arabidopsis thaliana] (TAIR:AT2G31530.1); similar to Preprotein translocase secY subunit, chloroplast precursor (CpSecY) (GB:O63066); s…
266037_at	AT2G05940		2.44952449983465	1.23159667182808e-05	protein kinase, putative; similar to kinase [Arabidopsis thaliana] (TAIR:AT5G35580.1); similar to Avr9/Cf-9 induced kinase 1 [Nicotiana tabacum] (GB:AAP03880.2); contains InterPro domain Protein kinase-like; (InterPro:IPR011009); contains InterPro domain Protein kinase; (InterPro:IPR000719); contains InterPro domain Tyrosine protein kinase; (InterPro:IPR001245); contains InterPro domain Serine/th…
266070_at	AT2G18660	EXLB3	4.50246457978993	3.85533272593706e-07	expansin family protein (EXPR3); Identical to Expansin-like B3 precursor (AtEXLB3) (AtEXPR3) (Ath-ExpGamma-1.2) (EXLB3) [Arabidopsis Thaliana] (GB:Q9ZV52); similar to expansin-related [Arabidopsis thaliana] (TAIR:AT4G30380.1); similar to immuno-reactant natriuretic peptide-like protein [Erucastrum strigosum] (GB:AAM18791.1); contains InterPro domain Barwin-related endoglucanase; (InterPro:IPR0090…
266097_at	AT2G37970	SOUL-1	1.40735552456713	0.00212028693517861	SOUL heme-binding family protein; similar to SOUL heme-binding family protein [Arabidopsis thaliana] (TAIR:AT3G10130.1); similar to SOUL heme-binding protein; Bacterial regulatory factor, effector [Medicago truncatula] (GB:ABE83861.1)
266119_at	AT2G02100	LCR69, PDF2.2	1.20881878919121	0.000180118930624806	LCR69/PDF2.2 (Low-molecular-weight cysteine-rich 69); protease inhibitor; Identical to Low-molecular-weight cysteine-rich protein LCR69 precursor (LCR69) [Arabidopsis Thaliana] (GB:Q39182;GB:Q42011); similar to LCR68/PDF2.3 (Low-molecular-weight cysteine-rich 68), protease inhibitor [Arabidopsis thaliana] (TAIR:AT2G02130.1); similar to protease inhibitor II (GB:AAA91049.1); contains InterPro doma…
266123_at	AT2G45180		-1.99285287359945	0.0014207526818162	protease inhibitor/seed storage/lipid transfer protein (LTP) family protein; similar to protease inhibitor/seed storage/lipid transfer protein (LTP) family protein [Arabidopsis thaliana] (TAIR:AT1G62510.1); similar to 14 kDa polypeptide [Catharanthus roseus] (GB:CAA81526.1); contains InterPro domain Plant lipid transfer/seed storage/trypsin-alpha amylase inhibitor; (InterPro:IPR003612)
266141_at	AT2G02120	LCR70, PDF2.1	2.04655127519705	0.000144928916153555	LCR70/PDF2.1 (Low-molecular-weight cysteine-rich 70); protease inhibitor; Identical to Low-molecular-weight cysteine-rich protein LCR70 precursor (LCR70) [Arabidopsis Thaliana] (GB:Q41914;GB:Q9ZUL6); similar to LCR69/PDF2.2 (Low-molecular-weight cysteine-rich 69), protease inhibitor [Arabidopsis thaliana] (TAIR:AT2G02100.1); similar to protease inhibitor II (GB:AAA91049.1); contains InterPro doma…
266150_s_at	AT2G12290, AT4G19700	RING	1.04544860811771	0.00301909558856457	similar to protein binding / zinc ion binding [Arabidopsis thaliana] (TAIR:AT4G19700.1); similar to Zinc finger, RING-type [Medicago truncatula] (GB:ABE88778.1), protein binding / zinc ion binding; similar to protein binding / zinc ion binding [Arabidopsis thaliana] (TAIR:AT5G45100.1); similar to Zinc finger, RING-type [Medicago truncatula] (GB:ABE88778.1); contains InterPro domain Zinc finger, R…
266155_at			1.07909717701994	0.00642189417387527
266165_at	AT2G28190	CSD2, CZSOD2, CSD2, CZSOD2	1.61206678945692	0.0240839772145277	Encodes a chloroplastic copper/zinc superoxide dismutase CSD2 that can detoxify superoxide radicals. Its expression is affected by miR398-directed mRNA cleavage., Encodes a chloroplastic copper/zinc superoxide dismutase CSD2 that can detoxify superoxide radicals. Its expression is affected by miR398-directed mRNA cleavage., Encodes a chloroplastic copper/zinc superoxide dismutase CSD2 that can de…
266167_at	AT2G38860	YLS5	1.59410218948236	2.8626210192924e-05	Encodes protease I (pfpI)-like protein YLS5.
266168_at	AT2G38870		2.38235539252340	1.78880584175310e-05	protease inhibitor, putative; similar to serine protease inhibitor, potato inhibitor I-type family protein [Arabidopsis thaliana] (TAIR:AT2G38900.1); similar to type I proteinase inhibitor-like protein [Citrus x paradisi] (GB:AAN76363.1); contains InterPro domain Proteinase inhibitor I13, potato inhibitor I; (InterPro:IPR000864)
266172_at	AT2G39010	PIP2;6, PIP2E	-1.26477664486727	9.74029435450343e-05	PIP2;6/PIP2E (plasma membrane intrinsic protein 2;6); water channel; Identical to Probable aquaporin PIP2.6 (Plasma membrane intrinsic protein 2e) (PIP2e) (PIP2.6) [Arabidopsis Thaliana] (GB:Q9ZV07); similar to PIP2,5/PIP2D (plasma membrane intrinsic protein 2,5), water channel [Arabidopsis thaliana] (TAIR:AT3G54820.1); similar to putative aquaporin [Vitis vinifera] (GB:ABH09326.1); similar to aq…
266181_at	AT2G02390	ATGSTZ1, GST18	1.58926222821313	0.000360301191626481	Encodes glutathione transferase belonging to the zeta class of GSTs. Naming convention according to Wagner et al. (2002). The protein undergoes spontaneous thiolation following treatment with the oxidant tert-butylhydroperoxide., Encodes glutathione transferase belonging to the zeta class of GSTs. Naming convention according to Wagner et al. (2002). The protein undergoes spontaneous thiolation fo…
266224_at	AT2G28800	ABL3, ALB3	-1.46256239677004	4.25420461933951e-05	member of Chloroplast membrane protein ALBINO3 family, member of Chloroplast membrane protein ALBINO3 family
266267_at	AT2G29460	ATGSTU4, GST22	3.97453266725579	1.79099153163371e-05	Encodes glutathione transferase belonging to the tau class of GSTs. Naming convention according to Wagner et al. (2002)., Encodes glutathione transferase belonging to the tau class of GSTs. Naming convention according to Wagner et al. (2002).
266277_at	AT2G29310		-2.77023377712156	8.74837452625735e-07	tropinone reductase, putative / tropine dehydrogenase, putative; similar to tropinone reductase, putative / tropine dehydrogenase, putative [Arabidopsis thaliana] (TAIR:AT2G29320.1); similar to tropinone reductase, putative / tropine dehydrogenase, putative [Arabidopsis thaliana] (TAIR:AT2G29300.1); similar to Tropinone reductase, putative, expressed [Oryza sativa (japonica cultivar-group)] (GB:A…
266279_at	AT2G29290		-3.1641498157139	3.58784958227905e-07	tropinone reductase, putative / tropine dehydrogenase, putative; similar to SAG13 (Senescence-associated gene 13), oxidoreductase [Arabidopsis thaliana] (TAIR:AT2G29350.1); similar to Tropinone reductase, putative, expressed [Oryza sativa (japonica cultivar-group)] (GB:ABF95188.1); contains InterPro domain Short-chain dehydrogenase/reductase SDR; (InterPro:IPR002198); contains InterPro domain Glu…
266290_at	AT2G29490	ATGSTU1, GST19	1.40961399273937	0.00294780533217957	Encodes glutathione transferase belonging to the tau class of GSTs. Naming convention according to Wagner et al. (2002)., Encodes glutathione transferase belonging to the tau class of GSTs. Naming convention according to Wagner et al. (2002).
266292_at	AT2G29350	SAG13	4.81391387447479	1.19629847336992e-08	senescence-associated gene SAG13 encoding a short-chain alcohol dehydrogenase
266293_at	AT2G29360		-1.89542968549389	1.03694615875624e-05	tropinone reductase, putative / tropine dehydrogenase, putative; similar to tropinone reductase, putative / tropine dehydrogenase, putative [Arabidopsis thaliana] (TAIR:AT2G29150.1); similar to Tropinone reductase, putative, expressed [Oryza sativa (japonica cultivar-group)] (GB:ABF95188.1); contains InterPro domain Short-chain dehydrogenase/reductase SDR; (InterPro:IPR002198); contains InterPro …
266296_at	AT2G29420	ATGSTU7, GST25	1.38737400594610	0.000885575153221034	Encodes glutathione transferase belonging to the tau class of GSTs. Naming convention according to Wagner et al. (2002). Induced by Salicylic acid. Independent of NPR1 for their induction by salicylic acid., Encodes glutathione transferase belonging to the tau class of GSTs. Naming convention according to Wagner et al. (2002). Induced by Salicylic acid. Independent of NPR1 for their induction by …
266329_at	AT2G01590	CRR3	-1.46736699012517	0.000932208871989572	unknown protein
266342_at	AT2G01540		1.02107280370327	0.00165896400185756	C2 domain-containing protein; similar to C2 domain-containing protein [Arabidopsis thaliana] (TAIR:AT1G70790.1); similar to C2 [Medicago truncatula] (GB:ABE89197.1); contains InterPro domain C2; (InterPro:IPR000008); contains InterPro domain C2 calcium/lipid-binding region, CaLB; (InterPro:IPR008973)
266368_at	AT2G41380		1.33308900197268	0.00110259491666172	embryo-abundant protein-related; similar to embryo-abundant protein-related [Arabidopsis thaliana] (TAIR:AT5G10830.1); similar to embryo-abundant protein EMB [Pisum sativum] (GB:AAM19356.1); contains InterPro domain Methyltransferase type 11; (InterPro:IPR013216)
266385_at	AT2G14610	PR, PR1	7.77709698258558	6.7919716007498e-09	PR1 gene expression is induced in response to a variety of pathogens. It is a useful molecular marker for the SAR response. Though the Genbank record for the cDNA associated to this gene is called 'PR-1-like', the sequence actually corresponds to PR1. Expression of this gene is salicylic-acid responsive., PR1 gene expression is induced in response to a variety of pathogens. It is a useful molecul…
266415_at	AT2G38530	LP2, LTP2	4.35594055854595	1.12202024836263e-07	Involved in lipid transfer between membranes. Belongs to a family of Lipid transfer proteins. Sequence similarity to other plant/Arabidopsis LPT genes but highest similarity to LPT1. Stress and pathogen-inducible motifs found in the upstream region.Expressed in flower, leaves and siliques but absent in roots., Involved in lipid transfer between membranes. Belongs to a family of Lipid transfer pro…
266500_at	AT2G06925	ATSPLA2-ALPHA, PLA2-ALPHA	-1.11335430890376	0.000270896450627980	Encodes a secretory phospholipase A2 enzyme, which specifically hydrolyzes the sn-2 position of phospholipids. The enzyme has a preference towards linoleoyl acyl chain over palmitoyl acyl chain. It also has a slight preference for phosphatidylcholine over phosphatidylethanolamine., Encodes a secretory phospholipase A2 enzyme, which specifically hydrolyzes the sn-2 position of phospholipids. The e…
266509_at	AT2G47940	DEGP2	-1.18560463334505	0.000381317345340129	Encodes DegP2 protease (DEGP2); nuclear gene for chloroplast product.
266532_at	AT2G16890		3.83155050269160	5.13489987495901e-08	UDP-glucoronosyl/UDP-glucosyl transferase family protein; similar to transferase, transferring glycosyl groups [Arabidopsis thaliana] (TAIR:AT5G14860.1); similar to Os09g0329200 [Oryza sativa (japonica cultivar-group)] (GB:NP_001062897.1); similar to putative UDP-glucose glucosyltransferase [Oryza sativa (japonica cultivar-group)] (GB:BAD54417.1); similar to OSIGBa0144J05.6 [Oryza sativa (indica …
266536_at	AT2G16900		1.46055753194212	0.000713145254214552	similar to unknown protein [Arabidopsis thaliana] (TAIR:AT4G35110.3); similar to pEARLI 4 gene product (GB:AAC37472.1); contains InterPro domain Arabidopsis phospholipase-like; (InterPro:IPR007942)
266551_at	AT2G35260		-1.57632025657868	7.25122811271828e-05	similar to unknown protein [Arabidopsis thaliana] (TAIR:AT4G17840.1); similar to hypothetical protein 40.t00061 [Brassica oleracea] (GB:ABD65174.1)
266570_at	AT2G24090		-1.15870137767282	0.000683801316304363	ribosomal protein L35 family protein; similar to 50S ribosomal protein L35, chloroplast precursor (CL35) (GB:P23326); contains InterPro domain Ribosomal protein L35; (InterPro:IPR001706)
266578_at	AT2G23910		1.9950362262639	0.00123090169653546	cinnamoyl-CoA reductase-related; similar to cinnamoyl-CoA reductase-related [Arabidopsis thaliana] (TAIR:AT4G30470.1); similar to Ribosome-binding factor A [Medicago truncatula] (GB:ABE85146.1); contains InterPro domain NAD-dependent epimerase/dehydratase; (InterPro:IPR001509)
266614_at	AT2G14910		-1.34889631553041	5.11907666288351e-05	similar to unknown protein [Arabidopsis thaliana] (TAIR:AT5G14970.1); similar to seed maturation protein PM23 [Glycine max] (GB:AAF21309.1)
266617_at	AT2G29670		-1.63405827103037	7.44950571572273e-05	binding; similar to binding [Arabidopsis thaliana] (TAIR:AT1G07280.2); similar to Os05g0447700 [Oryza sativa (japonica cultivar-group)] (GB:NP_001055695.1); similar to Os01g0855200 [Oryza sativa (japonica cultivar-group)] (GB:NP_001044840.1); similar to putative peroxidase [Oryza sativa (japonica cultivar-group)] (GB:AAM93690.1); contains InterPro domain Tetratricopeptide region; (InterPro:IPR013…
266656_at	AT2G25900	ATCTH	-2.01897955934366	2.94468929637458e-05	putative Cys3His zinc finger protein (ATCTH) mRNA, complete
266672_at	AT2G29650	ANTR1, PHT4;1, ANTR1, PHT4;1	-1.88179193145314	6.42455559276408e-05	inorganic phosphate transporter, putative; similar to ANTR2 (anion transporter 2), organic anion transporter [Arabidopsis thaliana] (TAIR:AT4G00370.1); similar to Na+/Pi transporter [Thellun (GB:ABK51380.1); contains InterPro domain Major facilitator superfamily; (InterPro:IPR007114); contains InterPro domain Major facilitator superfamily MFS_1; (InterPro:IPR011701), inorganic phosphate transport…
266673_at	AT2G29630	THIC, THIC	-1.75790764742283	0.000197661846084525	Encodes ThiC involved in thiamine biosynthesis. Translation of ThiC is regulated by a riboswitch in the 3' of untranslated region of the messenger RNA.; similar to putative thiamin biosynthesis protein [Oryza sativa] (GB:AAK26130.1); similar to thiamine biosynthesis protein ThiC [Bacillus halodurans C-125] (GB:NP_242799.1); similar to putative thiamine biosythesis protein ThiC [Poa secunda] (GB:A…
266707_at	AT2G03310		-1.58051472821993	2.96802024238036e-05	unknown protein
266708_at	AT2G03200		1.11893146669141	0.0183287220849488	aspartyl protease family protein; similar to CDR1 (CONSTITUTIVE DISEASE RESISTANCE 1), aspartic-type endopeptidase/ pepsin A [Arabidopsis thaliana] (TAIR:AT5G33340.1); similar to Aspartic proteinase nepenthesin-1 precursor (Nepenthesin-I) (GB:Q766C3); similar to Os04g0448300 [Oryza sativa (japonica cultivar-group)] (GB:NP_001052922.1); similar to OSJNBa0064H22.10 [Oryza sativa (japonica cultivar-…
266712_at	AT2G46750		1.78193469279786	0.00318740994109123	FAD-binding domain-containing protein; similar to FAD-binding domain-containing protein [Arabidopsis thaliana] (TAIR:AT2G46740.1); similar to FAD-binding domain-containing protein [Arabidopsis thaliana] (TAIR:AT2G46760.1); similar to FAD-binding domain-containing protein [Arabidopsis thaliana] (TAIR:AT5G56490.1); similar to Os08g0114300 [Oryza sativa (japonica cultivar-group)] (GB:NP_001060850.1)…
266716_at	AT2G46820	PSAP, PSI-P, PTAC8, TMP14	-1.57763069758126	2.16885220568278e-05	Encodes the P subunit of Photosystem I. About 25% of the TMP14 pool appeared to be phosphorylated, and this ratio is not affected by light. Contains seven phosphorylation sites on threonine residue and chloroplast targeting signal. Located in the proximity of PSI-L, -H and -O subunits., Encodes the P subunit of Photosystem I. About 25% of the TMP14 pool appeared to be phosphorylated, and this rat…
266746_s_at	AT2G02930, AT4G02520	ATGSTF3, GST16, ATGSTF2, ATPM24, ATPM24.1, GST2	1.90412961054338	3.34163235246205e-05	Encodes glutathione transferase belonging to the phi class of GSTs. Naming convention according to Wagner et al. (2002)., Encodes glutathione transferase belonging to the phi class of GSTs. Naming convention according to Wagner et al. (2002)., Encodes glutathione transferase belonging to the phi class of GSTs. Naming convention according to Wagner et al. (2002). The expression of this gene is upr…
266813_at	AT2G44920		-1.89833236938305	2.06812336107517e-05	thylakoid lumenal 15 kDa protein, chloroplast; Identical to Thylakoid lumenal 15 kDa protein, chloroplast precursor (p15) [Arabidopsis Thaliana] (GB:O22160;GB:Q949R8); similar to FIP2 (FH protein interacting protein 2), voltage-gated potassium channel [Arabidopsis thaliana] (TAIR:AT5G55000.1); similar to hypothetical protein BL107_13840 [Synechococcus sp. BL107] (GB:ZP_01468001.1); similar to Os0…
266857_at	AT2G26900		-1.01092561546832	0.000724759630066804	bile acid:sodium symporter family protein; similar to bile acid:sodium symporter family protein [Arabidopsis thaliana] (TAIR:AT1G78560.1); similar to putative anion:sodium symporter [Lycopersicon esculentum] (GB:AAU03362.1); contains InterPro domain Bile acid:sodium symporter; (InterPro:IPR002657); contains InterPro domain Bile acid transporter; (InterPro:IPR004710)
266884_at	AT2G44790	UCC2	1.69205797025037	0.000114274818127307	Encodes a uclacyanin, a protein precursor that is closely related to precursors of stellacyanins and a blue copper protein from pea pods.
266892_at	AT2G26080	AtGLDP2	-1.04368946954203	0.000237088067626562	glycine dehydrogenase (decarboxylating), putative / glycine decarboxylase, putative / glycine cleavage system P-protein, putative; Identical to Glycine dehydrogenase [decarboxylating], mitochondrial precursor (EC 1.4.4.2) (Glycine decarboxylase) (Glycine cleavage system P- protein) (GDCSP) [Arabidopsis Thaliana] (GB:O80988); similar to glycine dehydrogenase (decarboxylating), putative / glycine d…
266925_at	AT2G45740	PEX11D	-1.47486827632708	0.000159812929514817	member of the peroxin11 (PEX11) gene family, integral to peroxisome membrane, controls peroxisome proliferation.
266979_at	AT2G39470	PPL2, PPL2	-2.35049903666731	4.41521417123333e-06	calcium ion binding; similar to photosystem II reaction center PsbP family protein [Arabidopsis thaliana] (TAIR:AT3G55330.1); similar to kinase binding protein [Oryza sativa (japonica cultivar-group)] (GB:BAF30961.1); contains InterPro domain Photosystem II oxygen evolving complex protein PsbP; (InterPro:IPR002683), photosystem II reaction center PsbP family protein; similar to photosystem II rea…
266993_at	AT2G39210		2.06428837160552	0.000213505672908185	nodulin family protein; similar to nodulin family protein [Arabidopsis thaliana] (TAIR:AT2G28120.1); similar to putative nodule-specific protein [Oryza sativa (japonica cultivar-group)] (GB:AAO37543.1); similar to nitrate and chloride transporter [Glycine max] (GB:AAW51884.1); similar to putative nodule-specific protein [Oryza sativa (japonica cultivar-group)] (GB:BAC83908.1); contains InterPro d…
267002_s_at	AT2G34420, AT2G34430	LHB1B2, LHCB1.5, LHB1B1, LHCB1.4	-1.45997796476568	0.000193888676502419	Photosystem II type I chlorophyll a/b-binding protein, Photosystem II type I chlorophyll a/b-binding protein, Photosystem II type I chlorophyll a/b-binding protein, Photosystem II type I chlorophyll a/b-binding protein
267053_s_at	AT2G38380, AT2G38390		1.69963265858599	0.00151405122083419	peroxidase 22 (PER22) (P22) (PRXEA) / basic peroxidase E; Identical to Peroxidase 22 precursor (EC 1.11.1.7) (Atperox P22) (ATPEa) (Basic peroxidase E) (PER22) [Arabidopsis Thaliana] (GB:P24102;GB:O80913); similar to peroxidase, putative [Arabidopsis thaliana] (TAIR:AT2G38390.1); similar to peroxidase (GB:AAA32842.1); contains InterPro domain Haem peroxidase; (InterPro:IPR010255); contains InterP…
267061_at	AT2G32480		-1.43991987593097	2.84256429300905e-05	membrane-associated zinc metalloprotease, putative; similar to membrane-associated zinc metalloprotease, putative [Arabidopsis thaliana] (TAIR:AT1G05140.1); similar to hypothetical protein slr1821 [Synechocystis sp. PCC 6803] (GB:NP_441081.1); similar to Os03g0579000 [Oryza sativa (japonica cultivar-group)] (GB:NP_001050547.1); contains InterPro domain Peptidase M50, putative membrane-associated …
267076_at	AT2G41090		1.48902337841273	0.000344327058612865	calmodulin-like calcium-binding protein, 22 kDa (CaBP-22); Identical to 22 kDa calmodulin-like calcium-binding protein (CABP-22) [Arabidopsis Thaliana] (GB:P30187); similar to CAM2 (CALMODULIN-2), calcium ion binding [Arabidopsis thaliana] (TAIR:AT2G27030.3); similar to calmodulin [Ae (GB:AAX31386.1); contains InterPro domain EF-Hand type; (InterPro:IPR011992); contains InterPro domain Calcium-bi…
267080_at	AT2G41190		2.54089657988209	0.000109912836972781	amino acid transporter family protein; similar to amino acid transporter family protein [Arabidopsis thaliana] (TAIR:AT2G39130.1); similar to Amino acid/polyamine transporter II [Medicago truncatula] (GB:ABE77592.1); contains InterPro domain Amino acid/polyamine transporter II; (InterPro:IPR002422); contains InterPro domain Amino acid transporter, transmembrane; (InterPro:IPR013057)
267083_at	AT2G41100	ATCAL4, TCH3	-1.14929150001783	0.000925120374509671	encodes a calmodulin-like protein, with six potential calcium binding domains. Calcium binding shown by Ca(2+)-specific shift in electrophoretic mobility. Expression induced by touch and darkness. Expression may also be developmentally controlled. Expression in growing regions of roots, vascular tissue, root/shoot junctions, trichomes, branch points of the shoot, and regions of siliques and flowe…
267088_at	AT2G38140	PSRP4	-1.08225331723429	0.00055901575527272	plastid-specific ribosomal protein 4 (PSRP4) mRNA, complete
267121_at	AT2G23540		1.01746881976466	0.0355952011369115	GDSL-motif lipase/hydrolase family protein; similar to GDSL-motif lipase/hydrolase family protein [Arabidopsis thaliana] (TAIR:AT3G50400.1); similar to H0404F02.4 [Oryza sativa (indica cultivar-group)] (GB:CAH66728.1); similar to Os03g0310000 [Oryza sativa (japonica cultivar-group)] (GB:NP_001049914.1); contains InterPro domain Lipolytic enzyme, G-D-S-L; (InterPro:IPR001087)
267130_at	AT2G23390		-1.02741054583627	0.00172538497310325	similar to Os04g0442200 [Oryza sativa (japonica cultivar-group)] (GB:NP_001052881.1); similar to P0076O17.10 [Oryza sativa (japonica cultivar-group)] (GB:CAE02512.1); contains InterPro domain Protein of unknown function DUF482; (InterPro:IPR007434)
267138_s_at	AT2G38210, AT2G38230	PDX1L4, ATPDX1.1	-1.91875646279857	4.34926654976685e-05	ethylene-responsive protein, putative; Identical to Putative PDX1-like protein 4 (PDX1L4) [Arabidopsis Thaliana] (GB:O80446); Identical to Pyridoxal biosynthesis protein PDX1.1 (HEVER-like protein) (AtPDX1.1) (AtPDX1;2) (PDX11) [Arabidopsis Thaliana] (GB:O80448); similar to ATPDX1.1 (PYRIDOXINE BIOSYNTHESIS 1.1), protein heterodimerization [Arabidopsis thaliana] (TAIR:AT2G38230.1); similar to Pro…
267152_at	AT2G31040		-1.47868269126811	4.96649994014929e-05	ATP synthase protein I -related; similar to hypothetical protein MtrDRAFT_AC135231g19v1 [Medicago truncatula] (GB:ABE82903.1)
267165_at	AT2G37710	RLK	1.78058275849272	0.000268096032194834	Induced in response to Salicylic acid.
267172_at	AT2G37660		-1.07656304937750	0.000433677613192306	catalytic/ coenzyme binding; Identical to Protein At2g37660, chloroplast precursor [Arabidopsis Thaliana] (GB:O80934;GB:Q94B61); similar to catalytic/ coenzyme binding [Arabidopsis thaliana] (TAIR:AT5G02240.1); similar to Os05g0110300 [Oryza sativa (japonica cultivar-group)] (GB:NP_001054439.1); similar to Os03g0822200 [Oryza sativa (japonica cultivar-group)] (GB:NP_001051733.1); similar to simil…
267181_at	AT2G37760		1.84368975350114	0.000352348042771813	aldo/keto reductase family protein; similar to aldo/keto reductase family protein [Arabidopsis thaliana] (TAIR:AT2G37790.1); similar to Aldo/keto reductase [Medicago truncatula] (GB:ABE82917.1); contains InterPro domain Aldo/keto reductase; (InterPro:IPR001395), aldo/keto reductase family protein; similar to oxidoreductase [Arabidopsis thaliana] (TAIR:AT2G37770.2); similar to aldo/keto reductase …
267196_at	AT2G30950	FTSH2, VAR2	-1.09775292920489	0.000306553135145418	Metalloprotease that functions in thylakoid membrane biogenesis. Involved in the repair of PSII following damaged incurred during photoinhibition. Forms a complex with VAR1. Mutants show a variegated phenotype, which decreases during development. Transcript and protein levels increase with light intensity., Metalloprotease that functions in thylakoid membrane biogenesis. Involved in the repair of…
267220_at	AT2G02500	ATMEPCT, ISPD, MCT	-1.14914653678256	0.000162443926853451	Encodes a protein with 4-Diphosphocytidyl-2C-methyl-D-erythritol synthase activity. The enzyme has an absolute requirement for divalent cations (Mg2+ reaches the highest catalytic activity)., Encodes a protein with 4-Diphosphocytidyl-2C-methyl-D-erythritol synthase activity. The enzyme has an absolute requirement for divalent cations (Mg2+ reaches the highest catalytic activity)., Encodes a prote…
267230_at	AT2G44080	ARL	1.02463455887246	0.0263837249278024	Encodes ARL, a gene similar to ARGOS involved in cell expansion-dependent organ growth. Upregulated by brassinosteroid. Acts downstream of BRI1.
267238_at	AT2G44130		2.88079063262906	2.44301923472551e-05	kelch repeat-containing F-box family protein; similar to kelch repeat-containing F-box family protein [Arabidopsis thaliana] (TAIR:AT3G59940.1); similar to Cyclin-like F-box; Serine/threonine protein phosphatase, BSU1 [Medicago truncatula] (GB:ABE78686.1); similar to Os11g0246200 [Oryza sativa (japonica cultivar-group)] (GB:NP_001067606.1); contains InterPro domain Cyclin-like F-box; (InterPro:IP…
267246_at	AT2G30250	AtWRKY25, WRKY25	1.07090873683729	0.00105676393383949	member of WRKY Transcription Factor; Group I, member of WRKY Transcription Factor; Group I
267247_at	AT2G30170		-1.87210186368444	6.81229686772557e-05	catalytic; similar to 5-azacytidine resistance protein -related [Arabidopsis thaliana] (TAIR:AT5G66720.2); similar to Os01g0164600 [Oryza sativa (japonica cultivar-group)] (GB:NP_001042103.1); similar to putative senescence-associated protein [Pisum sativum] (GB:BAB33413.1); contains InterPro domain Protein phosphatase 2C-like; (InterPro:IPR001932)
267262_at	AT2G22990	SCPL8, SNG1	-3.54068982457483	1.05691274508436e-06	sinapoylglucose:malate sinapoyltransferase. Catalyzes the formation of sinapoylmalate from sinapoylglucose. Mutants accumulate excess sinapoylglucose., sinapoylglucose:malate sinapoyltransferase. Catalyzes the formation of sinapoylmalate from sinapoylglucose. Mutants accumulate excess sinapoylglucose.
267265_at	AT2G22980	SCPL13, SCPL13, SCPL13, SCPL13	-3.71986903184859	4.81808412244018e-07	SCPL13; serine carboxypeptidase; similar to SCPL11 [Arabidopsis thaliana] (TAIR:AT2G22970.3); similar to SCPL12, serine carboxypeptidase [Arabidopsis thaliana] (TAIR:AT2G22920.2); similar to 1-O-sinapoylglucose:choline sinapoyltransferase [Brassica napus] (GB:AAQ91191.1); contains InterPro domain Esterase/lipase/thioesterase; (InterPro:IPR000379); contains InterPro domain Peptidase S10, serine ca…
267300_at	AT2G30140		2.50549824344428	0.000105044873134553	UDP-glucoronosyl/UDP-glucosyl transferase family protein; similar to UDP-glucoronosyl/UDP-glucosyl transferase family protein [Arabidopsis thaliana] (TAIR:AT2G30150.1); similar to UDP-glucose:salicylic acid glucosyltransferase [Nicotiana tabacum] (GB:AAF61647.1); similar to Os05g0493600 [Oryza sativa (japonica cultivar-group)] (GB:NP_001055920.1); similar to Os01g0805500 [Oryza sativa (japonica c…
267307_at	AT2G30210	LAC3	1.51327536359879	0.0150023450104914	putative laccase, a member of laccase family of genes (17 members in Arabidopsis).
267336_at	AT2G19310		-1.12452911146681	0.00395939964501193	similar to HSP18.2 (HEAT SHOCK PROTEIN 18.2) [Arabidopsis thaliana] (TAIR:AT5G59720.1); similar to low molecular weight heat-shock protein [Corylus avellana] (GB:AAD15628.1); similar to 18.5 kDa class I heat shock protein (HSP 18.5) (GB:P05478); contains InterPro domain HSP20-like chaperone; (InterPro:IPR008978)
267357_at	AT2G40000	ATHSPRO2, HSPRO2	-1.59490693231108	0.00250823259255301	similar to unknown protein [Arabidopsis thaliana] (TAIR:AT3G55840.1); similar to putative Hs1pro-1-like receptor [Glycine max] (GB:AAG44839.1); contains InterPro domain Hs1pro-1, C-terminal; (InterPro:IPR009743); contains InterPro domain Hs1pro-1, N-terminal; (InterPro:IPR009869), similar to unknown protein [Arabidopsis thaliana] (TAIR:AT3G55840.1); similar to putative Hs1pro-1-like receptor [Gly…
267367_at	AT2G44210		-1.35136446360723	0.000205124374902770	similar to unknown protein [Arabidopsis thaliana] (TAIR:AT1G55360.1); similar to Protein of unknown function DUF239, plant [Medicago truncatula] (GB:ABE82132.1); contains InterPro domain Protein of unknown function DUF239, plant; (InterPro:IPR004314), similar to unknown protein [Arabidopsis thaliana] (TAIR:AT1G55360.1); similar to unknown protein [Arabidopsis thaliana] (TAIR:AT3G13510.1); similar…
267368_at	AT2G44350	ATCS, CSY4	1.07105960097704	0.00298608973788667	encodes a mitochrondrion targeted citrate synthase, the first enzyme of the tricarboxylic acid cycle, catalyzing the condensation of acetyl-CoA and oxaloacetate, finally yielding citrate and CoA., encodes a mitochrondrion targeted citrate synthase, the first enzyme of the tricarboxylic acid cycle, catalyzing the condensation of acetyl-CoA and oxaloacetate, finally yielding citrate and CoA.
267385_at	AT2G44380		1.09469966662067	0.00594168547228771	DC1 domain-containing protein; similar to DC1 domain-containing protein [Arabidopsis thaliana] (TAIR:AT5G43520.1); similar to CHP-rich zinc finger protein-like [Oryza sativa (japonica cultivar-group)] (GB:BAC21314.1); contains InterPro domain C1-like; (InterPro:IPR011424); contains InterPro domain DC1; (InterPro:IPR004146)
267430_at	AT2G34860	EDA3	-1.24009051265001	0.00140892396162710	EDA3 (embryo sac development arrest 3); similar to conserved hypothetical protein [Medicago truncatula] (GB:ABE91339.1); contains domain Cysteine-rich domain of the chaperone protein DnaJ. (SSF57938); contains domain no description (G3D.2.10.230.10)
267435_at	AT2G33800		-1.18288460041096	0.000189958731538661	ribosomal protein S5 family protein; Identical to 30S ribosomal protein S5, chloroplast precursor (rps5) [Arabidopsis Thaliana] (GB:P93014); similar to ribosomal protein S5 family protein [Arabidopsis thaliana] (TAIR:AT1G64880.1); similar to 30S ribosomal protein S5, chloroplast precursor (GB:Q9ST69); contains InterPro domain Ribosomal protein S5, bacterial and chloroplast; (InterPro:IPR005712); …
267471_at	AT2G30390	FC2	-1.12563169835893	0.000154969090048689	ferrochelatase II; Identical to Ferrochelatase-2, chloroplast precursor (EC 4.99.1.1) (Ferrochelatase II) (Protoheme ferro-lyase 2) (Heme synthetase 2) [Arabidopsis Thaliana] (GB:O04921;GB:O23623;GB:Q7GB39); similar to ferrochelatase [Arabidopsis thaliana] (TAIR:AT5G26030.2); similar to ferrochelatase [Nicotiana tabacum] (GB:CAC50871.1); similar to ferrochelatase [Oryza sativa] (GB:BAA22284.1); s…
267472_at	AT2G02850	ARPN	1.90888135422756	6.66999728414592e-06	Encodes plantacyanin one of blue copper proteins. Involved in anther development and pollination. Expressed in the transmitting tract of the pistil.
267509_at	AT2G45660	AGL20, SOC1	-1.91779220796787	0.000427289471049708	Controls flowering and is required for CO to promote flowering. It acts downstream of FT. Overexpression of (SOC1) AGL20 suppresses not only the late flowering of plants that have functional FRI and FLC alleles but also the delayed phase transitions during the vegetative stages of, Controls flowering and is required for CO to promote flowering. It acts downstream of FT. Overexpression of (SOC1) A…
267523_at	AT2G30600		-2.13254688225136	5.17315579840664e-06	BTB/POZ domain-containing protein; similar to BTB/POZ domain-containing protein [Arabidopsis thaliana] (TAIR:AT2G46260.1); similar to unknown protein [Oryza sativa (japonica cultivar-group)] (GB:AAV43802.1); contains InterPro domain BTB/Kelch-associated; (InterPro:IPR011705); contains InterPro domain Coagulation factor 5/8 type, C-terminal; (InterPro:IPR000421); contains InterPro domain BTB; (Int…
267526_at	AT2G30570	PSBW	-1.01189630424693	0.000490121335017999	Encodes a protein similar to photosystem II reaction center subunit W.
267550_at	AT2G32800	AP4.3A	1.56610437751360	3.25056572580987e-05	AP4.3A; ATP binding / protein kinase; similar to lectin protein kinase, putative [Arabidopsis thaliana] (TAIR:AT3G53810.1); similar to putative receptor kinase Lecrk [Oryza sativa (japonica cultivar-group)] (GB:BAD10609.1); similar to putative receptor-type protein kinase LRK1 [Oryza sativa (japonica cultivar-group)] (GB:BAD08845.1); contains InterPro domain Serine/threonine protein kinase; (Inte…
267565_at	AT2G30750	CYP71A12	3.75848742399665	4.934602901967e-05	putative cytochrome P450
267567_at	AT2G30770	CYP71A13	3.63762541900208	7.0338894558316e-08	putative cytochrome P450
267590_at	AT2G39700	ATEXP4, ATEXPA4, ATHEXP	1.27608717648669	0.00227959635164773	putative expansin. Naming convention from the Expansin Working Group (Kende et al, 2004. Plant Mol Bio). Involved in the formation of nematode-induced syncytia in roots of Arabidopsis thaliana., putative expansin. Naming convention from the Expansin Working Group (Kende et al, 2004. Plant Mol Bio). Involved in the formation of nematode-induced syncytia in roots of Arabidopsis thaliana., putative …
267635_at	AT2G42220		-2.00105266400266	9.73391594381279e-06	rhodanese-like domain-containing protein; similar to rhodanese-like domain-containing protein [Arabidopsis thaliana] (TAIR:AT3G08920.1); similar to Os09g0279400 [Oryza sativa (japonica cultivar-group)] (GB:NP_001062759.1); similar to Os03g0289400 [Oryza sativa (japonica cultivar-group)] (GB:NP_001049793.1); similar to Os02g0596000 [Oryza sativa (japonica cultivar-group)] (GB:NP_001047318.1); cont…
267644_s_at	AT2G32870, AT2G32880		-2.05229669667357	0.000542911855876764	meprin and TRAF homology domain-containing protein / MATH domain-containing protein; similar to meprin and TRAF homology domain-containing protein / MATH domain-containing protein [Arabidopsis thaliana] (TAIR:AT2G32880.1); similar to Os12g0489100 [Oryza sativa (japonica cultivar-group)] (GB:NP_001066793.1); similar to ubiquitin-specific protease 12, putative, expressed [Oryza sativa (japonica cul…
